# Supplementary material for: Genomes to natural products PRediction Informatics for Secondary Metabolomes (PRISM)
Source: Nucleic Acids Res. 2015 Oct 5;43(20):9645–62. doi: 10.1093/nar/gkv1012 (PMC4787774; doi:10.1093/nar/gkv1012)
Supplement: SUPPLEMENTARY DATA [file supp_gkv1012_nar-01872-z-2015-File012.xlsx]

## Sheet: Hidden Markov models
Family	Domain	Abbreviation	Model	Cutoff
Thiotemplated	Adenylation	A	adenylation.hmm	108.4
Thiotemplated	Acyl adenylating enzyme	A	acyl_adenylating.hmm	163.2
Thiotemplated	Acyltransferase	AT	acyltransferase.hmm	65.2
Thiotemplated	Condensation	C	condensation.hmm	26.5
Thiotemplated	Thiolation	T	thiolation.hmm	10
Thiotemplated	Thioesterase	TE	thioesterase.hmm	11
Thiotemplated	Ketosynthase	KS	ketosynthase.hmm	0
Thiotemplated	O-methyltransferase	OMT	oMT.hmm	95.5
Thiotemplated	N-methyltransferase	NMT	nMT.hmm	62.3
Thiotemplated	C-methyltransferase	CMT	cMT.hmm	58.1
Thiotemplated	Dehydratase	DH	dehydratase.hmm	12.6
Thiotemplated	Enoylreductase	ER	enoylreductase.hmm	50.2
Thiotemplated	Ketoreductase	KR	ketoreductase.hmm	25.9
Thiotemplated	Nitroreductase	NR	nitroreductase.hmm	13
Thiotemplated	Reductase	Re	reductase.hmm	100
Thiotemplated	Phosphopantetheinyltransferase	PPTase	PPTase.hmm	21.1
Thiotemplated	Enediyne C-terminal phosphopantetheinyltransferase	PPTase	enediyne_PPTase.hmm	100
Thiotemplated	Product template, clade I (C2/C7 cyclization PKS)	PT	PT_I.hmm	75
Thiotemplated	Product template, clade II (tetrahydroxynaphthalene synthase)	PT	PIT_II.hmm	200
Thiotemplated	Product template, clade III (C2/C7, C1/C10 cyclization)	PT	PT_III.hmm	300
Thiotemplated	Product template, clade IV (C4/C9, C2/C11 cyclization)	PT	PT_IV.hmm	200
Thiotemplated	Product template, clade V (C6/C11, C4/C13 cyclization	PT	PT_V.hmm	300
Thiotemplated	Starter unit-acyl carrier protein transacylase (C2)	SAT	SAT_C2.hmm	40
Thiotemplated	Starter unit-acyl carrier protein transacylase (C6)	SAT	SAT_C6.hmm	200
Adenylation	2-amino-adipic acid	Aad	Khayatt_ref_aad_1.hmm	N/A
Adenylation	Alanine (1)	Ala	Khayatt_ref_ala_1.hmm	N/A
Adenylation	Alanine (2)	Ala	Khayatt_ref_ala_2.hmm	N/A
Adenylation	Alanine (3)	Ala	Khayatt_ref_ala_3.hmm	N/A
Adenylation	Beta-alanine	&beta;-Ala	Khayatt_ref_alabeta_1.hmm	N/A
Adenylation	3-hydroxyanthranilic acid	3HA	3-hydroxyanthranilate.hmm	N/A
Adenylation	Arginine	Arg	Khayatt_ref_arg_1.hmm	N/A
Adenylation	Asparagine (1)	Asn	Khayatt_ref_asn_1.hmm	N/A
Adenylation	Asparagine (2)	Asn	Khayatt_ref_asn_2.hmm	N/A
Adenylation	&beta;-hydroxy-asparagine	OHAsn	beta_hydroxy_asparagine.hmm	N/A
Adenylation	&beta;-hydroxy-aspartic acid	OHAsp	beta_hydroxy_aspartate.hmm	N/A
Adenylation	Aspartic acid	Asp	Khayatt_ref_asp_1.hmm	N/A
Adenylation	Methyl aspartic acid	MeAsp	Khayatt_ref_aspme_1.hmm	N/A
Adenylation	&beta;-hydroxytyrosine	OHTyr	Khayatt_ref_bh_1.hmm	N/A
Adenylation	(4R)-4[(E)-2-butenyl]-4-methyl-L-threonine	Bmt	Khayatt_ref_bm_1.hmm	N/A
Adenylation	Capreomycidine	Cap	capreomycidine.hmm	N/A
Adenylation	Cysteine (1)	Cys	Khayatt_ref_cys_1.hmm	N/A
Adenylation	Cysteine (2)	Cys	Khayatt_ref_cys_2.hmm	N/A
Adenylation	2,3-diaminopropionate	Dap	diaminopropionate.hmm	N/A
Adenylation	2,4-diamino-butyric acid	Dab	Khayatt_ref_dab_1.hmm	N/A
Adenylation	2,3-dehydroaminobutyric acid	Dhab	Khayatt_ref_dhab_dh_1.hmm	N/A
Adenylation	2,3-dehydroaminobutyric acid	Dhab	dehydroaminobutyric_acid.hmm	N/A
Adenylation	3,5-dihydroxyphenylglycine	Dhpg	Khayatt_ref_dhpg_dpg_1.hmm	N/A
Adenylation	Glutamine	Gln	Khayatt_ref_gln_1.hmm	N/A
Adenylation	Glutamate	Glu	Khayatt_ref_glu_1.hmm	N/A
Adenylation	Methyl-glutamate	MeGlu	methyl-glutamate.hmm	N/A
Adenylation	Glycine (1)	Gly	Khayatt_ref_gly_1.hmm	N/A
Adenylation	Glycine (2)	Gly	Khayatt_ref_gly_2.hmm	N/A
Adenylation	Histidine	His	Khayatt_ref_his_1.hmm	N/A
Adenylation	Histidine	His	histidine.hmm	N/A
Adenylation	Histidine	His	histidine_3.hmm	N/A
Adenylation	Hydroxyphenylglycine	Hpg	Khayatt_ref_hpg_hpg2Cl_1.hmm	N/A
Adenylation	Hydroxyvaline	OHVal	Khayatt_ref_hyv_1.hmm	N/A
Adenylation	Isoleucine	Ile	Khayatt_ref_ile_1.hmm	N/A
Adenylation	2-amino-butyric acid	Abu	Khayatt_ref_iva_abu_1.hmm	N/A
Adenylation	&beta;-hydroxy-leucine	OHLeu	beta_hydroxy_leucine.hmm	N/A
Adenylation	Leucine (1)	Leu	Khayatt_ref_leu_1.hmm	N/A
Adenylation	Leucine (2)	Leu	Khayatt_ref_leu_2.hmm	N/A
Adenylation	Leucine (3)	Leu	Khayatt_ref_leu_3.hmm	N/A
Adenylation	Lysine	Lys	Khayatt_ref_lys_1.hmm	N/A
Adenylation	Beta-lysine	&beta;-Lys	Khayatt_ref_lysbeta_1.hmm	N/A
Adenylation	Methionine	Met	methionine.hmm	N/A
Adenylation	Ornithine	Orn	Khayatt_ref_orn_1.hmm	N/A
Adenylation	N5-hydroxyornithine	OHOrn	Khayatt_ref_ornfn5h_1.hmm	N/A
Adenylation	Hydroxyacetyl-ornithine	HAOrn	Khayatt_ref_ornha_1.hmm	N/A
Adenylation	&beta;-phenylalanine	&beta;-Phe	beta_phenylalanine.hmm	N/A
Adenylation	&beta;-methyl-phenylalanine	MePhe	beta_methyl_phenylalanine.hmm	N/A
Adenylation	&beta;-hydroxy-phenylalanine	OHPhe	beta_hydroxy_phenylalanine.hmm	N/A
Adenylation	Phenylalanine	Phe	Khayatt_ref_phe_1.hmm	N/A
Adenylation	Pipecolic acid (1)	Pip	Khayatt_ref_pip_1.hmm	N/A
Adenylation	3-hydroxypipecolic acid	OHPip	pipecolic_acid_2.hmm	N/A
Adenylation	Piperazic acid	Piz	piperazic_acid.hmm	N/A
Adenylation	Proline (1)	Pro	Khayatt_ref_pro_1.hmm	N/A
Adenylation	Proline (2)	Pro	Khayatt_ref_pro_2.hmm	N/A
Adenylation	Proline (3)	Pro	proline_3.hmm	N/A
Adenylation	Methyl-proline	MePro	Khayatt_ref_prom_1.hmm	N/A
Adenylation	Serine	Ser	Khayatt_ref_ser_1.hmm	N/A
Adenylation	Threonine (1)	Thr	Khayatt_ref_thr_1.hmm	N/A
Adenylation	Threonine (2)	Thr	Khayatt_ref_thr_2.hmm	N/A
Adenylation	Allo-threonine	Thr	Khayatt_ref_thrallo_1.hmm	N/A
Adenylation	Tryptophan	Trp	Khayatt_ref_trp_1.hmm	N/A
Adenylation	Tyrosine (1)	Tyr	Khayatt_ref_tyr_1.hmm	N/A
Adenylation	Tyrosine (2)	Tyr	Khayatt_ref_tyr_2.hmm	N/A
Adenylation	Valine (1)	Val	Khayatt_ref_val_1.hmm	N/A
Adenylation	Valine (2)	Val	Khayatt_ref_val_2.hmm	N/A
Adenylation	Valine (3)	Val	Khayatt_ref_val_3.hmm	N/A
Adenylation	Hydroxyquinaldic acid biosynthesis	A	hydroxyquinaldic_acid_biosynthesis.hmm	N/A
Adenylation	Beta-hydroxytyrosine biosynthesis	A	beta_hydroxytyrosine_biosynthesis.hmm	N/A
Acyltransferase	2-Methylbuteryl-CoA	MeBu	2MBuC_1.hmm	N/A
Acyltransferase	Benzoyl-CoA	Bz	BzC_1.hmm	N/A
Acyltransferase	Ethylmalonyl-CoA (1)	EtM	EMC_1.hmm	N/A
Acyltransferase	Ethylmalonyl-CoA (2)	EtM	EMC_2.hmm	N/A
Acyltransferase	Ethylmalonyl-CoA (3)	EtM	EMC_3.hmm	N/A
Acyltransferase	Isobuteryl-CoA	iBu	IBuC_1.hmm	N/A
Acyltransferase	Malonyl-CoA (1)	Mal	MC_1.hmm	N/A
Acyltransferase	Malonyl-CoA (2)	Mal	MC_2.hmm	N/A
Acyltransferase	Methylmalonyl-CoA (1)	MeM	MMC_1.hmm	N/A
Acyltransferase	Methylmalonyl-CoA (2)	MeM	MMC_2.hmm	N/A
Acyltransferase	Methylmalonyl-CoA (3)	MeM	MMC_3.hmm	N/A
Acyltransferase	Methylmalonyl-CoA (4)	MeM	MMC_4.hmm	N/A
Acyltransferase	Methoxymalonyl-CoA (1)	OMeMal	MOMC_1.hmm	N/A
Acyltransferase	Methoxymalonyl-CoA (2)	OMeMal	MOMC_2.hmm	N/A
Acyltransferase	Propionyl-CoA	Pr	PC_1.hmm	N/A
Acyl-adenylating	Myristate	C<sub>14</sub>	myristate.hmm	N/A
Acyl-adenylating	Long-chain fatty acid	C<sub>10</sub>	long_chain_fatty_acid.hmm	N/A
Acyl-adenylating	Short-chain fatty acid	C<sub>6</sub>	short_chain_fatty_acid.hmm	N/A
Acyl-adenylating	3-aminonon-5-enoic acid	C<sub>9</sub>	3-aminonon-5-enoic_acid.hmm	N/A
Acyl-adenylating	2,3-dihydroxybenzoic acid	2,3DHB	2_3_dihydroxybenzoic_acid.hmm	N/A
Acyl-adenylating	Salicylic acid	Sal	salicylic_acid.hmm	N/A
Acyl-adenylating	Cinnamic acid	Cinn	cinnamic_acid.hmm	N/A
Acyl-adenylating	3-amino-5-hydroxybenzoic acid	AHBA	AHBA.hmm	N/A
Acyl-adenylating	3-formamido-5-hydroxybenzoic acid	FHBA	FHBA.hmm	N/A
Acyl-adenylating	3-hydroxypicolinic acid	3-HPA	3-HPA.hmm	N/A
Acyl-adenylating	3-hydroxyquinaldic acid	3-HQA	3-HQA.hmm	N/A
Acyl-adenylating	Quinoxaline-2-carboxylic acid	QX	quinoxaline.hmm	N/A
Acyl-adenylating	Phenylacetate	PAA	phenylacetate.hmm	N/A
Acyl-adenylating	Para-hydroxybenzoic acid	PHBA	PHBA.hmm	N/A
Acyl-adenylating	Para-aminobenzoic acid	PABA	PABA.hmm	N/A
Acyl-adenylating	&beta;-aminoalaninamide	&beta;-Aln	beta_aminoalaninamide.hmm	N/A
Acyl-adenylating	Cyclohexanecarboxylic acid	CHC	CHC.hmm	N/A
Acyl-adenylating	Dihydroxycyclohexanecarboxylic acid	DHCHC	DHCHC.hmm	N/A
Acyl-adenylating	Alkylmalonyl-CoA	CoL	alkylmalonyl_CoA.hmm	N/A
Acyl-adenylating	3-hydroxybutanoic acid	OHBu	3-hydroxybutanoic_acid.hmm	N/A
Acyl-adenylating	5-aminolevulinic acid	5-ALA	aminolevulinic_acid.hmm	N/A
Acyl-adenylating	Pyruvate	Pyr	pyruvate.hmm	N/A
Acyl-adenylating	&alpha;-ketoisovalerate	&alpha;kV	alpha-ketoisovalerate.hmm	N/A
Acyl-adenylating	&alpha;-ketoisocaproate	&alpha;kL	alpha-ketoisocaproate.hmm	N/A
Acyl-adenylating	3-methyl-2-oxopentanoate	&alpha;kI	3-methyl-2-oxopentanoate.hmm	N/A
Acyl-adenylating	Phenylpyruvate	&alpha;kF	phenylpyruvate.hmm	N/A
Tailoring	Glycosyltransferase	GTr	glycosyltransferase.hmm	89.3
Tailoring	C-glycosyltransferase	C-GT	C-GTr.hmm	200
Tailoring	Chlorination	Cl	chlorinase.hmm	110.8
Tailoring	Sulfotransferase	ST	sulfotransferase.hmm	25.6
Tailoring	Carbamoyltransferase	CarbT	carbamoyltransferase.hmm	46.1
Tailoring	Tryptophan dioxygenase	Kyn	kynurenine.hmm	69.8
Tailoring	Proline dehydrogenase	DHO	proline_dehydrogenase.hmm	413.2
Tailoring	P450A	P450	P450A.hmm	249.6
Tailoring	P450B	P450	P450B.hmm	217.6
Tailoring	P450C	P450	P450C.hmm	241.5
Tailoring	P450D	P450	P450D.hmm	270.1
Tailoring	Phosphotransferase (1)	PO<sub>4</sub>	phosphotransferase_1.hmm	290
Tailoring	Phosphotransferase (2)	PO<sub>4</sub>	phosphotransferase_2.hmm	245
Tailoring	Formyltransferase	F	FT.hmm	50
Type II polyketide	Ketosynthase &alpha;	KS<sub>&alpha;</sub>	KSa.hmm	500
Type II polyketide	Chain length factor (KS<sub>&beta;</sub>)	CLF	CLF.hmm	400
Type II polyketide	Type II polyketide cyclase, clade 1 (tetracenomycins/pentangular polyphenols, 3rd ring)	Cyc	cyclase_clade_I.hmm	207.8
Type II polyketide	Type II polyketide cyclase, clade 2 (anthracyclines/tetracyclines/aureolic acids, 3rd ring)	Cyc	cyclase_clade_II.hmm	208.4
Type II polyketide	Type II polyketide cyclase, clade 3 (benzoisochromanequinones, pyran ring)	Cyc	cyclase_clade_III.hmm	429.2
Type II polyketide	Type II polyketide cyclase, clade 4 (angucyclines, 3rd/4th ring)	Cyc	cyclase_clade_IV.hmm	100
Type II polyketide	Type II polyketide cyclase, clade 5a (pentangular polyphenols, 4th/5th rings)	Cyc	cyclase_clade_Va.hmm	100
Type II polyketide	Type II polyketide cyclase, clade 5b (tetracenomycins, 4th ring)	Cyc	cyclase_clade_Vb.hmm	99.7
Type II polyketide	Type II polyketide cyclase, clade 6a (anthracyclines, 4th ring)	Cyc	cyclase_clade_VIa.hmm	100
Type II polyketide	Type II polyketide cyclase, clade 6b (heterogeneous clade)	Cyc	cyclase_clade_VIb.hmm	188.1
Type II polyketide	Type II polyketide cyclase, clade 7 (tetracenomycins/pentangular polyphenols, 1st/2nd/3rd rings)	Cyc	cyclase_clade_VII.hmm	103.4
Type II polyketide	Type II polyketide cyclase, clades 8/9 (multi-family, 1st/2nd/3rd rings)	Cyc	cyclase_clade_VIII_IX.hmm	162.6
Type II polyketide	Type II polyketide cyclase, clade 8a (benzoisochromanequinones, 1st/2nd rings)	Cyc	cyclase_clade_VIIIa.hmm	100
Type II polyketide	Type II polyketide cyclase, clade 10 (angucyclines, 1st/2nd rings)	Cyc	cyclase_clade_X.hmm	150
Type II polyketide	C-2 aminotransferase	AmT	C2AmT.hmm	600
Type II polyketide	Anthrone-type oxygenase	Ox	ABM.hmm	22.2
Type II polyketide	C-6 monooxygenase	Ox	C6Ox.hmm	700
Type II polyketide	Favorskiiase	EncM	favorskiiase.hmm	700
Type II polyketide	Baeyer-Villiger monooxygenase	BVMO	BVMO.hmm	600
Type II polyketide	C9 ketoreductase	C9KR	C9KR.hmm	300
Type II polyketide	C11 ketoreductase	C11KR	C11KR.hmm	400
Type II polyketide	C15 ketoreductase	C15KR	C15KR.hmm	475
Type II polyketide	C17 ketoreductase	C17KR	C17KR.hmm	400
Type II polyketide	C19 ketoreductase	C19KR	C19KR.hmm	350
Type II polyketide	Carboxy-O-methyltransferase	OMT	carboxy_OMT.hmm	300
Type II polyketide	D-ring O-/N-methyltransferase	MT	C2MT.hmm	350
Type II polyketide	C-6 C-methyltransferase	CMT	C6CMT.hmm	450
Type II polyketide	C-10 C-methyltransferase	CMT	C10CMT.hmm	300
Type II polyketide	C-11 O-methyltransferase (1)	OMT	C11OMT.hmm	225
Type II polyketide	C-11 O-methyltransferase (2)	OMT	C11OMT_2.hmm	275
Type II polyketide	Amidotransferase	GATase	amidotransferase.hmm	861
Type II polyketide	Phenylalanine ammonia lyase	PAL	PAL.hmm	700
Type II polyketide	Type II polyketide priming acyltransferase	AT	priming_AT.hmm	300
Type II polyketide	Ketosynthase III	KSIII	KSIII.hmm	350
Sugar	4,6-dehydratase	4,6DH	4_6_dehydratase.hmm	400
Sugar	2,3-dehydratase	2,3DH	2_3_dehydratase.hmm	100
Sugar	3,4-dehydratase	3,4DH	3_4_dehydratase.hmm	600
Sugar	3-ketoreductase	3KR	3_ketoreductase.hmm	200
Sugar	4-ketoreductase	4KR	4_ketoreductase.hmm	190
Sugar	Epimerase	E	epimerase.hmm	160
Sugar	3,4-isomerase	3,4IM	3_4_ketoisomerase.hmm	150
Sugar	3-aminotransferase	3-AmT	3_aminotransferase.hmm	451
Sugar	4-aminotransferase	4-AmT	4_aminotransferase.hmm	350
Sugar	C-methyltransferase	CMT	sugar_c_methyltransferase.hmm	400
Sugar	N-methyltransferase	NMT	sugar_n_methyltransferase.hmm	180
Sugar	N,N-dimethyltransferase	N,N-MT	n_n_dimethyltransferase.hmm	200
Sugar	O-methyltransferase	OMT	sugar_o_methyltransferase.hmm	147
Sugar	N-ethyltransferase	N-ET	n_ethyltransferase.hmm	500
Sugar	Acetyltransferase	AcT	acetyltransferase.hmm	160
Sugar	Pyrrolyltransferase	PyT	pyrrolyltransferase.hmm	350
Sugar	Oxidoreductase	Ox	oxidoreductase.hmm	500
Sugar	Oxidative deaminase	OxDA	oxidative_deaminase.hmm	500
Sugar	Thiosugar synthase	ThiS	thiosugar_synthase.hmm	300
Sugar	UDP-sugar decarboxylase	UDP-DC	decarboxylase_epimerase.hmm	400
Sugar	UDP-sugar dehydrogenase	UDP-DH	pentose_dehydrogenase.hmm	400
Prerequisite	3-hydroxyacyl-CoA dehydrogenase (methoxymalonate biosynthesis)	HADH	3-hydroxyacyl-CoA_dehydrogenase.hmm	362.9
Prerequisite	Acyl-CoA dehydrogenase (methoxymalonate biosynthesis)	ADH	Acyl-CoA_dehydrogenase.hmm	290.1
Prerequisite	O-methyltransferase (methoxymalonate biosynthesis)	OMT	methoxymalonate_O_methyltransferase.hmm	176.7
Prerequisite	L-arginine hydroxylase	CmnC	capreomycidine_synthase_1.hmm	100
Prerequisite	Capreomycidine synthase	CmnD	capreomycidine_synthase_2.hmm	100
Prerequisite	2,3-diaminopropionate synthase	CmnB	diaminopropionate_synthase.hmm	150
Prerequisite	Cyclodeaminase (hydroxypipecolic acid biosynthesis)	GetD	pipc_synthase_1.hmm	300
Prerequisite	Hydroxylase (hydroxypipecolic acid biosynthesis)	GetF	pipc_synthase_2.hmm	200
Prerequisite	Tryptophan dioxygenase	SibP	trp_dioxygenase.hmm	100
Prerequisite	Aryl formamidase	SibK	aryl_formamidase.hmm	150
Beta_lactam	Isopenicillin N acyltransferase	IAT	IAT.hmm	175.9
Beta_lactam	Isopenicillin N synthase	IPNS	IPNS.hmm	250
Beta_lactam	Deacetoxycephalosporin C synthase	DOACS	DOACS.hmm	158.5
Resistance	Beta Lactamase II	AMR<sub>26</sub>	outfile66.hmm	240
Resistance	Beta Lactamase	AMR<sub>27</sub>	outfile07.hmm	19.9
Resistance	Beta lactamase II	AMR<sub>28</sub>	outfile03.hmm	21.4
Resistance	Beta lactamase subclass B3 metallo-beta lactamase	AMR<sub>29</sub>	outfile67.hmm	179
Resistance	Beta Lactamase B	AMR<sub>30</sub>	outfile68.hmm	231
Resistance	Gene modulating beta lactam resistance	AMR<sub>31</sub>	outfile69.hmm	270
Resistance	Gene modulating beta lactam resistance	AMR<sub>32</sub>	outfile70.hmm	1300
Resistance	Beta lactamase class A	AMR<sub>33</sub>	outfile71.hmm	320
Resistance	Beta Lactamase	AMR<sub>34</sub>	outfile72.hmm	280
Resistance	Beta Lactamase	AMR<sub>35</sub>	outfile73.hmm	290
Resistance	Beta Lactamase	AMR<sub>36</sub>	outfile75.hmm	216
Resistance	Class A beta lactamase	AMR<sub>37</sub>	outfile79.hmm	40
Resistance	Class B beta lactamase	AMR<sub>38</sub>	outfile80.hmm	79
Resistance	Class C Beta lactamase	AMR<sub>39</sub>	outfile81.hmm	430
Resistance	Class D beta lactamase	AMR<sub>40</sub>	outfile82.hmm	220
Resistance	Class C Beta lactamase	AMR<sub>41</sub>	outfile83.hmm	535
Resistance	Class A Beta lactamase	AMR<sub>42</sub>	outfile84.hmm	550
Resistance	Class C Beta Lactamase	AMR<sub>43</sub>	outfile85.hmm	485
Resistance	B1 metallo-beta-lactamases	AMR<sub>44</sub>	outfile86.hmm	300
Resistance	Class A beta lactamase	AMR<sub>45</sub>	outfile94.hmm	240
Resistance	Class A beta lactamase	AMR<sub>46</sub>	outfile96.hmm	250
Resistance	Subclass B3 metallo-beta lactamases	AMR<sub>47</sub>	outfile97.hmm	288
Resistance	Plasmid mediated IMP-type carbapenemases (subclass B1 (metallo-) beta-lactamase)	AMR<sub>48</sub>	outfile98.hmm	343
Resistance	IND beta-lactamases (subclass B1 (metallo-) beta-lactamase)	AMR<sub>49</sub>	outfile99.hmm	242
Resistance	KHM beta-lactamases (subclass B1 (metallo-) beta-lactamase)	AMR<sub>50</sub>	outfile100.hmm	340
Resistance	Klebsiella pneumoniae carbapenem resistant (KPC) beta-lactamases (class a)	AMR<sub>51</sub>	outfile101.hmm	371
Resistance	L1 beta-lactamase (subclass B3 (metallo-) beta-lactamase)	AMR<sub>52</sub>	outfile102.hmm	187
Resistance	Beta-lactamase superfamily domain	AMR<sub>53</sub>	outfile43.hmm	50
Resistance	LRA beta-lactamase (subclass B3 (metallo-) beta-lactamase)	AMR<sub>54</sub>	outfile103.hmm	270
Resistance	mecR1: gene modulating beta-lactam resistance	AMR<sub>55</sub>	outfile108.hmm	600
Resistance	MoxA beta-lactamase (class a)	AMR<sub>56</sub>	outfile116.hmm	220
Resistance	PC1: blaZ beta-lactamase (class a)	AMR<sub>57</sub>	outfile121.hmm	250
Resistance	NDM-CcrA	AMR<sub>58</sub>	outfile119.hmm	256
Resistance	sfh beta-lactamases (subclass B2 (metallo-) beta-lactamase)	AMR<sub>59</sub>	outfile128.hmm	520
Resistance	A grouping of the related SHV and LEN beta-lactamases (class a)	AMR<sub>60</sub>	outfile129.hmm	435
Resistance	SME beta-lactamase (class a)	AMR<sub>61</sub>	outfile130.hmm	490
Resistance	Sao Paulo metallo-beta-lactamase (SPM-1) (subclass B1 (metallo-) beta-lactamase)	AMR<sub>62</sub>	outfile131.hmm	120
Resistance	Subclass B1 (metallo-) beta-lactamase	AMR<sub>63</sub>	outfile133.hmm	100
Resistance	Subclass B2 (metallo-) beta-lactamase	AMR<sub>64</sub>	outfile134.hmm	100
Resistance	Subclass B3 (metallo-) beta-lactamase hydrolize penicillins	AMR<sub>65</sub>	outfile135.hmm	140
Resistance	TEM beta-lactamase (class a)	AMR<sub>66</sub>	outfile136.hmm	437
Resistance	Penicillin binding protein transpeptidase domain	AMR<sub>67</sub>	outfile05.hmm	21.9
Resistance	VEB and PER beta-lactamases (class a)	AMR<sub>68</sub>	outfile161.hmm	290
Resistance	Verone integron-encoded (VIM) metallo-beta-lactamase (subclass B1 (metallo-) beta-lactamase)	AMR<sub>69</sub>	outfile162.hmm	183
Resistance	D-Ala-D-Ala-Ligase C	AMR<sub>75</sub>	outfile22.hmm	21
Resistance	D-Ala-D-ala-Ligase N	AMR<sub>76</sub>	outfile23.hmm	100
Resistance	D-alanine--D-alanine ligase	AMR<sub>77</sub>	outfile21.hmm	245.65
Resistance	VanA: D-Ala-D-Ala ligase that can synthesize D-Ala-D-Lac	AMR<sub>78</sub>	outfile149.hmm	800
Resistance	VanB: D-Ala-D-Ala ligase that can synthesize D-Ala-D-Lac	AMR<sub>79</sub>	outfile150.hmm	800
Resistance	VanC: D-Ala-D-Ala ligase that can synthesize D-Ala-D-Ser	AMR<sub>80</sub>	outfile151.hmm	700
Resistance	VanD: D-Ala-D-Ala ligase that can synthesize D-Ala-D-Lac	AMR<sub>81</sub>	outfile152.hmm	680
Resistance	VanH: D-specific alpha-ketoacid dehydrogenase that synthesizes D-lactate	AMR<sub>82</sub>	outfile153.hmm	575
Resistance	VanR: transcriptional activator regulating VanA	AMR<sub>83</sub>	outfile154.hmm	271
Resistance	VanS: transcriptional regulator of van glycopeptide resistance genes	AMR<sub>84</sub>	outfile155.hmm	230
Resistance	VanT: membrane bound serine racemase	AMR<sub>85</sub>	outfile156.hmm	650
Resistance	VanW: glycopeptide resistance gene	AMR<sub>86</sub>	outfile157.hmm	460
Resistance	VanX: glycopeptide resistance gene	AMR<sub>87</sub>	outfile158.hmm	270
Resistance	VanY: glycopeptide resistance gene	AMR<sub>88</sub>	outfile159.hmm	130
Resistance	VanZ: glycopeptide resistance gene	AMR<sub>89</sub>	outfile160.hmm	330
Resistance	Dihydrofolate Reductase Isoform	AMR<sub>105</sub>	outfile18.hmm	25
Resistance	Dihydropteroate synthase	AMR<sub>107</sub>	outfile164.hmm	162.6
Resistance	Chloramphenicol acetyltransferase	AMR<sub>120</sub>	outfile16.hmm	23.5
Resistance	Chloramphenicol acetyltransferase	AMR<sub>121</sub>	outfile75.hmm	216
Resistance	Chloramphenicol acetyltransferase	AMR<sub>122</sub>	outfile76.hmm	66
Resistance	Chloramphenicol efflux Pump	AMR<sub>123</sub>	outfile77.hmm	250
Resistance	Chloramphenicol phosphotransferase	AMR<sub>124</sub>	outfile78.hmm	250
Resistance	Chloramphenicol phosphotransferase	AMR<sub>125</sub>	outfile14.hmm	21
Resistance	tetA: tetracycline resistance MFS efflux pump	AMR<sub>151</sub>	outfile139.hmm	447
Resistance	tetA(B): tetracycline resistance MFS efflux pump	AMR<sub>152</sub>	outfile137.hmm	520
Resistance	tetA(G): tetracycline resistance MFS efflux pump	AMR<sub>153</sub>	outfile138.hmm	550
Resistance	tetD: tetracycline resistance MFS efflux pump	AMR<sub>154</sub>	outfile140.hmm	550
Resistance	tetH and TetJ: tetracycline resistance MFS efflux pumps	AMR<sub>155</sub>	outfile142.hmm	490
Resistance	tetM, tetW, tetO, and tetS: tetracycline resistance ribosomal protection protein	AMR<sub>156</sub>	outfile143.hmm	700
Resistance	Tetracycline resistance MFS efflux pump	AMR<sub>157</sub>	outfile144.hmm	186
Resistance	Tetracycline resistance ribosomal protection protein	AMR<sub>158</sub>	outfile145.hmm	940
Resistance	tetX: tetracycline inactivation enzyme	AMR<sub>159</sub>	outfile146.hmm	750
Resistance	tetY: tetracycline resistance MFS efflux pump	AMR<sub>160</sub>	outfile147.hmm	542
Resistance	Tex-like protein N-terminal domain	AMR<sub>161</sub>	outfile32.hmm	20.2
Resistance	tetE: tetracycline resistance MFS efflux pump	AMR<sub>162</sub>	outfile141.hmm	480
Resistance	Macrolide glycosyltransferase: macrolide inactivation enzyme	AMR<sub>165</sub>	outfile106.hmm	900
Resistance	Aminoglycoside Acetyltransferase (AAC3)	AMR<sub>166</sub>	outfile46.hmm	50
Resistance	Aminoglycoside Acetyltransferase (AAC3-I)	AMR<sub>167</sub>	outfile47.hmm	50
Resistance	Aminoglycoside Acetyltransferase (AAC6-I)	AMR<sub>168</sub>	outfile49.hmm	50
Resistance	Aminoglycoside Acetyltransferase (AAC6-Ib)	AMR<sub>169</sub>	outfile48.hmm	400
Resistance	Aminoglycoside Acetyltransferase (AAC6-II)	AMR<sub>170</sub>	outfile50.hmm	350
Resistance	Aminoglycoside nucleotidyltransferase 2	AMR<sub>171</sub>	outfile57.hmm	480
Resistance	Aminoglycoside nucleotidyltransferase 3	AMR<sub>172</sub>	outfile58.hmm	450
Resistance	Aminoglycoside nucleotidyltransferase 4	AMR<sub>173</sub>	outfile59.hmm	490
Resistance	Aminoglycoside nucleotidyltransferase 6	AMR<sub>174</sub>	outfile60.hmm	530
Resistance	Aminoglycoside nucleotidyltransferase 9	AMR<sub>175</sub>	outfile61.hmm	202
Resistance	Aminoglycoside 3-N-Acetyl Transferase	AMR<sub>176</sub>	outfile15.hmm	25
Resistance	Aminoglycoside phosphotransferase 3	AMR<sub>177</sub>	outfile62.hmm	50
Resistance	Aminoglycoside phosphotransferase 6	AMR<sub>178</sub>	outfile63.hmm	370
Resistance	Aminoglycoside Nucleotidyltransferase	AMR<sub>179</sub>	outfile165.hmm	200
Resistance	Fluoroquinolone Resistant DNA Topoisomerase	AMR<sub>188</sub>	outfile95.hmm	1370
Resistance	quninolone resistance protein (Qnr): antibiotic target protection protein	AMR<sub>189</sub>	outfile123.hmm	330
Resistance	lyoxalase/Bleomycin resistance protein/Dioxygenase superfamily	AMR<sub>193</sub>	outfile36.hmm	50
Resistance	16S ribosomal RNA methyltransferase	AMR<sub>200</sub>	outfile45.hmm	370
Resistance	Multidrug ABC antibiotic efflux pump	AMR<sub>201</sub>	outfile51.hmm	245
Resistance	Multidrug ABC transporters	AMR<sub>202</sub>	outfile06.hmm	23.1
Resistance	Multidrug ABC transporters	AMR<sub>203</sub>	outfile17.hmm	20.6
Resistance	ABC 2 type transporter	AMR<sub>204</sub>	outfile08.hmm	25.5
Resistance	Multidrug acetyltransferase 1	AMR<sub>205</sub>	outfile09.hmm	20.7
Resistance	Multidrug acetyltransferase 3	AMR<sub>206</sub>	outfile41.hmm	25.4
Resistance	Multidrug acetyltransferase 4	AMR<sub>207</sub>	outfile00.hmm	21.9
Resistance	Multidrug acetyltransferase 7	AMR<sub>208</sub>	outfile39.hmm	27
Resistance	Multidrug acetyltransferase 8	AMR<sub>209</sub>	outfile40.hmm	27
Resistance	Multidrug acetyltransferase 9	AMR<sub>210</sub>	outfile42.hmm	27
Resistance	AcrB/AcrD/AcrF Family	AMR<sub>211</sub>	outfile34.hmm	29
Resistance	Multidrug acetyltransferase	AMR<sub>212</sub>	outfile33.hmm	21.1
Resistance	Membrane fusion protein of multi drug efflux complex	AMR<sub>213</sub>	outfile52.hmm	650
Resistance	Membrane fusion protein of multi drug efflux complex	AMR<sub>214</sub>	outfile53.hmm	1900
Resistance	Outer membrane factor the multidrug efflux complex	AMR<sub>215</sub>	outfile54.hmm	580
Resistance	Regulator of AdeABC efflux system	AMR<sub>216</sub>	outfile55.hmm	500
Resistance	Regulator of AdeABC efflux system	AMR<sub>217</sub>	outfile56.hmm	600
Resistance	Aminotransferase class I and II	AMR<sub>218</sub>	outfile30.hmm	200
Resistance	Aminotransferase class IV	AMR<sub>219</sub>	outfile35.hmm	20.5
Resistance	Phosphotransferase enzyme family	AMR<sub>220</sub>	outfile25.hmm	22.4
Resistance	Subunit of gene modulating antibiotic efflux	AMR<sub>221</sub>	outfile64.hmm	420
Resistance	Subunit of gene modulating antibiotic efflux	AMR<sub>222</sub>	outfile65.hmm	1200
Resistance	23s rRNA methyltransferase	AMR<sub>223</sub>	outfile74.hmm	490
Resistance	Subunit of efflux pump conferring antibiotic resistance	AMR<sub>224</sub>	outfile87.hmm	205
Resistance	Small multidrug resistance antibiotic efflux pump	AMR<sub>225</sub>	outfile88.hmm	150
Resistance	23s rRNA methyltransferase	AMR<sub>226</sub>	outfile89.hmm	250
Resistance	23s rRNA methyltransferase	AMR<sub>227</sub>	outfile90.hmm	320
Resistance	23s rRNA methyltransferase	AMR<sub>228</sub>	outfile91.hmm	350
Resistance	23s rRNA methyltransferase	AMR<sub>229</sub>	outfile92.hmm	370
Resistance	23s rRNA methyltransferase	AMR<sub>230</sub>	outfile93.hmm	450
Resistance	rRNA methyltransferase	AMR<sub>232</sub>	outfile11.hmm	20.1
Resistance	Bacterial regulatory helix-turn-helix proteins	AMR<sub>233</sub>	outfile31.hmm	20.4
Resistance	macA: subunit of efflux pump conferring antibiotic resistance	AMR<sub>234</sub>	outfile104.hmm	550
Resistance	macB: subunit of efflux pump conferring antibiotic resistance	AMR<sub>235</sub>	outfile105.hmm	450
Resistance	marA: transcription factor induces MDR efflux pump AcrAB	AMR<sub>236</sub>	outfile107.hmm	300
Resistance	marR: gene Modulating Resistance	AMR<sub>237</sub>	outfile26.hmm	23.9
Resistance	marR2: gene Modulating Resistance	AMR<sub>238</sub>	outfile27.hmm	27
Resistance	mexA: membrane fusion protein of the MexAB-OprM multidrug efflux complex	AMR<sub>240</sub>	outfile109.hmm	580
Resistance	mexC: membrane fusion protein of the MexCD-OprJ multidrug efflux complex	AMR<sub>241</sub>	outfile110.hmm	350
Resistance	mexE: membrane fusion protein of the MexEF-OprN multidrug efflux complex	AMR<sub>242</sub>	outfile111.hmm	170
Resistance	mexH: membrane fusion protein of the efflux complex MexGHI-OpmD	AMR<sub>243</sub>	outfile112.hmm	100
Resistance	A grouping of related mexW and mexI subunits of efflux pumps conferring antibiotic resistance	AMR<sub>244</sub>	outfile113.hmm	700
Resistance	mexX: subunit of efflux pump conferring antibiotic resistance	AMR<sub>245</sub>	outfile114.hmm	271
Resistance	MFS Transporter	AMR<sub>246</sub>	outfile01.hmm	32.6
Resistance	MFSAntibioticEffluxPump	AMR<sub>248</sub>	outfile115.hmm	245
Resistance	mprF: peptide antibiotic resistance gene	AMR<sub>249</sub>	outfile117.hmm	1400
Resistance	msbA: ATP-binding cassette (ABC) antibiotic efflux pump	AMR<sub>250</sub>	outfile118.hmm	500
Resistance	norA: major facilitator superfamily (MFS) antibiotic efflux pump	AMR<sub>251</sub>	outfile120.hmm	370
Resistance	Nucleoside H+ symporter	AMR<sub>252</sub>	outfile44.hmm	250
Resistance	phoQ: subunit of gene modulating antibiotic efflux	AMR<sub>253</sub>	outfile122.hmm	750
Resistance	ramA: gene modulating antibiotic efflux	AMR<sub>254</sub>	outfile124.hmm	260
Resistance	resistance-nodulation-cell division (RND) antibiotic efflux pump	AMR<sub>255</sub>	outfile125.hmm	940
Resistance	obA: transcriptional activator of AcrAB antibiotic efflux pump	AMR<sub>256</sub>	outfile126.hmm	620
Resistance	soxR: mutant efflux regulatory protein conferring antibiotic resistance	AMR<sub>258</sub>	outfile131.hmm	190
Resistance	Thymidylate synthase	AMR<sub>259</sub>	outfile19.hmm	20.6
Resistance	Efflux Bcr CflA: drug resistance transporter	AMR<sub>260</sub>	outfile04.hmm	200.9
Resistance	EmrB: drug resistance MFS transporter	AMR<sub>261</sub>	outfile10.hmm	230.2
Resistance	matE: MATE efflux family protein	AMR<sub>262</sub>	outfile13.hmm	147.4
Resistance	Daunorubicin resistance ABC transporter	AMR<sub>263</sub>	outfile12.hmm	400
Resistance	Redox-sensitive transcriptional activator SoxR	AMR<sub>264</sub>	outfile29.hmm	116.9
Resistance	Thymidylate synthase	AMR<sub>265</sub>	outfile20.hmm	108.35
Resistance	tolC: subunit of efflux pump conferring antibiotic resistance	AMR<sub>266</sub>	outfile148.hmm	570
Resistance	Transcription factor WhiB	AMR<sub>267</sub>	outfile28.hmm	22.8
Resistance	Multidrug efflux transporter	AMR<sub>268</sub>	outfile163.hmm	94.9
Resistance	A500359 phosphotransferase	AMR<sub>9</sub>	A500359_phosphotransferase.hmm	500
Resistance	A54145 ABC transporter	AMR<sub>12</sub>	A54145_ABC_transporter.hmm	300
Resistance	Albicidin ABC transporter	AMR<sub>186</sub>	albicidin_ABC_transporters.hmm	500
Resistance	Albicidin pentapeptide repeats	AMR<sub>185</sub>	albicidin_pentapeptide_repeats.hmm	300
Resistance	Albomycin seryl-tRNA synthetase	AMR<sub>101</sub>	albomycin_seryltRNAsynthetase.hmm	700
Resistance	RND transporter	AMR<sub>194</sub>	AllRND_transporters.hmm	320
Resistance	Althiomycin MFS transporter	AMR<sub>113</sub>	althiomycin-MFS_transporter.hmm	600
Resistance	Avilamycin ABC transporter	AMR<sub>138</sub>	availamycin-ABCtransporter.hmm	500
Resistance	Bleomycin glyoxylases	AMR<sub>192</sub>	bleomycin-glyoxylases.hmm	100
Resistance	Caprazamycin acetyltransferase	AMR<sub>10</sub>	caprazamycin-acetyl_transferase.hmm	200
Resistance	D-Ala-D-Ala Carboxypeptidases	AMR<sub>70</sub>	carboxypeptidases.hmm	201
Resistance	Cationic multidrug transporter	AMR<sub>199</sub>	cationic_multidrug_transporters.hmm	135
Resistance	Calcium-dependent antibiotic phosphotransferase	AMR<sub>15</sub>	CDA_phosphotransferase.hmm	400
Resistance	Cephamycin penicillin-binding protein	AMR<sub>25</sub>	cephamycin-PBP.hmm	750
Resistance	Chloramphenicol acetyltransferase	AMR<sub>119</sub>	chloramphenicol_acetyltransferases.hmm	180
Resistance	Chloramphenicol MFS transporter	AMR<sub>118</sub>	chloramphenicol_MFS_transporters.hmm	400
Resistance	Chlorothricin MFS transporter	AMR<sub>103</sub>	chlorothricin-MFS.hmm	480
Resistance	Cinnamycin ABC transporters	AMR<sub>8</sub>	cinnamycin-ABC_transporters.hmm	350
Resistance	Class B metallo beta lactamase	AMR<sub>23</sub>	Class_B_metallo_betalactamases.hmm	100
Resistance	Clindamycin ABC transporters	AMR<sub>112</sub>	clindamycin-ABC_transporters.hmm	810
Resistance	Cytolysin immunityprotein	AMR<sub>16</sub>	cytolysin-immunityprotein.hmm	300
Resistance	D-lactate dehydrogenase	AMR<sub>73</sub>	d-lactate_dehydrogenases.hmm	400
Resistance	Dapdiamides transmembrane pump	AMR<sub>92</sub>	dapdiamides-transmembrane_protein.hmm	500
Resistance	Daptomycin ABC transporter	AMR<sub>13</sub>	daptomycin-ABC_transporter.hmm	270
Resistance	D-Ala-D-Ala Dipeptidases	AMR<sub>72</sub>	dipeptidases.hmm	250
Resistance	Epidermin ABC transporter	AMR<sub>17</sub>	epidermin_ABC_transporters.hmm	255
Resistance	Epidermin membrane protein	AMR<sub>18</sub>	epidermin_membrane_protein.hmm	300
Resistance	Erythromycin esterase	AMR<sub>137</sub>	esterases.hmm	200
Resistance	Factumycin ABC transporter	AMR<sub>109</sub>	factumycin-ABC_transporter.hmm	600
Resistance	Florfenicol MFS transporter	AMR<sub>130</sub>	florfenicol-MFS.hmm	800
Resistance	Fortimycin phosphotransferase	AMR<sub>114</sub>	fortimycin-phosphotransferase.hmm	200
Resistance	Fosfomycin phosphotransferase	AMR<sub>90</sub>	fosfomycin-fomA-Phosphotransferase.hmm	200
Resistance	Fosfomycin phosphotransferase	AMR<sub>91</sub>	fosfomycin-fomB-phosphotransferase.hmm	350
Resistance	Fosmidomycin MFS transporter	AMR<sub>93</sub>	Fosmidomycin-MFS.hmm	556
Resistance	Friulimycin ABC transporter	AMR<sub>7</sub>	fruilimycin-ABC_transporter.hmm	400
Resistance	Fusidic acid detoxification protein	AMR<sub>117</sub>	fusB_fusardic_acid_resistance.hmm	400
Resistance	Gentamicin phosphotransferase	AMR<sub>126</sub>	gentamicin-phosphotransferase.hmm	200
Resistance	D-ala-D-lactate ligase	AMR<sub>74</sub>	glycopeptides-D-ala-D-ala_Ligases.hmm	550
Resistance	Hygromycin ABC transporter	AMR<sub>127</sub>	hygromycin-ABC_transporter.hmm	1000
Resistance	Hygromycin MFS transporter	AMR<sub>128</sub>	hygromycin-MFS.hmm	400
Resistance	Istamycin phosphotransferase	AMR<sub>131</sub>	istamycin-phosphotransferase.hmm	144
Resistance	Kanamycin acetyltransferase	AMR<sub>132</sub>	kanamycin-acetyltransferas.hmme	120
Resistance	ABC Transporters	AMR<sub>3</sub>	mersacidin-ABC_transporter.hmm	310
Resistance	ABC Transporters	AMR<sub>4</sub>	nukacinISK-1-ABC_Transporter.hmm	360
Resistance	ABC transporters	AMR<sub>6</sub>	SubtilinABCTransporters.hmm	170
Resistance	ABC Transporters	AMR<sub>19</sub>	nisin-ABCtransporter.hmm	260
Resistance	Immunity Protein	AMR<sub>21</sub>	pep5-immunity_protein.hmm	145
Resistance	ABC Transporters	AMR<sub>22</sub>	polymyxin-ABC_transporters.hmm	815
Resistance	penicillin binding protein isoform	AMR<sub>24</sub>	penicillian_binding_protein-isoform.hmm	410
Resistance	D-Ala-D-Serine ligase	AMR<sub>71</sub>	vancomycin-d-ala-d-serine_ligases.hmm	58
Resistance	Transmembrane Transporter	AMR<sub>97</sub>	pantocinA-Transmembrane_transporter.hmm	335
Resistance	Isoleucyl-tRNA synthetase isoform	AMR<sub>98</sub>	mupirocin-isoleucyl-tRNA_synthetase_isoform.hmm	625
Resistance	Tryptophan-tRNA synthetase isoform	AMR<sub>99</sub>	tryptophanyl_tRNA_synthtase_isoforms.hmm	720
Resistance	phosphothricin-N-acetyltransferase	AMR<sub>102</sub>	phosphothricin-acetyltransferase.hmm	310
Resistance	Acyl Transferase	AMR<sub>106</sub>	microcin_C7-Acyl_transferase.hmm	895
Resistance	Ef-Tu Isoform	AMR<sub>110</sub>	kirromycin-Ef_Tu_isoforms.hmm	900
Resistance	rRNA methyltransferase	AMR<sub>111</sub>	rRNA_methyltransferases.hmm	210
Resistance	Acetyl Transferase	AMR<sub>115</sub>	puromycin-acetyltransferase.hmm	220
Resistance	MFS Transporter	AMR<sub>116</sub>	puromycin-MFS.hmm	196
Resistance	Acetyl Transferase	AMR<sub>133</sub>	neomycin-acetyltransferase.hmm	430
Resistance	Phosphotransferase	AMR<sub>134</sub>	neomycin-phosphotransferase.hmm	300
Resistance	Phosphotransferase	AMR<sub>135</sub>	paromycin-phosphotransferase.hmm	300
Resistance	Acetyl Transferase	AMR<sub>136</sub>	paromycin-acetyltrasnferase.hmm	400
Resistance	ABC Transporters	AMR<sub>139</sub>	TylosinABCTransporters.hmm	470
Resistance	Acyl Transferase	AMR<sub>140</sub>	streptomycin-acetyltransferase.hmm	450
Resistance	Phosphotransferase	AMR<sub>141</sub>	StreptomycinPhosphotransferases.hmm	145
Resistance	ABC Transporters	AMR<sub>142</sub>	streptogramin0ABC_transporter.hmm	760
Resistance	ABC Transporters	AMR<sub>143</sub>	spiramycin-ABC_transporter.hmm	650
Resistance	Phosphotransferase	AMR<sub>144</sub>	spectinomycin-phosphotransferase.hmm	400
Resistance	Nucleotidyltransferase	AMR<sub>145</sub>	lincoasmide-nucelotidyltransferases.hmm	210
Resistance	Phosphotransferase	AMR<sub>146</sub>	macrolide-phosphotransferases.hmm	285
Resistance	resistance protein	AMR<sub>147</sub>	tetracycline-resistance_protein.hmm	220
Resistance	Ribosomal Protection protein	AMR<sub>148</sub>	tetracycline-resistance_protein.hmm	600
Resistance	Oxidoreductase	AMR<sub>149</sub>	tetracycline-oxidoreductase.hmm	330
Resistance	MSF	AMR<sub>150</sub>	tetracycline-MFS.hmm	429
Resistance	rRNA adenine N-6methyltransferase	AMR<sub>163</sub>	macrolides-rRNA_adenine_dimethylases.hmm	62
Resistance	Membrane Protein	AMR<sub>164</sub>	pristamycin-MFS.hmm	740
Resistance	Glycosyl Transferase	AMR<sub>180</sub>	sorangicin-glycosyltransferase.hmm	640
Resistance	MFS Transporter	AMR<sub>181</sub>	rifamycin-MFS.hmm	830
Resistance	ABC Transporters	AMR<sub>182</sub>	microcinJ-ABC_transporter.hmm	1025
Resistance	ABC Transporters	AMR<sub>183</sub>	microcinb17-ABC_transporter.hmm	200
Resistance	DNA gyrase B Isoform	AMR<sub>184</sub>	novobiocidin-DNA_gyrase.hmm	1460
Resistance	Pentapeptide Repeats	AMR<sub>187</sub>	pentapeptiderepeats.hmm	223
Resistance	resistance protein	AMR<sub>190</sub>	tunicamycin-resistance_protein.hmm	150
Resistance	ABC Transporters	AMR<sub>191</sub>	mithramycin-ABC_transporter.hmm	300
Resistance	small multidrug resistant	AMR<sub>195</sub>	small_multidrug_resistant_protein.hmm	115
Resistance	MFS Transporter	AMR<sub>196</sub>	tetracenomycin_C-Efflux_protein.hmm	333
Resistance	Trifolitoxin Operon Protein	AMR<sub>197</sub>	TrifolitoxinResistance.hmm	550
Resistance	Acetyl Transferase	AMR<sub>198</sub>	ZwittermicinAcetyltransferase.hmm	600
Resistance	MFS Transporter	AMR<sub>247</sub>	outfile24.hmm	19.2
Resistance	romA: trasncription factor mediating antibiotic resistance	AMR<sub>257</sub>	outfile127.hmm	850
Resistance	Subtilin immunity protein	AMR<sub>5</sub>	subtillin-immunity_protein.hmm	250
Resistance	Nisin immunity protein	AMR<sub>20</sub>	nisin-Immunity_protein.hmm	200
Resistance	Hygromycin phosphotransferase	AMR<sub>129</sub>	hygromycin-phosphotransferase.hmm	600
Resistance	Albicidin esterase	AMR<sub>269</sub>	albD-detoxification-enzyme.hmm	130
Resistance	Enterocin A immunity protein	AMR<sub>270</sub>	IciA-Enterocin-A-immunity-protein.hmm	78
Resistance	MFS transporter	AMR<sub>271</sub>	qepA-MFS-transporter.hmm	270
Resistance	Tabtoxin ligase	AMR<sub>272</sub>	TbIF-ligase.hmm	360
Resistance	Tabtoxin acetyltransferase	AMR<sub>273</sub>	ttr-acetyltransferase.hmm	178
Resistance	Yatakemycin DNA alkylation	AMR<sub>274</sub>	Ytkr2-DNA-alkylation.hmm	160
Resistance	Fosfomycin phosphotransferase	AMR<sub>275</sub>	fosC-fosfomycin-phosphotransferase.hmm	77
Resistance	Fosfomycin epoxide hydrolase	AMR<sub>276</sub>	fosX-fosfomycin-epoxide-hydrolase.hmm	100

## Sheet: BLAST databases
Domain	Database filename	Size	Source
Halogenase	chlorination	32	This study
Chain length factor	CLF	69	This study
Condensation	condensationdb	189	Ziemert et al., 2012
Starter condensation	cstarter	41	This study
Glycosyltransferase	glycosyltransferase	79	This study
Ketosynthase	ketosynthasedb	442	Ziemert et al., 2012 and this study
Priming acyltransferase	priming_AT	19	This study

## Sheet: Tailoring reactions
Reaction name	Hidden Markov model file	Reaction priority
Acyl adenylating enzyme [in type II polyketide clusters, or clusters with 2 acyl-adenylating enzymes]	acyl_adenylating.hmm	800
Anthrone-type oxygenase	ABM.hmm	400
Baeyer-Villiger monooxygenase	BVMO.hmm	400
C-10 C-methyltransferase	C10CMT.hmm	800
C-11 O-methyltransferase (1)	C11OMT.hmm	800
C-11 O-methyltransferase (2)	C11OMT_2.hmm	800
C-2 aminotransferase	C2AmT.hmm	800
C-6 C-methyltransferase	C6CMT.hmm	800
C-6 monooxygenase	C6Ox.hmm	400
C-8 C-methyltransferase	C6CMT.hmm	800
C-glycosyltransferase	C-GTr.hmm	800
C-methyltransferase	cMT.hmm	700
C11 ketoreductase	C11KR.hmm	600
C15 ketoreductase	C15KR.hmm	600
C17 ketoreductase	C17KR.hmm	600
C19 ketoreductase	C19KR.hmm	600
C9 ketoreductase	C9KR.hmm	100
Carbamoyltransferase	carbamoyltransferase.hmm	800
Carboxy-O-methyltransferase	carboxy_OMT.hmm	100
Chlorinase	chlorinase.hmm	800
Condensation	condensation.hmm	500
D-ring O-/N-methyltransferase	C2MT.hmm	810
Deacetoxycephalosporin C synthase	DOACS.hmm	310
Dehydratase	dehydratase.hmm	610
Enoylreductase	enoylreductase.hmm	620
Favorskiiase	favorskiiase.hmm	200
Formyltransferase	FT.hmm	800
Glycosyltransferase	glycosyltransferase.hmm	810
Isopenicillin N acyltransferase	IAT.hmm	350
Isopenicillin N synthase	IPNS.hmm	300
Ketoreductase	ketoreductase.hmm	600
N-methyltransferase	nMT.hmm	700
Nitroreductase	nitroreductase.hmm	510
O-methyltransferase	oMT.hmm	700
P450A	P450A.hmm	400
P450B	P450B.hmm	400
P450C	P450C.hmm	400
P450D	P450D.hmm	400
Phosphotransferase (1)	phosphotransferase_1.hmm	800
Phosphotransferase (2)	phosphotransferase_2.hmm	800
Proline dehydrogenase	proline_dehydrogenase.hmm	600
Reductase	reductase.hmm	900
Sulfotransferase	sulfotransferase.hmm	800
Tryptophan dioxygenase	kynurenine.hmm	600
Type II polyketide cyclase, clade 1 (tetracenomycins/pentangular polyphenols, 3rd ring)	cyclase_clade_I.hmm	220
Type II polyketide cyclase, clade 10 (angucyclines, 1st/2nd rings)	cyclase_clade_X.hmm	205
Type II polyketide cyclase, clade 2 (anthracyclines/tetracyclines/aureolic acids, 3rd ring)	cyclase_clade_II.hmm	220
Type II polyketide cyclase, clade 3 (benzoisochromanequinones, pyran ring)	cyclase_clade_III.hmm	210
Type II polyketide cyclase, clade 4 (angucyclines, 3rd/4th ring)	cyclase_clade_IV.hmm	250
Type II polyketide cyclase, clade 5a (pentangular polyphenols, 4th/5th rings)	cyclase_clade_Va.hmm	250
Type II polyketide cyclase, clade 5b (tetracenomycins, 4th ring)	cyclase_clade_Vb.hmm	230
Type II polyketide cyclase, clade 6a (anthracyclines, 4th ring)	cyclase_clade_VIa.hmm	230
Type II polyketide cyclase, clade 6b subtype 1 (anthracyclines, 4th ring)	cyclase_clade_VIb.hmm	230
Type II polyketide cyclase, clade 6b subtype 2 (tetracyclines/aureolic acids, 4th ring)	cyclase_clade_VIb.hmm	230
Type II polyketide cyclase, clade 7 (tetracenomycins/pentangular polyphenols, 1st/2nd/3rd rings)	cyclase_clade_VII.hmm	201
Type II polyketide cyclase, clade 8a (benzoisochromanequinones, 1st/2nd rings)	cyclase_clade_VIIIa.hmm	200
Type II polyketide cyclase, clades 8/9 (multi-family, 1st/2nd/3rd rings)	cyclase_clade_VIII_IX.hmm	201
