# Supplementary material for: Genomes to natural products PRediction Informatics for Secondary Metabolomes (PRISM)
Source: Nucleic Acids Res. 2015 Oct 5;43(20):9645–62. doi: 10.1093/nar/gkv1012 (PMC4787774; doi:10.1093/nar/gkv1012)
Supplement: SUPPLEMENTARY DATA [file supp_gkv1012_nar-01872-z-2015-File013.xlsx]

## Sheet: Extramodular A domains
Cluster	Name	PRISM name	Function	Code	Substrate	Reference (PMID)	Sequence
A40926	dbv25	orf00328	Starter adenylation module	START	Hydroxyphenylglycine	12837387	ARQVGRAPDAVALVDGDRVLTYRRLDELAGALSGRLIGRGVGRGDRVAVMMDRSADLVVTLLAVWQAGAAYVPVDAALPARRVAFMVADSGACLMVCSEATRDAVPQGVESIALTGEGGCGTSAVTVDPGDLAYVMYTSGSTGTPKGVAVPHRSVAELTGNPGWGVEPGEAVLMHAPYTFDASLFEIWVPLVSGARVVIAAPGAVDARRLREAVAAGVTRVHLTAGSFRAVAEESPESFAHFREVLTGGDVVPAYAVQKVRAACPHVRIRHLYGPTETTLCATWQLLEPGDVVGPVLPIGRPLPGRRAWVLDASLRPVEPGVVGDLYLSGAGLADGYLDRAGLTAERFVADPSAAGRRMYRTGDLAQWTADGELLFAGRADDQVKVR
A47934	ORF21	orf00541	Starter adenylation module	START	Hydroxyphenylglycine	12060705	ARQAERTPEAVAVVDGDRFVTYRQLDELAGRLAGRLIGRGVRRGDRVAVLMERSADLVVTLLAVWKAGAAYVPVDAAHPAPRVAFVVADSGASLMACSAATAGRVPEGVEPVVVTDEGRGDASAVPVSPGDLAYVMYTSGSTGTPKGVAVPHRSVAELAGNPGWAVKPGDAILMHAPHAFDASLFEIWVPLVSGARVVIAEPGAVDARRLREAIAAGVTKVHLTAGSFRALAEESSESFAGLQEVLTGGDVVPAHAVEKVRKAVPQARIRHLYGPTETTLCATWHLLQPSEALGPVLPIGRPLPGRRAQVLDASLRPLPPGVVGDLYLSGAGLADGYLDRAALTAERFVADPSVPGGRMYRTGDLVQWTADGELLFVGRADDQVKI
A54145	lptEF	orf00226	Acyl-adenylating ligase	ACYL	Decanoic acid	16208464	SATAEADPGRKAVGLVRDPEREGEEALRSYAWLDDTARRIAVLLRAAGLETGARVLLLFPQSAEFAAAYAGCLYAGMVAVPAPLPTGTSHEAARVVGIAKDSEAGAVLTVSETEADVRQWAARTGLGALPLHCVDELPGDADPDTWREPEIRADTVAVLQYTSGSTGSPKGVVVTHGALADNVRSLLTGFDLGSGARLGGWLPMYHDMGLFGLLSPALFSGGAAVLMSGSAFLRRPSQWLRLIDRFGLVFSAAPDFAYDYCVRRVRPEETDGLDLSRWRWAANGSEPIRAETLRAFAKEFAPAGLHPNATTPCYGLAEATLLVSLPTGELRTRRVDVAELENHRFVEAAVGRPSREIVSCGRPPSLEIRVVDPATGKSVTGGDGAGETRVGEIRVRGAS…
Acinetobactin	BasA	orf00083	Discrete adenylation domain	STANDALONE	Threonine	15289555	ENIFEQNSNRAALIFENRSISYAEVGTQVAKVMYALKMQDLATGSVVAICLRKSPEHIYTALACALTGIIWLPVDMDSPPSRLNYLLTNSRADVVVSDSFIAGVQTLNINEILSATTKYKPSFNAEINRRPAYYLYTSGSTGTPKCVVLNNQATENTLQQTISEWKITADDVIMAVTPFHHDMSVFDVFASMAVGATLVVPSFEQSKNAVVWADLVDRYKVTIWSSVPAIVDMLFSVAQKEQLQSLRLIAQGGDYIKPSLIAKLRQQLPNARLFSLGGPTETTIWSIWHEINEQDQEIIPYGKALENNRYFILDENLKPCQMGEVGTMYMAGLNLSNGYLLDGEINYKDFVDIQVSENETQTAFRMSDQGYFREDGNIIFAGREEGYLKIK
	BasE	orf00328	Aryl-adenylating ligase	ARYL	Salicylic acid	15289555	VGVQSHPHSPAIICGERQLSYIELDRLSTNLASRLAEKGLGKGDTALVQLPNVAEFYIVFFALLKAGVVVLNALYSHRQYELNAFIKQIQPKLLIGSRQHEVFSNNQFIDSLHDVNLSPEIILMLNHQATDFGLLDWMETPAKTFVDFSSTPADEVAFFQLSGGSTGTPKLIPRTHNDYDYSVRASAEICGLNSHTRLLCALPRPHNFMLSSPGALGVLHAGGCVVMAPNPEPLNCFSIIQRHQVNMASLVPSAVIMWLEKATQYKDQIQSLKLLQVGGASFPESLARQVPEILNCKLQQVFGMAEGLVNYTRLDDSDEQIFTTQGRPISSDDEIKIVDDEYREVPEGEIGMLATRGPYTFCGYYQSPEHNSQVFDEDNYYYSGDLVQRTPDGNLRVVG…
Aeruginosin	AerA	orf00004	Starter adenylation module	START	D-phenyl lactic acid	18076006	QKAAENYSNKGIIYIQSNGSEVFQSYQQLWEEAQQIQAGLQKQGLQAQDKVILQLSENYDIISAFWGCLLGGFIPVIISVPPSYKDFNNEIHKISQVWQLLDEPTIITNQSRQQEIKHLKQWLPNQTLRLSFIEELKTYSPHQTHISQPDDIAFFNLTSGSTGIPKCISLTHKNVISRARGTNIICEHQNDDIILNWLPFDHIGSISDWNIRCVELGCQMVYVQTEYILGRPLNWLDLIAQYRITHSWAPNFAYNLINEALKKEPDQNWNLDCVKFFLAAGEAVSGQAVGEFINTLHLQYNLKKTAMRPAFGMAEMGSGITYYQPTEQQPLLFHTVDKSSLNSSLKRVHPEHPNGATFTDLGLPIPGISIRIVNADNSLLPEETIGHLQVKGHAVSPGY…
Albicidin	Alb09	orf00819	Starter adenylation module	START	Para-aminohydroxybenzoic acid	11238970, 25599532	DAQVALHAEELACADQHRQLSYAQLDQHANRLAHCLIERGLRPQERVALWFGRSPDFLIALLGVLKAGGCYVPLDPHYPTTYIQQILDDAQPRLLLCGKDIDGQLIQVPRLRLDDAAIARQPHTPLPHALHPAQLAYVMYTSGSTGRPKGVMVPHRQILNWLHALWARAPFEAGERVAQKTSIAFAISVKELLAGLLAGVPQVFIDEDTVRDIPAFVRALETWQITRLYTFPSQLNALLDHVAETPQRLARLRQLFVSIEPCPAELLQRLRTLLPACTAWYIYGCTEINDMTYCDPAEQHSGSGFVPVGRPIANTKVHVLDEQLRPLPPGIMGEVHIESLGITHGYWRQGGLTAARFIANPYGPPGSRLYRTGDMARLLDNGTLELLGRRDYEVKVR
	Alb07	orf00790	Aryl-adenylating ligase	ARYL	Para-hydroxybenzoic acid	11238970, 25599532	SAAHLASTAQMIDPLRQQAFSYRQLRSRAATYARHLSLLGLQSGDAVALIAIDSLAGVALMLACLAGGLVFAPINELVSLVHFETTLKTIKPRLVLIDAELPPSHHAALRHLPTLELTSLMPVIENDELVVAPCSADAPAVMICTSGSTGTPKAVTHSHADFMHCHLNYQQAVLGLRSDDVMYTPSRLFFAYGLNNLMLSLLAGVSHVIAAPLSVRQIAQTIHTYHVTVLLAVPAVFKLLLAEAAPDAVWPALRLCISAGESLPARLGHAISTRWQVEVLDGIGCTEVLSTFISNRPGHALMGCTGTPVPGFVVKLVNKQGEICRIGEVGSLWVRGNTLTRGYVGDPILSAQLFVDGWFDTRDLFFADAKGRFHNLGRMGSAIKIN
	Alb04	orf00490	Trans adenylation didomain	TRANS	Asparagine	11238970, 25599532	EAQVSSTPDAPAAFLGERRMSYGQLNTRANRLARLLQSQGVGPGARVAVWMNRSPECLAALLAVMKAGAAYVPIDLSLPIRRVQYILQDSQARLVLVDDEGQGRLDELELGAMTAVDVCGTLDGDEANLDLPCDPAQPVYCIYTSGSTGSPKGVLVRHSGLANYVAWAKRQYVTADTTSFAFYSSLSFDLTVTSIYVPLVAGLCVHVYPEQGDDVPVINRVLDDNQVDVIKLTPSHMLMLRNAALATSRLKTLIVGGEDLKAAVAYDIHQRFRRDVAIYNEYGPTETVVGCAIHRYDPATEREGSVPIGVPIDHTSLHLLDERLQPVAPGEVGQIHIGGAGVAIGYVNKPEITDAQFIDNPFEGSGRLYASGDLGRMRADGKLEFLGRKDSQIKLR
Albomycin	AbmQ	orf00145	Starter adenylation module	START	Serine	22704654	AEQVQVRADRTAVVCGAERLTYRELDILSDRFARRLAARGIGSGDIVGLAVHRSPLAAVAWLGVAKVNAACLWLGLDYPPERLAMMLEDARPALVVATREGRRRVGEAAVGVLPLESAVSDPAELPACEVGPTAPADSASYVLYTSGSTGRPKGVVVTCTGLRSLMETAALRVGAGPDSVIAQFSSLSFDVAFWETVMGLLLGGRLVIVPDDARVPDHAFGGLLREHGVTHAALPPAFLELLPYDAPLPPGLTVLTGADKVPAELMRRWSRRCRMVAAYGVTEATVNSTLWTFDRDWTQPLAPIGIADPGTEIRVLDEALRPVAPGAEGELHLAGDGLARGYLHRPDLTAARFVADPYGPAGTRMYRTGDRVRRDESGVYEFLGRVDAQLKVR
Althiomycin	almA	orf00034	Starter adenylation module	START	Glycine	21626639	EEQARLRPDEVAVIHRDVKLTFRELNQRANQLARYLQEAHAVLPGSLIALYHSRSEQLLVAILGILKLGCAYVPLDLASPVSRTLSILDDSRVSLLLTDAACIQKLEAGLHRQTAQSPIVLDSEEVQHALQAMGSEDLGANSTSRALAYVIYTSGTTGKPKGVAVEHQSFVNIATDISARLSFTPGDRILAVTTVAFDISTLELLMPLMRGGSLVVAEQADLLDPSKLLFLIEEVGVSVVQATPSLWQTIVPHLKGRKLAIRALCGGEALPPSLAGQLVASVIECWNVYGPTETTVWSTTFLLDEHESRVLIGRPLANTQCYVLDAEQQPLPPGVPGELYIGGQGLARSYLNAPELTATRFVPNPLPGTPGGRLYRTGDLVRYLPCGNLEFFGRNDFQV…
Anabaenopeptilide	apdA	orf00143	Starter adenylation module	START	N-formylglycine	10931313	ESQVDLTPDAVAVVFENQQLTYHELNCRANQLAHYLQSLGVGTDVLVGICVERSLEMVVGLLGILKAGGAYVPLDPEYPTERLTFMLADAQVSVLLTQQHLVEKLPENQEPVVCLDTDWLVICESSQESPITEVQPGNLAYVIYTSGSTGTPKGVMLSHSNLCNHMSWMQATFPLTEKDKVLQKTPFGFDASVWEFYAPLLAGGQLLIAKPGGHTDSAYLLRLIAQQQVTIVQLVPSLLQMLLEQGGIETCHSLKHVFCGGEVLPVALLEGLLSKLDVNLHNLYGPTETCIDATFCNCQREIYAQIVPIGRPISNTQIYILDQNLQALPVGVPGELHISGAGLARGYLNRPELTQEKFIANPFSTYPGSRLYKTGDLARYLPNGNIEYLGRIDNQVKIR
Anabaenopeptin	apnA	orf00010	Starter adenylation module	START	Arginine or tyrosine	21622740	KAQVARTPQAIAVVFRDKQLTYQELDLQTDLLANYLQKLGVGTEVLVGICLDRSLEMIVGLLGILKAGGAYLPLDPNYPAERLNYMIQDAQISVLVRQEKWSTLISDYSGTIICLDSQHDAIFDHSDSEARPRNRHLVNTVKPDHLAYVIYTSGSTGKPKGVMIEHHSLVNFTQMAIAQYNISTGDRILQFSSISFDVAAEEIYPGLSCGATLVLRTEEMISSVSSFVQQSQDWQITVWDLPTAYWHLIVNELAMNPIALPESLRLVIIGGERVLPERVKMWLKNVGNFPQLINSYGPTETTVAASICCLSSLSATQLERTEIPIGKPMGDNIEIYILDQNLESVPTETIGEIYIGGAGLAKGYLHRPELTAEKFIKNPLDNSKLYKTGDLGRYLPDGN…
Anatoxin	AnaC	orf00059	Discrete adenylation domain	STANDALONE	Proline	19489636	ISSARSHSDRVAVQQQEHTIAYRQLDEKSNQLAHTLLYAGIKRGDRVGIYLDKSIEAVIAIFGILKAGATYVPLDPYAPIKRLAFIIKNCQIETLISTNQKIDALATNSLEDLQSLNSVILADEENRATQWYGKTIQWSEVLQAPCSPPPDQNLIENDLAYILYTSGSTGVPKGVMINHRASLTFVNWAYDTFQVTAEDRVSNHAPLHFDLSIFDIFTTIKAGGTIILLSPALSVFPINLAKFIAEEKISIWYSVPSILTSLVLYGQLEQHTFPALRTILFAGENFPIKYLRQLMVHIPHACYYNLYGPTETNVCTYYQVPPLDIELTESLPIGQACANTEVFVLSTSNELVVRGEVGELCVRGPGLMTGYWDLPEKSAQVRVPFSLHRSLGSDMIYRT…
Andrimid	AdmJ	orf00129	Discrete adenylation domain	STANDALONE	β-phenylalanine	16910643	RFEGNDNVAYYDFERKMTFSELYLEVVMIINYFESENIIQGKRVVSFLDKSFSEYALFYACLLKGVAFCPLDKSLPVSRLAMIISDLQPDMVIAEDTYTGEENAFRQNLLIPHECVVSNGPVSVLTDVDARDEENVTDIDRDTVAYIIFTSGSTGKPKGVQITHENLNFFLEALYPRYVSEQSENYLSIGPLYFDMTILDSMVPPLYGHSVYLYKAPFIPAIFSGIIEKYRITRLSCVPSVLEILLPQLHEATGFDKLHSLNLILFGAEKPHGQSIKTLLQHIPDLKVINAYGPTEGTMCCFSSEITLDSLAGDISIGKPFDGTKYLLETRSGFSSSGEGKLLISGKQVMKGYINQSQVDNPFILVGGEQYYSTNDVVRVDDEGFFYFLGRSDDEVKLN
	AdmK	orf00148	Starter adenylation module	START	Valine	16910643	RTVRARYGQKNAIVFNEVACSYQELDRRIGICNQAISRSDTAVIINVKDKLKAITLMLAAIDCGVTFIPVDGDRPRSFLTKIATKFPQVRVINDVCFDTGLLVSHPLTHHGHAQVLPRAVEQGVMSVMYTSGSTGEPKGVQVRASSVLNLLHRPSFISLSDEDVVASYSSLSFDASTFEIFTPLLAGGTLVLLDKMVVLDEASLLHAIEQYRITCMWMTAGLFRSHMLSGDCRALARLRHLIVGGDKVDFHAAVSFLERSPNTQLYNGYGPTENTVFTTVALLDLHKLKREKRVPTGKLVGGGDYLLFDEHTGEYRKSGIGRLHVTGRGLSLGYHDNPVETGKVFTIIDGTRYYDTGDIVECTLDREFYFLGRQDRQVKLN
	AdmP	orf00234	Starter adenylation module	START	Glycine	16910643	ESIAELFPTNIALIAGHRSITYSQLQHQAKRIAAGIQSEIDDNVEGVVLCLQRDESLIATILACHYLGIPYIPVDPRTTYEKIDHILSQARYLYISNVKISEYQKTLDVISQLNANTPFEHKSLTRASQEAYRIYTSGSTGAPKAVMVSHIGCANLIEYFCHLLAFRPGQTWLSSTSIAFDIFFLEYSVPLASGGTLILLTDQEIYSPQQIAGQVMRWSPSVYQATPSLFKGLLGYLEQGWHFQKVLVGGEALSPQLSSALFARSDWLCNVYGPTETTVWSGAHVIRQAGDTRIGQAIRNTQILILNECQQECAQGEPGRIYISGDGLALGYFNNPELTASKFTELCIGGVNRRMYDTNDIGYVDNEGIVNFLHREGGFIKIN
Ansamitocin	asmA	orf00425	Aryl-adenylating ligase	ARYL	3-amino-5-hydroxybenzoic acid	12060743	REHAAERGDRVAFRDARRAVTWVDLELRTRRLAGHLAARRLLPGDRAVILLGNRVETVECYLALVRAGAVGVPLNPVSTDAELGALLDDSGARLVLTDAAHADQLAGLRATRPALEVVHVDRDYEALAGVDAPLPAHDALELDDLAWMLYTSGTTGAPKGVLSTQRNCLWSVAACYAPVLGLTPDDRVLWPLPLFHSLSHIAGVLATTAVGATTRVVDGRSPQDVLAALHEERSTVLAGVPTTYHHLVRAAGERGFLAPDLRVGLVGGAITTAELRAAVEQRFGVPLIDAYGSTETCGSITVNWPTGPRVEGSSGLPVPGLAVRLVDPDTGLDAPTGAEGEVWVRGPSVMVGYHNRPEATAAALRDGWYRTGDLATRDESGFHAVTGRIDDVVVRG
Anthramycin	ORF21	orf00098	Starter adenylation module	START	4-methyl-3-hydroxyanthranilic acid	17584616	TRAARQHAAREALSDGATTLTYAELDDAANRIARALRERGLRPGERVGVRLDRGLALYEVFLGALKAGLVVVPFNPGHPADHTSRMHRMSGPALTVTDSGAAEGIPAATRLPVDELLADAAPLSAQPVDPEVTAEAPAFILFTSGSTGAPKGVVIAHRGIARVARHLTGFTPGPQDRFLQLAQPSFAASTTDIWTCLLRGGRLSVAPQELPPLGDLARLIVRERTTVLNLPVGLFNLLVEHHPQTLAQTRSVIVSGDFPSAAHLERALAVVGGDLFNAFGCTENSALTAVHKITPADLSGTDIPVGRPMPTVDMTVRDERLEECAPGQIGELCIAGDGLALGYLDDPELTDRKFVRHRGRRLLRTGDLAKRTEEGEIVLAGRTDQMLKVR
Antimycin	AntF	orf00256	Aryl-adenylating ligase	ARYL	3-formamido-2-hydroxybenzoic acid	21857911	ERNRQCHPDRTALVDERRSVTWAQFHDRTVELARGLAALGIRRGDRVAVLAQDRIEVVESYFALARLGALFVPLNHSLAVPEVAGIIERVGAVAVLGESALLDRHTSLPASVRIRMPLDKPVFDALGTVDEPVELPEVADTDPVAILHTSATTGQAKGVTVDGGSFRAIALGWLVLARPTDDIVMVNCCPLYHGSMVVSLTYMAAGATIVLMPGFTPQRALAAVEENRATHMWMVPQMVRFMLQAKGSHRTDLGSLREILYGAAPMPLDVYAEAVERLGCGFRQVYGMTEVGGPFVTLGPDEHPEPGDVTARIPCGRVVPGMSARAVGEDGQEVARGEIGEIVVRGPGVMQGYWNDPEATEEVTADGWVRTGDLGFVDEGGRIHLVDRSKDVIIRA
Apicidin	APS1	orf00491	Starter adenylation module	START	Pipecolic acid	20233305	TRVCHLYPHKPAIESWDGDMSYQELDMASNSLAGKLTQSGFNVGPGSWVLFCFNKSRWAIISMLAIIKAGAACVPLDPRHPPARVQQIVGTTGAKLILVGEAETSNRLSSDFPSLQFINVTKMDLDQNVEHPSSSSKTSLTSESPAIGLFTSGSTGTPKGIIATHATICTGASSYACHIGADDNTRVLQFASYTFDVCMVDVFTALLHGGTLCIPSEEERMDGLGDYIARARPNWAALTPTVTRILDPAMSSSFLQKLLLVGEMVREPDVEEWVNSGVSVYNVYGPAENNLITTAAQVVKGRASNVGRGVNTRTWIADFERKHLMPIGAVGELICEGPQLTPGYLNDPERTQSSFFDDLEWIPRPSIGANHELSESRRFYRSGDLVRYCTDGSLQCVGR…
Arylomycin	AryD	orf00091	Starter adenylation module	START	Glycine	21999343	FEPSNHAHSGNPAYIIYTSGSTGAPKGTVVTGENLVNLLSDFRSRLSFGAEDRLLAVTTFGFDISNLELLLPLISGGRVVLASKETSQDPNALGGLIAASGATVMQATPALWQTLLASGDPEGLRQVKVLVGGEALPRPLAGALRDSAREVTNVYGPTETTIWSTAAFLDEENADRPPIGLPLANTRAYVLDSALRPVPAGVAGELYLAGAGVARGYLNRPALTAQRFVADPFGPAGGRMYRTGDLVRRHADGNLEFLDRVDHQVKIR
Ascomycin	fkbB	orf00477	Acyl-adenylating ligase	ACYL	4,5-dihydroxycyclohex-1-enecarboxylic acid	10863099, 21383123	RIHAERRGDRIAYTDSQRAVTYTQLRLRAGRLAGHLAASGVDRGDRVAMLLGNRIETIEVYLAAARAAAVAVPLNPDAADAELAHFLTDSGATVLVTDETHLDQVRRTGTDATVVLVGRRAPDCVSYEDLAGTEPPCPPRDDLGLDEPAWMLYTSGTTGRPKGVVSAQRSGLWSAMHCDVPSWRLTEDDELLWPAPLFHSLGHHLCLLAVLTVGASARILGGFVARDVLDALAEHSSTVLVGVPTMYRYLLGAVSGEPRARALRVALVAGSTSPASLTRDFEATFGVPLLDTYGCTETTGSLTANTLEDARVPGSCGLPVPGLSLRFVDPVSGADVAPGEEGELWASGPSLMLGYHAQPEATAQVLVDGWYRTGDLARQAETGHVTITGRVKELIIRG
Azinomycin	aziA3	orf00587	Starter adenylation-ketoreductase module	START	Alpha-ketoisovalerate	18635006	AVPADRPALVRGPEPVLPPDAVPTLPQALARAARVAPGRGTTYLLPDGSTDRQTYAELYEDARRMLGGLRRHGLAPGDPVLLQCADSRTFVTAWWACVLGGFLPTPLAPAPEYATDNAAVRKLAAAWDLLGRPPVIADPGLCEGVRSLAGRLPGGEAPRVLASDALPDPEPADWTVPDPDALIVNLLTSGSTGTPKCVQHRHRTIVARSYAAIAANGFTEHDVSLNWMPLDHVGGMIMYNLRDVFLACEHVNVRTESVIRRPLLWLDCLDRFRATNTWAPNFAFSLVCQRAEEIAAGSWDLSRLTNICNAGEAVVARTALRFVELLAPHALPADAMVPCWGMSETSSGVTYTRMHRDDAAVGTVSLVPASLDGELRELPAGTPGAVVVTEVGSPVPGVA…
	aziA1	orf00549	Aryl-adenylating ligase	ARYL	3-methoxy-5-methylnaphthoic acid	18635006	ELFARDTPDAPAVRHGERELTYRDLDRRAGQLASELVESGVRHGDMVAMYLGRSIEWVVGMLGCLKTGGVCMPLDPAVPAERFDRAVAAARPAAVVTAVPGRGTGNPLPALPAGLPVVTLDASAPLPAETPGGGLAPRAQPRCEDLAYAMFTSGSSGEAKIVLAQHSWLALSAARSAAVNATTAADRGSWLGAAGAGIALHEVGGLLWQGAQLVIGDHEVIASPPALRDWLLAERITQSFVITPVGEVLQNLPWPRECALRLLTLGGDRLNRWGPADLPFEVAVSYGSLEAFQIANSCHPWSQRCTPATATDADRASAPPVGRPIAGVTVHLLEDDGLTPVVDGIGEVWIDSDCLSLGYLGDPAQTADRFRPNPFGAAGSRIYRSGDAGRFRPDGILEH…
Bacillaene	baeJ	orf00085	Starter adenylation module	START	Alpha-hydroxyleucine	17886826	KTAAAAGDQKGITYIQPDGTKVYQTYSSLKKIALSIVKGLRQSGVKAQDEVILQLSDNSQLIPAFWGCVFLGAIPVPLAAAPAYTEMNSGTQKLKDAWTLLNQPYVITSRDVLPEMTEWAEEQGLSGFCALAAEDLSAHEMDTDCHHPRPEDLAMLLLTSGSTGTPKAVMLSHENIVCMVKGNIQMQGYTSEDVTFNWMPFDHVGGIGMLHLRDVYLGCEEINIPSESILMDPLKWLDLIDHYRASVTWAPNFAFGLLADFAEEIQTRKWDLSSMRYMLNGGEAAVAKVGRRIMELLEPHGLPANAIRPAWGMSETSSGVIFSDEFTLENTNDDDRFVEIGLPIPGFNMRITDDRNQVVEEGEIGRFQVSGLTVTSGYYERPDLNESVFTEDGWFETGD…
Bacillibactin	dhbE	orf00034	Aryl-adenylating ligase	ARYL	Salicylic acid	11112781	RDRAAKYGDRIAITCGNTHWSYRELDTRADRLAAGFQKLGIQQMDRVVVQLPNIKEFFEVIFALFRLGALPVFALPSHRSSEITYFCEFAEAAAYIIPDAYSGFDYRSLARQVQSKLPTLKNIIVAGEAEEFLPLEDLHTEPVKLPEVKSWDVAFLQLSGGSTGLSKLIPRTHDDYIYSLKRSVEVCWLDHSTVYLAALPMAHNYPLSSPGVLGVLYAGGRVVLSPSPSPDDAFPLIAREKVTITALVPPLAMVWMDAASSRRDDLSSLQVLQVGGAKFSAEAARRVKAVFGCTLQQVFGMAEGLVNYTRLDDPEEIIVNTQGRPMSPYDEVRVWDDHDRDVKPGETGHLLTRGPYTIRGYYKAEEHNAASFTEDGFYRTGDIVRLTRDGYIVVEGRAK…
Bacillomycin	bmyA	orf00058	Acyl-adenylating ligase	ACYL	Myristate	14762003	DRGIRFIESDKNETVVSYRQLFEEAQGYLGYLQHLGIKPKQEIVFQIQENKSFVVAFWACILGGMIPVPVSIGEDDDHKLKVWRIWNILNHPFLIASEKVLDKIKKYAAEHDLQDFHHQLNEKSDIIQDQTYDYPASFYEPDADELAFIQFSSGSTGDPKGVMLTHHNLIHNTCAIGTALAIHSKDSFLSWMPLTHDMGLIACHLVPFITGINQNLMPTELFIRRPILWMKKAHEHKASILSSPNFGYNYFLKFLKNEPDWDLSHIKVIANGAEPILPELCDEFLKRCAAFNLKRSAILNVYGLAEASVGAAFSKIGKEFVPVYLHRDYLNLGERAVNVSKEDQNCASFVEVGQPIDYCQLRISDETNERVEDGIIGHIQIKGDNVTQGYYNNPESTEK…
	bmyB	orf00165	Starter adenylation module	START	Tyrosine	14762003	EEQAERTPEHAAVKFKNDHLTYRELNEKASRLARTLRNCGVQPDTLVAILADRSLEMIVSIIAVWKAGGAYVPLDPEYPKERLQYLLHDADADVLLVQHHLKNSLAFDGPVIDLNDETSYHADCSLLSPVAGHSHLAYVIYTSGTTGKPKGVMVEHGGIVNSLQWKKAFFRHSPADRVLVLYPYVFDAFILNFFGPLISGATLHLLPNKENKETFAIQNAIKQERITHFSTSPRLLKTMIEQMNREDFIHVQHVVVGGEQLEADTVEKLHSLQPRIRINNEYGPTENSVVSTFHPVQSADEQITIGSPVANHQAYILGAHHQIQPIGVPGELYVGGAGVARGYLNRPELTEEKFVEHLHVPGQKMYKTGDLARWLPDGRIEYLGRIDHQVKIR
	bmyC	orf00308	Starter adenylation module	START	Serine	14762003	EEQMKRTPDQAAVIYGEKQFTYRQLNERANQLARTLRKKGVKTDRLTAIICEHEIELVVGILAVLKAGGAYVPIDPDYPKHRIQYIVEDSQADIVLTQSHLQKQLELAGTMVFLDQESSYHEDGSYLEPISSTKDLAYVIYTSGSTGKPKGVAIEHQGLTNYIWWARRVYVKGEKTNFPLYSSIAFDLTITSVFTPLITGNAIIVYGGENSTALLDSIIQDSRADIIKLTPAHLQLLKEINIPAECTIRKFIVGGDNLSTRLARSISGKFGGKIEIFNEYGPTETVVGCMIYSFDPQNDRRESVPIGTAADNMNIFVLDKSMKPVPAGVPGEIYISGDGIARGYLNRAELTAERFLQHPFVPEVKMYRTGDLARRLPDGNIEYLGRIDHQVKIR
Bacitracin	BA1	orf00017	Starter adenylation module	START	Isoleucine	9427658	EEQAMKTPDHTALVFGAQRMTYRELNEKANQTARLLREKGIGRGSIAAIIADRSFEMIIGIIGILKAGGAYLPIDPETPKDRIAFMLSDTKAAVLLTQGKAADGIDCEADIVQLDREASDGFSKEPLSSVNDSGDTAYIIYTSGSTGTPKGVITPHYSVIRVVQNTNYIDITEDNVILQLSNYSFDGSVFDIFGALLNGASLVMIEKEALLNINRLGSAINEEKVSVMFITTALFNMIADIHVDCLSNLRKILFGGERASIPHVRKVLNHVGRDKLIHVYGPTESTVYATYYFINEIDDEAETIPIGSPLANTSVLIMDEAGKLVPIGVPGELCIAGDGLSKGYLNREELTAEKFIPHPFIPGERLYKTGDLAKWLPDGNIEFIGRIDHQVKIR
Bafilomycin	BafX	orf00629	Acyl-adenylating ligase	ACYL	5-aminolevulinic acid	23362147	AESALRRPEHPAVVAGTRKITYRELWDEARRYAAALGARGIGPGDKVALLLPSTPHFPSAYFGVLALGAIAVPVHALLRADEIAYVLKDSGAAALVCAAPLLAEGGRAAETTGTPVLTVMAEEGGAEGEFAHAPGLDALAARTAPIGRQVARAPEDIAVILYTSGTTGRPKGALLTHLNVVMNVDTTMLSPFDFTADDVLLGCLPLFHTFGQICGMNTCFRAGATLVLMPRFDGPGALDLMVRERCTVFMRVPTMYTALLEAARADPRRPALDRAFSGGAALPVAVLDAFRETFGCPVLEGYGLTETSPVVAYNQKAWPLRPGTVGRPIWGVEVEIARAEVEDRIELLPAGETGEIVIRGHNVMAGYLNRPEATAEAIVDGWFRSGDLGVKDDEGYLSV…
Balhimycin	bpsA	orf00039	Starter adenylation module	START	Hydroxyphenylglycine	10390204, 11495926	ASHVDRTPDAVAVAGGDGVLTYRQLDERAGRLAGRLASRGIRRGDRVAVVMDRSADLVVALLAVWKAGAAYVPVDAGYPAPRVAFMVADSAAKLVVCSAASRGAVPAGVESLEPAAAAEEGASDAPAATVRPGDPAYVMYTSGSTGTPKGVTISQGCVAELTMDAGWAMEPGEAVLMHSPHAFDASLFELWMPLASGVRVVLAEPGSVDARRLREAAAAGVTRVYLTAGSLRAVAEEAPESFAEFREVLTGGDVVPAHAVERVRTAAPRARFRNMYGPTEATMCATWHLLQPGDVVGPVVPIGRPLTGRRVQVLDASLRPVGPGVVGDLYLSGALAEGYFNRAALTAERFVADPSAPGQRMYWTGDLAQWTADGELVFAGRADDQVKIR
	bpsD	orf00214	Docking didomain (beta-hydroxytyrosine synthesis)	DOCK	β-hydroxytyrosine	10390204, 11495926	EAAAAAVPDRPAVAMGTTTLTYAELNTQANRLARRLVAHGVGPERLVALAMPRSIEFAVAMLAVHKAGGAYVPIDPDYPAERRQHMLAGAAAQCLLCLPGQDVAGAPVVLSVALAEPGRPEPDLDDSDRLAPLLPSHPAYVIFTSGSTGQPKGVVVTHRGIPNLAADYVHRQNLLPDSRLLAFASPSFDAAVAEFWPIWLAGACLVLAPAPDLIPGEPLARLVRDRHITHVTLPPSALAPLEEAGGLPPGLTLLVAGEAGPAPVAKRWAAGRVMINAYGPTEATVAVTASDPLTGEDTPPIGRPITGVHTYVLDDRLVPVPDGTVGELYMTGPGLARGYLHRPAATAERFLPDPFGGPGQRMYRTGDRVRARPDGQLVFVGRADDQLKVR
Barbamide	barD	orf00123	Docking domain (trichloroleucine synthesis)	DOCK	Leucine	12383521	TRHSKKSPHKCAITDGQTELSYGVWEAASNRFARKLIEMGCQKGDRVVVLASKQTILMVGILGIFKAGCIHVPLDGKMPVNRLNKIITEIIPSVILTDQELLHLVSENVPQEVKIVLIEQLHPLITDSTVEEKDRLPQIESEDIAYCIYTSGSTGDPKGVLIKHGSVIDFFEGTREFYDVDEDSRCVSFSPFHFDASVIDILFPLYQGAWLYLYSDVVLHELLFEVIKNNSVTHFAAFGSMLGLIAQTKEFDDVILKDLKTILTGADVPDIKVIQKWLGKGENIKIINGYGPTEGTCACAAYIIRDRDPNRRELYPIGKPLKNAKLYLVDQQNQEIYDPEIPGELLIGGTQVMAGYWNREQQSKERLVEFKGTTCYKTGDICKYLADGNLFFVGRNDNE…
	barE	orf00145	Starter adenylation module	START	Trichloroleucine	12383521	RAALTNKGITYIQADGSEQYQSYQDLLLDAKRILAGLRQWDLKPQDKVILQLEEGHDFIPAFWGCLLGGFIPVPLSIAPTYQQLNNVTKKLHNAWQMLEHPLILTNRELAPEIRSLSTHLNLRDFQTGVIEDLRKQDPTQEIYRGQPDELALLLLTSGSTGLPKGVMLSHRNILSESAGTIQMNHFDSEAVTLNWMPLDHVGGIIMLNVMAVELGCQQVHAPTKYILQNPLHWLALIERHQATISWGPNFAYSLINDLVQDAEAGSWDLSSISFLVNGGEQISPKVARRFLKLMKRQGLAETVLRPAFGMSETSGGITWSDQFSLSNTSDDMPFVGLGLPIPGACLRIVNDDNEIVHEGAIGKLQVKGASVTSGYYQNPEINQAAFTADGWFRTGDLGY…
BE-14106	becJ	orf00598	Acyl-adenylating ligase	ACYL	3-aminonon-5-enoic acid	19875084	LAAARRDPDRPAVIQAAADGGLETVTYGELERRVDRLVDALDALGLDVGDRVILESDTNADAVATLLACATLGLPFTPTSPEVPDERLLTIIDSAEPALHIQSDHGQRTGIPETVGTARFGPGGLTVERAPAPRVRRRRVVTPIDTAYITFTSGTTGRPKGVVMSHRGVIAFLRGAEAARLVTAEDRVANTSPLQFDFALFDIGLALGHGATLVPVPRARLNWPRRFLSYLRDAGVTQVDGVPSVWRPVLRHESDLLAEMGQEGVLSRITFSGEDFPLDELRRLQELLPKARFTNGYGATETMAASITEVPNPLPPGTERLSIGYAVAGAEMMLLGSDGSPVDEPGTIGEIYLRSPSLFSGYWRDPEATRAVVLPDPLHPGSGQVVFKTGDLAHMGPEG…
	becL	orf00189	Discrete adenylation domain	STANDALONE	Glycine	19875084	LTGLALSPGRTAIRVHATESLTYEQMHELAMRRAAALRAMAPQGPHNVAVLADKSLTAYVGIIAALYAGATVVPLNPRFPAERTRSMLIAANVSTVIADPIGRSSLAETELDLPVLDEGRTGPSLDTPVAVNPSDVAYVLFTSGSTGRPKGVPITHGANHHYFDLLDRRYDFSPDDVFCQNVGLNFDCAMFEMFCAWGNGAQVHPVPPAAHRDLPAFLAERKMTVWFSTPSGITFIRRMGGLTPGSMPTLRWTFFAGEALLHEDAADWHVAAPQSKIENLYGPTELTVTITGHRWSPKTTEEQTVNGGVPIGKVHPGHDHLLLDDDGESAVEGELCVAGPQMTPGYLDGDDNRGRFLEHAGRRWYRTGDRVRRLDDDELIYLGRMDAQVQIQ
Bleomycin	blmVI	orf00158	Acyl-adenylating ligase	ACYL	β-aminoalaninamide	11048953	RRHAERTPARPAYAFLPDGETESVRFSFADIDRRARAVAAVLQDRGLAGERVLVAYPSGPEYVQAFLGCLYAGVVAVPCDEPRSGPSAERLAGIRADARPALALTAGAPEAGLAGLATLDVAGVPDSAAGAWTDPVAGPDALAFLQYTSGSTRRPRGVMVGHGNLLANERCIAAACGHDRDSTFVGWAPFFHDMGLVANLLQPLYLGSLSVLMPPMAFLQRPARWLRAVSRYRAHTSGGPNFAYDLCVDRVGEDERAGLDLSGWKVAYNGAEPVRADTLRRFTDRFAPHGFTPGAHFPTYGLAEATLLVATGPKGVPPRTLTADRAALRAGRLRPAGPGEAGLELVGNGTAGLDTTLRIVDPATARECPPGEVGEVWVRGPGVARGYFGRPRESAPLLA…
	blmVI	orf00158	Adenylation module without thiolation domain	NO_T	Asparagine	11048953	AAPARNHPDRIALDGEDGPVSHGALARRAARLAGTLRAAGAGPDTVVGIWAPRRADAVVALLAALHAGAAYLPLDPVHPPRRQRQVLTEAGARLLVLPAGLDTPLRACGLPVVAPDDLGAPIAPVSVHPEQLAAVMATSGSTGTPKTIGVPQRALAGYLRWAIGHYRLDEETVSPVHSSLGFDLTVTALLAPLAAGGQARLTDSGDPGALGAALAAGHHTLLKITPAHLAALAHQLGAPTALRTVVAGGEPLHAGHVRALRAFAPGARLVNEYGPTETTVGCCAHDVAPDPGEAPIPVGTPIAGLSACVVDDALPAPPGVRGELYIGGTGVTRGYLGRPAATAAAYVPDPAAPGARRYRTGDLARRLPDGTLLLAGRADRQVKIR
	blmIII	orf00528	Biosynthetically inactive didomain	INACTIVE	None	11048953	ADAARTHDRALALVAPGLTLSHAELDARAAAVAARLTAAGVIPGDRVALAVEYGWEQVVGALAALRAGAVCLPVAPGLPRPARWQHATRAGATAVLTQSWLTQRIDWPQELPVLSVDEPGPPVPPTTAPADGRSATDAAYRLDAPVSHRAITTAALEIDRAFRVGPGDRLLALAPADSPLALYELFGPLLAGAALVLTRDIDLRDPGALHEALRTHGVTLWHSPPALLGLLLDHLADRGGKLPESLRLVLLGGERLDPALVRRVRESAPHQPAVAHLSSATPSGPWTTCLETGDLAPEWRSVPVGAPLPNQRAHILSETLRPCPVWVTGRLHYGGVAAEPPTGEEHAPATVPHPETGEPLLRTGLFARLLPEGLIDVVGDETARIS
C-1027	SgcC1	orf00704	Discrete adenylation domain	STANDALONE	β-tyrosine	12183628, 16887797	SVRRHAEHDGVAVSFGGTRTSYAELTAELTADAARVASALTAAGAGHGSPVAVRMQPGARRIAVLLGVLEAGAHLAWFAPDGAGERHRSMLSDLRPACLVLDGDPQEDPLALWYAGEPGATLLDASSVLGPRPAAGPDATTAAGPGLADLAYVAFTSGSTGRPKGIAQSHAALGQFAGWMGERFAMGPGARVAQWVSPEHDPALAEVFATLVAGGTLCPVPERVRVNPDKLVPWLVQERITHLQTVPSFARDLLGVITASDPGDRPGTLGHLLLMGEALPGELVDGLRAALPRTRLINLYGPTETIAATWHEITGPVTGPAPIGYPLPGRQVLVVDADDRPSPAGVTGELVIRSPYVTPGYLAVEGGPDHSALFAPLAGLAPDGDRWYRTGDLARVRFD…
Caerulomycin A	CrmE	orf00326	Aryl-adenylating ligase	ARYL	2,3-dihydroxybenzoic acid	24295370	DDAPAEADQVALVAGERRLTRGELRSAVSATAARLTALGVRAGDMVVVQLPNEPELVVLALALSRIGATPIMTPIALRHYELDHVVRTARPVAIAVPRRHARFDHLAMAQRLREEHACLGTVLLGGEPDPSCVDLAALCAPAEDGAGGPAVQDTAEPAPDLDRAALCLLSSGTTGPPKVIPRLQEAYGYQLRHTPALAGVGPESVYLAVMPATHGFVLGCPGVLGTLAAGGRVVLGASTEPEQAFALVERERVTHTTLVPALVERWVDAGRATTHDLSSLRVLQVGGARPRRGQVEEVPAVLGCQVQQCYGMSEGLLCYTALDDTDEVVFDTQGRPASPADEIRVVDDAGDPVPPGELGALLTRGPYTVAGYYGDEESNASTFTADGFYRTGDLVRVHP…
Capreomycin	CmnA	orf00068	Starter adenylation module	START	Serine or alanine	17496129	AEQARRTPDRTALVFAGAEVGYAELDARANRLAHELRERGVRRETPVAVCLERETGLVVALLAVLKAGGAFVPLDPQYPRQRLAHMLADSGAAVVLTQGRLRDRFAADGPPVLVTDDDATRFAHHPSSAPPASSGPDDLAYVVYTSGSTGRPKGVMVEHRGIASYLRGMQHDFPLTPEDRVLQATSLSFDVSVYEIFWPLQVGAAVVLPAPGGHTDPYHLSELIQRHGVTCLHFVPSLMRLFVEEADPGAGAGLRRVFVSGEALDPSLVALVHERTSAELVNLYGATEVSVDSTYWTADRAKPDRPVLVGRPMANATAYVLDQRLRPKPAGVVGEVFLGGASVTRGYHARPALTAERFVPDPFGPPGSRLYRTGDLGRVTPDGELEFLGRRDHQFKLR
	CmnF	orf00092	Trans adenylation didomain	TRANS	Diaminopropionate	17496129	LDQADRTPDADAVRIGPDALTYRELAAGARRVAAWVARQPHTGPPRVGVLGERSLATYPVLLGVLLAGGAYVPLDPAAPPARLRAVLSRADAHAVVTTAESWALLEQPGLPALLTDQPLPFQRSKVDSGRVAVLAGLPDAGEPVGPTPDDVAYVIFTSGSTGTPKGVVVQHRAAVNLTCWARDLVPMGPGSRVTQNASLHFDASVQQIFPALASGATLFPVPERVRLSGPELAAWLARHRITHWDSVPSLWTPVVEHLADRIAAGQRVLPDLRAVLLAGEPLPARQVDRWRSWEQGHRLFNVYGPTEVTVNATAFEVTGPVGAVVPIGRPLPGITASVLDAHGNPCPVDADGELFLGGVGLARGYLDDPEGTARSFVERGGERFYRTGDVVRVGADGLL…
	CmnG	orf00103	Starter adenylation module	START	Capreomycidine	17496129	DAVAREHPDRPAVHAVDGVWTYRELHRRADAVAAFLAARGVRPGSVVAIAATRALAPYAALLGVLKAGCAYVPVNPDDPADRVAFVLADAGATPLLLDTDPASLPAAPAPDVPHEPDRVCYVIYTSGSTGRPKGVVMAERAVDNLTHWVVRRHDVRPDDRLGQTAPLTFDPSVQQVFPAWATGACLVTVPDDVQRDPAAFLDWLRAERVTHLDLVTSHWVHLLNAAEARPAELPDLRWIIIGGETYYYHQTHRWHRVVSSPARLNTIYGPTEAAVNATEHLTEPDLDHGQVPIGVPLPNYRLYALDDDGRLCPPGITGEIHIAGAGLARGYRSAEATAKAFHELEVHSGRTERLYRTGDLARLVRHADRWALEFQGRVDSQVKIS
	CmnO	orf00116	Starter adenylation module	START	β-lysine	17496129	DQLAGARPDAPALLDEAETVSYGRLWRELTGVAGALRAAGVRRGDRVVVPADRTWQGIVSMLGVLRAGAAYVPVDAGDPVERLRHVVRTAGAAWVTGRAEALAALPDLGLHPIPFGSAPDSASRSASGSDSGSHSASGGVGGLPDPEDLAYVMFTSGSTGTAKAVMVPHRSIAHAAPSLARRCGITPDDRFLSWASLVWDTSGEELYSTLLSGAGLVLDREATSGSVPALLRAVERRSVSVVDLPTAFWNQVVDYLETTGEAVPECLRLVVVGGEEVRARQVRVWAERAPDVRLLNTYGQTETVMVTHAADIGGLAPPDGGAVPIGHPLPHVRQHLEPVGDGLFELHVGGPTLAWGYRDRPAATAERFPPDERGRRFRTGDLVRVADDGALVFVGRADR…
Cephalosporin	pcbAB	orf00002	Starter adenylation module	START	Amino-adipic acid	10422579	FEQAALRSADRCAVVCGDERISYAELNRRCNRLAHWLLREGLTPGEIVGLYLDKSHRIVVATLGLWKAGGAYIPFDPSYPAERIQFTMRDTGSRRIVTHRHYFERLREMLAEACPEVELIDIEDALADADANADPGADAGNPDLGLGSQQVAYVTYTSGTTGIPKGVPKTHRSVVNAITDLSDRYQMREAGTEHVALFAALVFEPFMRQTLIALINSQTLVVVPDDVRLDPLRFPRFVDEHRISYLNGTRSVLQHFDLSQCRSLKRMLLVGEELTPSGLRTLRERFHGRIINEYAFTETAFVTAIKEYPPGDAERNDRSIGRPLRNVKCYIVSQNMKQVPIGAIGELYIGGTGVASGYLNRPDLTAERFLDNPFRTPGERAAGRNERIYRTGDLAKFLP…
Cephamycin C	pcbAB	orf00334	Starter adenylation module	START	Amino-adipic acid	10422584	EAAVRRSPDREAVVFGTQRLTYREVDARANRFAHWLLGPGLGVRSQQLVGIFLDKSDLGVVATLGIWKAGAAYVPIDPAYPAERVRFAVGDTGLRGIVTNRHHAGRLREILGAEHADVTVVEIESVLDEQAAADTDGLLSVKPELALGVRDLAYLTYTSGTTGVPKGVPKYHDSVVNSITDLSERYDMRRPGTERVALFASYVFEPHLRQTLIALINGQTLVVVPEEVRLDPDRFPAYIEEHGVTYLNATGSVLQHFDLRRCTSLKRLLLVGEELTAAGLRQLRERFSGRIVNEYAFTEAAFVTAVKEFAPGVTERADRSIGRPVRNVKWYVLSQDLKRLPVGAIGELYIGGCGVAPGYLNRDDLTAERFLTNPYASEQDRARGMNARIYRTGDLARML…
Chloroeremomycin	CepA	orf00028	Starter adenylation module	START	Hydroxyphenylglycine	9545426	ARHVDRTPDAVAVADGDRVLTYRELDELSGRLSGRLISRGVRGGDRVAVMMDRSADLVVALLGVWKSGAAYVPVDAAYPAPRVAFMVADSAVSLTVCSAATRDGVPEGIESIVITDEDASDTSVATVRPGDLAYVMYTSGSTGTPKGVAITHGTIAELAEDPGWVMEPGEAVLMHSPHTFDASLFEVWTPLSLGARVVIAEPGSVDVRRLREAAAAGVTRVYLTAGSFRAVAEESPESFAAFREVLTGGDVVPAHAVERVREACPGARVRNMYGPTEATMCATWHLLQPGDVMGPVMPIGRPLAGRRIQVLDESLRPVEPGVVGDLYLSGGLAEGYFNRAGLTAERFVADPSAPGQRMYWTGDLAQWTADGELLFAGRADHQVKVR
	Cep19	orf00283	Docking didomain	DOCK	β-hydroxytyrosine	9545426	EATAAAVPDRPAVAMGTTTLTYAELNGEANLLAHRLVEHGVGPEKLVALAMPRSVEFVIAILAVHKAGAAYVPVDPDYPEDRRRHMLDDTSAHCLLALPGQDVAGAPVVMSVERQAGLSAPNLTDQDRLGPLLPDHPAYVIYTSGSTGQPKGVLVTHRGIPNLADDYVRRQNLVPDSRLLAFASPSFDAAVAEFWPIWLAGGCLVLAPASDLIPGEPLARLVRDQRITHVTLPPSALAPLEEGGGLPPGLTLLVAGEACPAPVAKSWARDRVMINAYGPTEATVAVTASDPLTGEGTPPIGRPITGVSTYILDDRLHPVPDGDVGELYMTGPGLARGYLRRPAATAERFLPNPFGGPGERMYRTGDRVWAGSDGQLVFVGRVDDQLKVR
Chondrochlorens	cndA	orf00055	Acyl-adenylating ligase	ACYL	Butanoic acid	19171307	RRRAISDADKTSYTFLLDGELPGPQLSYAELDRRARAIAARLQSVAAFGERALLLYPPGLDFIAAFFGCLYAGVVGVPAPPIDNARLRRTLPRIQAIARDAGAVIALSTSEIAATSARQCESTPELGHVRWIGTDAVPDELAMEWHEPAISADGLAYLQYTSGSTSTPKGVMVSHQHVLHQCELLRQGLGYGPESVALTWLPYFHDYGLVEGLIEPLYVGATCFVMSPLSFLKQPIRWLRAISRYRVTHSEGFNFAYEHCIHKITPERCQGLDLRCWQMAGNAAEPIRWETLERFTEALEPYGFRASAFYPTYGLAEATLVVSSGPWEPAQPAWFRMADLQRRRVVAGAGGGGDLRVVGCGRALCERVTIVNPETCRPCAPDEIGEIWVSDPCVAHGYW…
Cinnabaramide	CinB	orf00082	Starter adenylation module	START	β-hydroxycyclohex-2’-enylalanine	21387511	LEHAALTPRTPALYTDAGVMTYGELDRRSALLAERLMLRGAGPGVVVGICAERTENLLVGILGILRAGACYLPLDPKYPEERLHFMVEDSGTRLLLTTSTARDRCPQGPTVLLLDDGTDDPAPAAPRPRATLPDDTAYVIYTSGSTGRPKGVAIRHGSCAAMLDETDRIFAECDLSGVAAVSSVCFDLAVMEIFAPLSRGGAVILVDSAVHLPESPHLHRVTHLNTVPSVMAGLLDAGGLPPSLRSVVLGGEAVRRRLVDRVYRETSAERVFNGYGPTEGTVFCTFKLVPPDEDGEPSIGTPSATARLYALDEELRPVPEGEPGELYLAGKGLAWGYVNRPRLTAELFVPDPYADGERMYRTGDVARVLPGGELEFVGRADHQVKVR
Colistin	pmxA	orf00001	Starter adenylation module	START	Leucine	25609230	EEQVKRVPEATAIVFEGRRLSYAELNERANRLARTLRSVGVLPNQLVGLMARRSLETVVGILAVLKAGGAYVPIDPEYPEERIRYILENSNAQLLLTQRKLQQQVPFEGTVLALDDEQAYSDDGTNLEPASGSNDLAYVIYTSGTTGKPKGVMLEHRGLVSLKLMFADRLGITEHDRIVQFASLSFDASCWEVFKALYFGATLYIPTAETILDNRLFESYMNEHAITAAILPPTYSAYLNPDRLPSLTKLVTGGSAVSAEFVQQWKPKVHYFNAYGPTEASIVTTLWDANEEQPERRVIPIGRPLANHRIFILDAHLQLVPPGVDGELCVAGVGLARGYLNHPELTAEKFVEHPFAPGERLYRTGDLARWLPDGNIEYLGRIDHQVKIR
Collismycin A	clmAL	orf00344	Aryl-CoA ligase	FACL	3-hydroxypicolinic acid	22444595	RAARLRHPDRLAVVSGTTRLTHGELHTAVTVAGRRLEGLGVRAGDRVVVQLPNCAEFVVLVLALLDIGAPPVLVLPGFGDYELGHVVRSARPVALAVSAGSRSSDPVESARRLREDHETLDHVLALGDVAAGDVDLAALCDPGAPWDAPVGPASSAHPRPGRGSALTDAAVFLLSGGTTGPPKVIPRGNAGYAYMIRTACAIADVSQDAVYLAVMPAAHGFVLNCPGVLGTLAQGGTVVLGDTTDPRQALGLIERERVTHCALVPTVAMQWLAAAEGTTADLSSLRVLQTGGARPAPELAARIRPELGATLQQCYGMSEGLLSYTGLDDPESVIVGTQGRPASPMDEVLIVDEQGRPVADGTTGELLTRGPYTVAGYYRDPAATAKAFTPDGFYRTGDL…
Complestatin	comA	orf00032	Starter adenylation module	START	Hydroxyphenylglycine	11447274	RARVVEAPEAVAVVEGGRQVSYGELDAASDRVAAYLRDREVGRGDRVAVRLERSADLIGVLLGVWKAGAAYVPVDGAYPAERVAFVLKNSTPAVTIDAVVEGAGDASSVALDGDDLAYVMYTSGSTGTPKGVAVPHGSVAALVGESGWGLGPGDSVLFHAPHAFDISLFEVWVPLASGARVVIAEPGVAVDAAAVRRHIAAGVTHVHVTAGLFRVLAEEAPDCFTGAREVLTGGDVVPLEAVERVRAACPDVRVRHLYGPTESTLCATWHLVEPGDDTARVLPIGHPLTNRHIHVLDDSLRRVAPGVTGELYIAGAGLARGYLKRAGLSAERFVACPFADGERMYRTGDLARWTDDGELAFAGRADAQVKIR
Coronatine	CmaA	orf00475	Docking didomain (coronamic acid synthesis)	DOCK	Coronamic acid	14679222	ESVCTQAPNAIAVVDEGKLVTYQQLQTQVLERSEALIRQGLADHPYMPLMANRCLEYLITMLACCKLGITYVSIEPGTPSKRLIAVLEQLGCNHLLLLGQPTDLRPDPTLTCFRLDDCGTLCYDGPALRPPIRRRLDDASVITVMFTSGTTGLPKGVRISHDGLLNLVDNVQQQVQGKPRSYVHHSSIGFDAALFEVWVPLLTGACVTLQPGAFNIDALDHCVRAASCDVLLLTTSLFHLVAQHRLSMLDAVRVLYVGGEVLKPVHARALLLANPRITLVNGYGPTENTVFSTWYSLNKPEDAERDVMPIGQFLHQVYGKIVDAKLQEVEVGTPGELLLTGANLALGYLDDALTQTRFLQLPEGTYYRTGDYVIEDEHGMLFYQGRIDEQVKIK
Crocacin	CroA	orf00052	Aryl-adenylating ligase	ARYL	Cinnamic acid	24981773	RRRAELQPSDSAYVFLEDGEEEAGRLTWASLDLEARAIAALLQEELKGERARALLLYPTGLEFVAAFMGCLYAGVVGVPAPAPTPGRVGRTLPRLRAIAKDAQASLVLTTAAIAAEHRLLNAPGFEHVRWVPTDDIPGRHPEGWRDPGARSEDLAFLQYTSGSTSTPRGAMVSHANLLCNVRAFTVPWSHGPDSVIVSWLPHFHDLGLVYGIVHALYKGCPSILMSPVSFVMQPARWLRAISRYRGTHSMGPNFAYELCVSKVKDEEKRHLDLRSWRVAVDGAEPIRSETVERFTKSFQLCGFRRETFCPGYGLAEGTLVLSAKPAEELTRFCTVDGEALDRQSRVIEVAEGTPHARRLVSSGRAVPDTQIVIAHPESSRSCGPGELGEIWARGPSVAL…
Cryptophycin	CrpA	orf00164	Acyl-adenylating ligase	ACYL	Phenylacetate	17240975	QRAVKKHSGRGLTYINLDGSEYNQSYQDLLEEAQKILGGLRKLGLKPQDKVIFQLERNQDFIAGFWGCILGGFIPIPVPVPINYEEGSNSTNKLHHIWQLLEQCLILTDIKSVSKIRPLSKLFQSEQFETIAIDELRECEPDKNLYVSQPEDLALLMLTSGSTSIPKAVKISHQNLLSMTAGTIVMNGFNRQDVTLNWMPMDHVGALVFLSIMAVDLGCQQVHIPTEYILQNPLNWLDLITRHQGTISWAPNFAFTLLCDRAEEISRKHWNLSSMRFLVNAGEPVIAKTARNFLKLLGQHGLPSTALHPAFGMCETCSGITWSNSFSLETTSDEDTFVSVGGPIPGASVRIVDENQQVVEEGTIGQLQLQGNSVTIGYYQNEEANQEAFTKDGWFNTGD…
Cuevaene	Cuv11	orf00061	Aryl-adenylating ligase	ARYL	3-hydroxybenzoic acid	23824670	KAHAARRGSQTAFADSRRGVSYAQLEARTRRLAGHLAQLRLLPGDRAAIYLGNCVETIESYLAIARASAIGVPINPHSSAAELAYLLDDSAARVIVTDHTRLPQVRRLQAERPHLTVVVTGDEESGAVPFDALAETEPQQPARDDLGLDDIAWMLYTSGTTGRPKGVLSTQRSCLWSVAASSAGVLGLSETDRVLWPVPLFHSLAHIYCVLSVTAVGATARITEAFDAEELLHTLRAEEFTFLAGVPTMYHYLLDAARDGDLSLPNLRVCLSAGAISTATLRAEFQETFGVPLLDCYGSTETCGLITANWPNGTQVEGSCGLPVPGLTVRIVDPETHESVETGEEGEIWVGGPSLMVGYYNQPEATEAALPRGWYRTGDLGRRDDLGYHTITGRLSELI…
Cylindrocyclophane	cylA	orf00017	Acyl-adenylating ligase	ACYL	Decanoic acid	23106426	NYRAQYQPDKKAYIFLQNGEEESASLTYGELDRRARAIAARLQSWQGERALLLYPSGLEFITAFFGCLYAGVVAMPVYPPKRNQKLSRLLSIVNDAQANLALTTSSILLDISQKWKEETESLTQLNWVPTDTIEADSQDFVPTLVTPESLAFLQYTSGSTGTPKGVMVTHGNLIHNSECIKQAFELTSDSVSVSWLPTFHDMGLIDGVLQPLYTGFTGYLMPPVAFLMKPACWLQAITRYKATHCGGPNFAYDLCVSKVTSEQLKTLDLSSWYTAYSGSEPVRNETLNLFVEKFRDCGFKENFFYPCYGMAEATLFISGGFKQSPPIVKCLQAQTLKENIIVDVTHPTPSSQEASKVLVGCGHSWLDYKIVIADPESFELCADGRVGEIWVSSASVTKG…
Cylindrospermopsin	CyrB	orf00231	Starter adenylation module	START	Guanidinoacetate	18065631	EDQAAKRPDAIALIDGEQSLTYGELNVRANHLAQHLLSLGCQPDDLLAICIERSAELFIGLLGILKAGCAYVPLDVGYPGDRIEYMLRDSDARILLTSTDVAKKLALTIPALQECQTVYLDQEIFEYDFHFLAIAKLLHNQYLRLLHFYFYTLIQQCQATSVSQGIQTQVLPNNLAYCIYTSGSTGNPKGILMEHRSLVNMLWWHQQTRPSVQGVRTLQFCAVSFDFSCHEIFSTLCLGGILVLVPEAVRQNPFALAEFISQQKIEKLFLPVIALLQLAEAVNGNKSTSLALCEVITTGEQMQITPAVANLFQKTGAMLHNHYGATEFQDATTHTLKGNPEGWPTLVPVGRPLHNVQVYILDEAQQPVPLGGEGEFCIGGIGLARGYHNLPDLTNEKFI…
Daptomycin	dptE	orf00242	Acyl-adenylating ligase	ACYL	Decanoic acid	15870461	RTWARTRARETAVVLVRDTGTTDDTASVDYGQLDEWARSIAVTLRQQLAPGGRALLLLPSGPEFTAAYLGCLYAGLAAVPAPLPGGRHFERRRVAAIAADSGAGVVLTVAGETASVHDWLTETTAPATRVVAVDDRAALGDPAQWDDPGVAPDDVALIQYTSGSTGNPKGVVVTHANLLANARNLAEACELTAATPMGGWLPMYHDMGLLGTLTPALYLGTTCVLMSSTAFIKRPHLWLRTIDRFGLVWSSAPDFAYDMCLKRVTDEQIAGLDLSRWRWAGNGAEPIRAATVRAFGERFARYGLRPEALTAGYGLAEATLFVSRSQGLHTARVATAALERHEFRLAVPGEAAREIVSCGPVGHFRARIVEPGGHRVLPPGQVGELVLQGAAVCAGYWQA…
Divergolide	DivK	orf00051	Aryl-adenylating ligase	ARYL	3-amino-5-hydroxybenzoic acid	24867126	RDQSARFGDKTAFRDADRAVGYAELEARTRRLAGHLAQARLRPGDRMAMLLGNRVEMVESYFAVVRAGGVGVPVNPQVSVAELEHILTDSGATVIVTDRAWLARLPSLHHRMTVLVVGDGPTPPGCLSYERFATTEPAVPAPDDQGLDDIAWMLYTSGTTGKPKGVLTTQRSCLWSVAASYVPALGLTDADRVLWPLPLFHSLAHIACVLAVTSVGATARITDGLSAADVLDVWREEESTVVAGVPTLYHYLARAAGAPGFTAPPVRVGLVGGAVATAALRRSFEDAFGAPLVDAYGSTETAGSIAINWPTGARPEGSCGLPVPGLAVRLVDHASGQDVADGAEGEVWVRGPNVMVGYHNQPAATAEALAGGWYHTGDLARRDRAGHLTVTGRIKELII…
Echinomycin	Ecm1	orf00426	Aryl-adenylating ligase	ARYL	Quinoxaline-2-carboxylic acid	16799553	HESCERNAERVAVVCGERRMTYAELARRADRLAGGLIGLGIRPLDRVVVQLPNVPEFVVVVFALMRAGAIPVLALPGHRRAEIAHLCAHSGAVAYVVKDEFGGFDFRTIARDIAPVPHVIVSGNAQEFTSLESLDAKDVTLPRVDASDPALFLLSGGTTGLPKLIPRTHDDYAYVMRASAEAMQVGAEVVYLAVNPVAHQAALACPGVLGSLLLGGKAVLTSSVRPDDVFALMRREGVTVTTVVPSVLRLWTDAGRPPGELSRLLVQVGSAPLDPALALRAAKTLGCRVQRWYGISEGLLTHTRLDDPEEVAVGTDGRPMSPGDEVRVVDESGNPLPDEEAGEMQVRGPYTIRGYYRAPEENARSFTPDGFFRTGDLVRRRPDGNIVIVGRIKDVINRA
	Ecm13	orf00267	Docking didomain (Quinoxaline-2-carboxylic acid biosynthesis)	DOCK	Tryptophan	16799553	ESVVARRGGEPALIEAEDTLRYAELNTRINRLARLLIAHGVGPDSLVAVAMPKSRELIVSIMAVLKAGGAYLPLDPEYPAERLSFMLSDARPVLLLRSSSVAPLGKLGEGPQEVVCDDPAFRAACARLPEHDVAQHERRAPLRPEHLMYVIYTSGSTGTPKGVAVPHSGVPDMVATQRAVLRAGPGDRVLQWASISFDAAFWDVSLALLSGAALVTVAAEELLPGHPLGNTLVKYGITHAVLPPVALSETDADDVLPGGTVMSTGDSCTPTLVRKWSRTRRMFNGYGPTEVTVGATIAGPVRDTGDIAIGAPWVGKRVHVLDERLRPVPPGKEGELYIAGSGLARGYLNRSPATAGKFVADPFGPPGTRMYRTGDRGRRGPDGQLFFAGRADGQVKVR
Elansolid	ElaJ	orf00118	Aryl-adenylating ligase	ARYL	Para-hydroxybenzoic acid	21472917	LQTAERHPNKVLFVFREGGKTVAAITGRELSAGVAAAGAVLQQSLVAQERVLLILPQGIDFIYSLLACFYANVVAIPAPAADPRQPDLVQRTLSLLEHAAAGTIITTGSFHERLAESIELDSITLLDVQELITPGNEPLPAREIGTDDLALLFYTSGSTSAPKGVMTTHAQLFAQADAGRQQWKITDHSCIVSWMPQFHNLGLNFGILAPLISSASSVLSAPGGFATSPEDWFYNITLFQGTHTAAPNFAFDLACNMVGENALADVELSSLEAIVCGGEPVRKATYDAFFNKFSAAGLRQHVFCPHYGLSETGSASTIVPGEGIRTLSLDIAALEEGRIVYSSAGEKHKDIISCGPIPEGAIILCVDPVTSEPCAAGVAGEIWLRTQGTASGYFQLSEE…
Enduracidin	EndD	orf00416	Trans adenylation didomain	TRANS	Threonine	17005978	AERAAERPDALALVDGDRTVTYRRLDEWSDRLAHGLRAAGAGDGTLVGVCLERSAQLVAVLLAVLKAGAVYVPLDPAYPADRLAYTVEDSGTDVVVTESAGFPGSPGVRVLTPAQVLESGGAAPDGPPATGAGPQEAAYVIYTSGSTGRPKGVLVPHAHVVALMDATRDDFTLGAADVWTFFHSVAFDFSVWEIWGCLLTGGRLVVVPYWVSRSPEQFHGLVAARGVTVLSQTPSAFTQFAAADRDTAEPLAVRLVVFGGEPLDTRSLLPWLDRHPGDRCRLVNMYGITETTVHVTAETVTRRLALAGSRSVGRALPGWRVYVLDARGRLAPPGVAGEIHVGGAGVALGYLRRPDLTRERFRPDPFGGGRMYRTGDRGRLRPDGALEHLGRLDNQVKLR
Enterocin	EncH	orf00028	Aryl-adenylating ligase	ARYL	Cinnamic acid	11137817	KDAALLHGDKEFLRCGDKTLSFSETDTRTDRLAQALIAQGVKPGDRVAVMMDNVADWPLSWFAAIKAGAITVPVNTRFGATDLAHVLKDSQAVRVLASPGCVPLARDVSGSIGHPCAVRTLRELEADFGDRPVDGPGLSAHADDTVNFQYTSGTTGFPKACMLSHDYWLRTAWMIAVHSGLRPDDVVLTAQAFSYMDPQWKAVMCLMGGVPLVVLPRFSASGFWHSVRQHRATLTYVLGSMPMLLYKQPPHSGDRDHAMRLVLCSGIPRDLHHAFEDRWGAAWREVYGSTESGLDLIMPPGEEATVGSGAMGYPPSGKEVIVADERQRPVQPGQIGEILVRGRPMMKGYWNNPDSTERAFRGGWYHTGDLGRAEAAGSVVHAGRLKDMIRRG
Eponemycin	epnJ	orf00097	Starter adenylation module	START	Leucine	24168704	SRTVKRHPARPAVSDRELTYTYTALNRRSDGLAQALLARGVRPGDHIAYLLPRGVAPFVVLLAVLKTGAAYVPLDPAAPDDRLRLLIDRSGASVVITHPEMTGRLDDLATARVMEYVADDHADPKPGPAAAATPRQAASVLFTSGSTGIPKAVLLEHRNLVQFAENPTLPALTPQDRVGHVSNLAFDAFHWETWCAFAAGAEVVTLPTMPDLISGDMRRELKQRRITAMLVPTLAFNHLAHEQPETFSSLRILATGGDVVSPGSCRDLLAAGFTGQLVNLYGPTEAATACSAHPVTDAEHDGSVPIGRALEGIGLYVLDDNLDEVTPGSVGQLHIGGPGVARGYHGQPGLTAERFLPDPHGTPGGRLYATGDLAVRGEDGLLRYVGRADDQVKIR
Equisetin	eqiS	orf00571	Starter adenylation module	START	Serine	15724180	DEVVKDFGSKPALKVGTNTALTYEDMGRRVDAIAQYMVSKGVANGDVVGIFQAPGTDWICSMLAILRIGATYLPLDLRNSIHRLQDSVRIAKPDMLLVDPSTLETLKSITTGNAEVMDISAIPHNTSVAHQVSAARGQDTAVILFTSGSTGEPKGIRIKHSNLVAQNEGFSKQCNISPGEAFNVLQQSAFSFDFSLEQIFVALCNGGCLHIVPSEIRGDPFEVTRMILEENINYTSGTPTEYEMWLRNAPEHLTQCHQWNFAFFGGEAFSDEFVSDFRKLGLSDLKVFNNYGPSETTIACTHQGRIDYRNSDLECPLPAGFAAPNYAIYTVDENLNLLPINVPGEVLIGGAGVTGGYVDLDSLTQERFLPNKFIQPGSHLANNGWNTLYRTGDRGLLRE…
Esmeraldin	EsmB1	orf00188	Aryl-adenylating ligase	ARYL	Phenazine-1,6-dicarboxylic acid	22999880	ESSAARHGSRTALVQGDRRVSYDELVRRSRWAAAGFRELGIAADDRVVVQLPNVAEFVVVCFALFRLGAKPVFALPSHRASEIRHLVDISGAVGYVLPGVHRGFDHPALGRRVRDETGTLRHLFTLDDAAADDDMIALSAVEAAGAAADPSGSASFPAPDPADVAFFLLSGGTTALPKLIPRTHDDYVYMMRAAVEAIRLTENDVYLAVLPVEFNFTFGCPGVIGTLLSGGTAVLASDATPELCFPVVEREGVTVTSVGPSVVQLWLDAAEWMKPDLSSVRALQIGGSKLHRDLAERIRPELGCGIQQVFGMAEGLICFTREGDSEEDLLTTQGLPISPADEMKIVDDKDQEVPAGTIGELLTRGPYTPRGYYRSPEHNARAFTEDGFYRSGDLARLTP…
FK228	DepA	orf00049	Biosynthetically inactive domain	INACTIVE	None	17400765	LWRAEASPDRLAYASADPVKNIALSYAGLCERASGIAARLAQATETGDRVMLVYQEPLDFLPAFFGCCLAGVIPVPVAPRHGRDTMLAIAEDCGAVIALTAEARDALPGLRWMRTDETEGAAPFLRAAGEGSPVLLQYTSGSTRTPQGVVVTQTGLWATIEDLDRGAMHDADSVMISWLPYFHDMGLVYGILTPLQCGFPAYLMAPEKFVAQPMSWLRAIEARRGTHTAAPNFAYALCADRAADLAPGTDLSSLRYALNGAEPVRCDTVRRFEAAFAPFGLKPSVVAPGYGLAEATLKVTAGRCGEGTRGVRFGRDALARGRVSPEADGVELAACGSSLIDTRVRIVNPDTREPCEADVVGEIWVSGSTVADSYWRRPEESREIFGARLADDNGVWLRT…
FK506	fkbB	orf00447	Acyl-adenylating ligase	ACYL	Dihydrocyclohexenylcarboxylic acid	9780228	RVNAERQGDRIAYVDSRRAVTYAQLRLRTGRIAGHLAAAGVGRGDRIALLLGNRVETIETYIAAARAAAVAVPLNPDAGDAEIAHFLTDSGATVLVTDDLHLDQVRRVGTDATVVLAGRRDPGCTAYEDLAGTEPAYPPRDDLALDEPAWMLYTSGTTGRPKGVVSAQRSGLWSALYCDVPSWELTETDELLWPAPLFHSLGHHLCLLAVLTVGASARILGGFVARDVLDALAEHPSTVLVGVPTMYRYLLGAVSGEPEAGALRAALVAGSTAPASLTADFEAAFGVPLLDTYGCTETTGSLTANTLTGPRVPGSCGLPVPGLSLRFVDPVSGADVPRGDEGELWASGPSLMLGYHEQPEATAEVLVDGWYRTGDLARQAETGHVTITGRVKELVIRG
Friulimycin	pstA	orf00045	Trans adenylation didomain	TRANS	Diaminobutyric acid	17220414	EEQVQAGPNRVAASHGTATLTYEELNARANRIAHALLGAGLTAEAPVAVVLDRTLDWLAAAIGVFKAGGVYLPVRPDFPADRIAAQLARSECRLVLAEPGSEDLAHRAVAVAGADAQVLSVPEVLAGDAATTDPGVPVAPEQAAYIYFTSGSTGTPKGALCEHAGMLNHLLMKLEDMGMTGREGEVVTQTASQCFDISLWQFAAPLMAGGSVRIVDTDVLLSVGGFLDELVGNNVTVAQIVPSYLEVVLTHLEQWPRPLGRLRSLSVTGEALKLELVQRWFAAYPDIALVNAYGATEVSDDTMHEILDGLPDRDFVTVGTSRRNINTYIVDENLALVPLGSPGEIAFSGVCVGRGYINDEERTRQAFVADPYRSGTRMYRTGDFGRWLPEGRIEFLGRR…
	lipA	orf00081	Acyl-adenylating ligase	ACYL	12-methyl-tridec-3-enoic acid	17220414	RKSVENTPDRGASAFVTHLDDPTGVAWLTYAELDRRARAAAVQFSAHAAPGDRMLLLHPAGPDFLIALLGCLYAGLVAVPSPLPGRYAHQRRRLRLIAADADVAAVLTAGESRDEVTGWAAEQELGAVPVLTLDGTADADAWTPPPLSQDTVAVLQYTSGSTGDPKGVVIDHGNILHNAATIIAVTGMRPGYAVGGWLPHFHDMGLMGLLLPPLLAGSASVMTSPMAFLKRPLLWLQMIDRFNIEISAAPDFAYDLCVAKVTDAQLAGVDLSRWRVAIDGSEPVRAAVLTRFQERFAAAGLRPEAVTPSFGMAEATLFVSGAPDTPFVIRHADTDLLQRNEFRPATGDRPGRDVVSCGAPVDVEVRIVDPDSTEVLADGQVGEIWLRGPSIGRGYWGRD…
GE81112	getE	orf00110	Discrete adenylation domain	STANDALONE	Hydroxypipecolic acid	20710026	DREVAAHPGDPAVREPGREVTYAELDRLADTVAGRLVGEFGIGRGDVVLLAARAGADFTAAVLGTLRAGAAYLPVDTAYPPERIAQILGASSAALLVLADPGSLDTGAAGTPATGLAGLVAPEPSGGPVPAAAVRRGPAPEDPAYVIFSSGSTGAPKGIVQTHRCLANFISWQVEGSGLGRGRRVLQVAPLTFDVSVQEMFYTLASGGCLHVPEAHVRRDPRDLIDFVIDERIEVVDFPQSLIDVVMTLPTTFEHAADLRHIISAGETVRVNEALEALLTRRPEITLHNHYGPAENHMVAAHSMSGAAGNLEPGPPVGSLVWNTYIYLLDEQGAPVPDGEVGEVYIGGAGVAIGYTDPDLTRRAFVPDPFRPGARLYRTRDRGVWRADRTLQLLGRMDD…
	getG	orf00126	Starter adenylation module	START	5-hydroxy-2-aminopentanoic acid	20710026	DDAAARFPGREAVSDGTVVWSHRDLAERSSRAARTLALDHGLKPGDRVALLLPKSPELVLAVLAVLRAGASFVPLDPSHPPARVARQLRLSGAVCVISARDELPGDLAVPVVSPRALSAAPGPGATADAGTPSGPAPDDEAILFFTSGSTGLPRPVALTHRQLAHKVLASGRLVGFDEEIRCALLSAVTSDALTYQIFTTLAAGGCVVPMDSPQTLAPQEFWTTTRRLRVNVINCVPSLLAVMAEGLPPGAAEDVRICLLGGDEIPAGFLPRLADRLRVGTFANLYGPTEATIEATTFTCPGSALPALTTVPVGRPSEGFGVVVLTPHGDHAPPGVPGEIHVLGPGVARGYLDDEPTGPGRFHELPAHPGVRAFRTGDFGRWNDQGELVFLGRRDNQIQ…
	getJ	orf00381	Starter adenylation module	START	6-chlorohistidine	20710026	EAAVHAYPDRTAVVAGARTLTYREFWRATEAVADRLRASGIGRGQRVGVLTGKSVHAVPAITGTLLAGAAYVPLDPRSPAARLAEILDDAACGAVLVAPDMLDALPEGLAAPVIDLAAVAGGDAGAPAPGEQSAPAAPTAPTGPLPDDLAYVVYTSGSTGRPKGVEIRHRAIASYVHWKLRNHGLDHDTRVLQLPSLAFDSSVADLFPVLASGGLLVLADTHKLVPRQLAELAEQHRVTHMTTVPSLYRVLLDELPRAADSLRAVTVAGEATTPDLVRRHHELLPGVRLINEYGPTECSVGATAFDHGTDAGPGVPIGWPISNTVATVTGADGRALPVGFVGELRLAGHGLANGYRNRPELTARAFVADPEAPGGRGYRTGDLVWWRPDGMLEFAGRAD…
	getM	orf00354	Docking didomain (6-chlorohistidine synthesis)	DOCK	6-chlorohistidine	20710026	EECARNVPGNIALEFEGEFLSYGELNRRANKLAHHLRETGGVRPDDRVALLVRHPPDVIIAELAVLKAGGAYVPLDPDNPPGVTQRIIEDVTPRAMVIESSAAAGAVFFDGELFVIDVMSDALETPESDPEPEVTPSDLAYVIYTSGTTGTPKGIAVEHQAIVNTLTWRNAYYGFGTDAVNLAIPRPSFDSSVADTFCSLTTGTRLVLPRRDRITDRRYLTGLMESAGVTHFLITPVLYKRLLGAMDAQRLKTLRCVTVAGEWFTSSLTKEHYRRLPEVGLFNEYGPSENAVCSTVHPLAATDESVLIGKPVDHTEAFVLDEDGAPVEPGGTGELHLAGARLARGYLGDPELTAERFFTPSGPPAAGKRVYRTGDIVRLLEGGDLQFIERRDGQVKIR
Geldanamycin	GdmA1	orf00047	Aryl-adenylating ligase	ARYL	3-amino-5-hydroxybenzoic acid	16085885	RANADRFGDKPACSDGHRTVSHAELERRTRRLAGHLAGLRLHPGDRAMICLGNRVEMVESYFGVLRANGVAVPVNPRSTDAELSYLLADSGARLVLTDVAHADQFGRLREQFPELRVVVSGDGPLPKGFIAFEPLPDTEPQLAARDDLGLDEITWMLYTSGTTGLPKGVLSTQRNCLWSLAACYVPVTGLTAEDRVLWPLPLFHSLSHIVCLLAATAVGASTRIVDGVSTADVLDALREERSTFIAGVPTLYHHLIEAARERDFATPELRIALVGGAVATADLVRSFESAFGVPLVDAYGSTETCGAIAVNWPTGPRVEGSCGLPVPGLTVRLVDPDTGVDVPAGREGEFWVSGPNIMAGYHNQPEATASALRDGWYRTGDLGRRDEAGFCTVTGRIKE…
Gobichelin	gobK	orf00074	Aryl-adenylating ligase	ARYL	2,3-dihydroxybenzoic acid	23336063	RDWTAEYGDRLAIVAGSERLTYRQLDERADRMAAGLADLGIRAGDRVLVQLPNSGAFPVLLFALARLGAIPALTLPAHRITEIGHLARLSEAVAYVIADEYAGFDYRELAAAVQAEAPGLRHVLVAGDPGPYTALAKVDTEPRDFPDPDPADIALLLVSGGTTGVPKLIPRTHNDYGYNARASAEACELSAGTVYLACLPIAHNFPLACPGMLGTLSVGGRVVLSPSPAPGDAFPLIEAERVTHTALVPPLIPLWTDAAEWDPADISSLRVLQAGGSKLAADLARTIPDALGCSVQQVFGMAEGLLNYTRSDDDSETVALTQGRPLSDDDELRIVDGSGQDVAPGEVGELLVRGPYTLRGYYRAPEVNATAFTPDGFYCSGDLVRRLPSGHLIVEGRVK…
Gramicidin	LgrA	orf00098	Starter adenylation module	START	Valine	14670971	EQQVEMTPDHVAVVDRGQSLTYKQLNERANQLAHHLRGKGVKPDDQVAIMLDKSLDMIVSILAVMKAGGAYVPIDPDYPGERIAYMLADSSAAILLTNALHEEKANGACDIIDVHDPDSYSENTNNLPHVNRPDDLVYVMYTSGSTGLAKGVMIEHHNLVNFCEWYRPYFGVTPADKALVYSSFSFDGSALDIFTHLLAGAALHIVPSERKYDLDALNDYCNQEGITISYLPTGAAEQFMQMDNQSFRVVITGGDVLKKIERNGTYKLYNGYGPTECTIMVTMFEVDKPYANIPIGKPIDRTRILILDEALALQPIGVAGELFIVGEGLGRGYLNRPELTAEKFIVHPQTGERMYRTGDRARFLPDGNIEFLGRLDNLVKIR
Griseobactin	DhbE	orf00191	Aryl-adenylating ligase	ARYL	2,3-dihydroxybenzoic acid	19915026	RQRAEEHPDRVAIVDPVAGSRWTYADLDRRADRLAAGLLSRGIVKGDKVVVQLPNVAEFFEVIFALFRIGALPVFALPAHRESEITYFCEFTEAVAYVVAAEHGGYDYRELASKTHANVSTLRHVFVAQGDPGEFEALSEVAEEPVGYGGPRPDDLAFLQLSGGSTGIPKLIPRTHDDYIYSLWGSNEICAVDENSVYLCVLPAAHNFPLSSPGSLGTLYAGGRVVLCPGPSPEVAFPLIEREGVTITGLVPPLALLWTEAAPGTAHDLSSLDVLLVGGAKFSEEAARRVRPALGCTLQQVFGMAEGLVNYTRLDDPVETIVTTQGRPISPDDEVLVVDDEDQEVAPGETGHLLTRGPYTIRGYWNAPEHNARSFTEDGFYRTGDIVRVTGSGHIVVEG…
Griseoviridin/viridogrisein	SvgD1	orf00161	Aryl-adenylating ligase	ARYL	3-hydroxypicolinic acid	23161816	RDWAGRHRDRVALVGGDRRLTYGELDAWVDRLARGLRARGIGRDDRVVVQLPNLVEFVALSFALYRVGALPVHALPAHRRSEVVHLCGHAEAVAYVVADRYHGFDYRPLAGEVKAAVPSLREVFVVGDPGPFTSFEALGAADGEVAPALEEDGPGAGDVAFFLLSGGTTALPKLIPRTHDDYLYQVRAAAEICAVDRDCVYLAVLPLPFNFTWGCPGVIGVLAAGGTVVLATGTGPEECFELIEREGVTLTSVVPTIAHLWLDGVEWIDRDLSSLRTLQIGSAKLHPEVARRVEPAFGCSLQQVFGMAEGLLCLTREDYDTERTTTVQGSPISPEDELRVVDPQGRQVPPGTAGELLTRGPYTLRGYYRADEHNATAFDEDGFYRTGDLVRLTERGDVV…
	SvgE6	orf00396	Trans adenylation domain	TRANS	Cysteine	23161816	RAAARRAPDAPALLGASGSLSHGALADRAEGIARLLHRAGVRAGSTVAVTLPKGFDQIAAVLAVARQGAVYVPVDPAWPGPRIAAVCRRADIAYAVVAPGVRPGLPPEVTEVPISPDPEPDPAEAARVPGEPSPDTGAAPDSPAYVIFTSGSTGEPKGVVVDHAAARVTVDDITDRLGVGPRDRVLGLSALSFDLSVYDIFGVLGAGGALVLPEPDGERDPQHWLDLVERHRVTLWNTAPALMQMLLDLAESDPGGAARQLASLRCVLLSGDWIPVTLPDRLRALVPGVRVISAGGATEAAIWSICQPVGTVPDHWRSIPYGRPLRGQSFHILDDEGRPVPVGCAGELHIAGQGLARGYAGDEEQTAARFPVHPALGERLYRTGDLGLWRTDGAIEFLG…
Guadinomine	gdnE	orf00042	Starter adenylation module	START	Guanidinoacetate	23030602	RQAVEAAPDGIAIVRGDRELTYGQLDRLAEDVADRLRAAGARPGVPVALCMERTPELFAAMLGVLKAGTAYLPLDTADPDERVRHIAEQAGVGVIVTDGSRPLPDVPARVLVLDERWAAAAGDGATRPDGETGATGATADPDAPAYVIYTSGSTGRPKGVAMAHRSLVNMLLWHDRTRPGSCRARTAQVCTVSFDFSFHEIFSTLCFGGTLVLADDEVRRNSFALADFLTEQRVERLFVPVTSLGQLAEAVTGRAAPAALTEVVTTGELLQLTPATLDLFRRTGARLHNHYGATEFQDATTCTLDGDPADWPRTVPIGLPIDNVQVYVLDARLQQVPAGTEGELCIAGAGVADGYLGRPDLSAERFVANPFGPGRLYRTGDLARAAADGTVEHLGRMDD…
HC-toxin	HTS1	orf00018	Starter adenylation module	START	Proline	23865912	SARAHEQDANMAIDAWDGRMSYTELERVSSTWARQLQKQGISQGSWVLFCFEKSRLAVVSMIAILKAGGVCVPIDPRYPVERIRDIIRTTNATIALVGAGKTAALFKSADTAVQTIDITKDIPHGLSDTVVQSNTKIDDPAFGLFTSGSTGVPKCIVVTHSQICTAVQAYKDRFGVTSETRVLQFSSYTFDISIADTFTALFYGGTLCIPSEEDRMSNLQDYMVSVRPNWAVLTPTVSRFLDPGVVKDFISTLIFTGEASREADTVPWIEAGVNLYNVYGPAENTLITTATRIRKGKSSNIGYGVNTRTWVTDVSGACLVPVGSIGELLIESGHLADKYLNRPDRTEAAFLSDLPWIPNYEGDSVRRGRRFYRTGDLVRYCDDGSLICVGRSDTQIKLA
Hectochlorin	HctA	orf00038	Acyl-adenylating ligase	ACYL	Hexanoic acid	18001088	RGTNKPNQKAYTFIGNGKTETASLTYGELEKRSRAIAAQLQEMGVTRGERALLLYSQPLDFICAFFGCLYAGVIAIPAPPPDAIRLKRTLPRLQACVKDAQVSLVLTTSQIYSQFPSEWQKDFEYNNMLLWLFTEEISEQLANQWQELKINLDAIAYLQYTSGSTSTPKGVIVTHNNVMHHSAYIKQAWNYTSDSIAATWMPYFHDYGLIDGLIQPIYSGITCYVMSPLTFVRRPTCWLEVISKYKVTHSQSPNFGYDYCVRQVTSEQLNNLDLRSWKTASNGAEPIRKDTIEKFIKTFEPCGFRATAFFPSYGLAEATLLVATKSHNDVPEIASIAASALEKNQIVECDGNQKGTRYVVSCGFPICGIKVIIINPNTLTRCASDEVGEIWVSDLSVAQ…
Herbimycin	HbmA1	orf00162	Aryl-adenylating ligase	ARYL	3-amino-5-hydroxybenzoic acid	16085885	RANADRFGDKPACSDGHRTVSHAELERRTRRLAGHLAGLRLHPGDRAMICLGNRVETVESYFGVLRANGVAVPVNPRSTDAELSYLLADSGARLVLTDVAHAEQFDRLREQFPELRVVVSGDGPLPKGFIAFEPLPDTEPDLAARDDLGLDEVAWMLYTSGTTGLPKGVLSTQRNCLWSLAACYVPVTGLTAEDRVLWPLPLFHSLSHIVCLLAATAVGAGTRIVDGVSTSDVLDALREERSTFIAGVPTLYHHLIEAARERDFATPELRIALVGGAVATADLVRSFEATFGVPLVDAYGSTETCGAIAVNWPTGPRVEGSCGLPVPGLTVRLVDPDTGVDVPAGREGEFWVSGPNIMAGYHNQPEATAAALRDGWYRTGDLGRRDEAGFCTVTGRIKE…
Hormaomycin	HrmL	orf00079	Acyl-adenylating ligase	ACYL	Proline	21439483	ADAARRHPVRTAVVDGDTLLGYAQLDALVTETADALRQHGVTDGTRVGVRLHRGHQAIVAIYGALRAGAVVAPLDAGEPPARTARVLRGGGLTHLLAAPDTLTGARESVPDGWWPAELPHGLVCLSPSTAAPEQQSRTAPASGGYVLFTSGSTGWPKGVLLSHENVLHFARWAADEFALGPDDRIGAQAAFTFDLSTFDIFSTAAAAASVYLLPTAVRAFPRSVVGWLDSERITALYAVPTLYQMLLHRGNLAASPPGALRIAAYAGEPFPPAVLEEYLTVLPHTSFYNLYGPTETNVCTYERVPPGWRASDPSTIGAAIDGVTVDLFDEHGRRTDSEGEICVAGPVVMSGYLVDGRVHDPTTELRFADGPRRAYRTGDLARRTPDGKLRLLGRRDLQI…
Hygrocin	HcgA	orf00068	Aryl-adenylating ligase	ARYL	3-amino-5-hydroxybenzoic acid	24501776	TEQSRRFGTKTAYSDARRAISYAELETRTRRLAGHLAGLSLLPGDRVAMFLGNRVEMVESYFAVVRASGIGVPVNPHVSQAELEHLLTVSGSQVVITDTAHLPLLRRLNPGPSPLTVLVVGEDPVPAGSLPYERFATTEPGTPARDDHGLDDIAWMLFTSGTTSNPKGVLATQRNCLWSVAASYVPALGLTAEDRVLWPLPLFHSLSHIVCVLAVTAVGATARITDGHSAEDVLEQWGQERSTVIAGVPTLYHYLVRASKAPGFTAPELRVGLVGGAVTTAALRHSVEDAFGAPLIDAYGSTETSGSIAINWPTGARVEGSCGLPVPGLALRVVDHRTGLDVPDGTEGEVWVRGPNIMAGYHNQPEATAEALRDGWFHTGDLARRDRDGYLTITGRLKE…
Indanomycin	IdmK	orf00107	Acyl-adenylating ligase	ACYL	Proline	19301315	VDTAAKEPDRLAVAGTAARLTYAELDSTANALAHRLRALGVGPGDRVVLWSDKSPAVVAAMQAVLRLGAAYVPADGALPIARVAAMADDCSAAALLAPADRLAPVADVLGPRCPAADLAQRPDPAAEPLNALVAPDDLAYILYTSGSTGAPKGVCISHRNARAFVDWAVEELAPGPQDRFSNHAPFTFDLSVLDLYAAFSAGASVHLIPSELAYAPEQLVEFLHDRQITVWYSVPSALTLMMRDGGLLDRPAPRALRTVLFAGEPFPLPGVRALAGWTDARLLNLYGPTETNVCTRHEVRPTDLDGDRPLPIGTAVSGDRAWAEGPDGRLAAPGEEGELLVDGPTVMLGYWGGEPHTGPYRTGDLVRPLPDGSFAYLGRRDHMVKVR
Iturin	ituA	orf00058	Acyl-adenylating ligase	ACYL	C14-C17 fatty acid	11591669	DRGIRFIESDKNETVVSYRQLFEEAQGYLGYLQHLGIKPKQEIVFQIQENKSFVVAFWACILGGMIPVPVSIGEDDDHKLKVWRIWNILNHPFLIASEKVLDKIKKYAAEHDLQDFHHQLNEKSDIIQDQTYDYPASFYEPDADELAFIQFSSGSTGDPKGVMLTHHNLIHNTCAIGTALAIHSKDSFLSWMPLTHDMGLIACHLVPFITGINQNLMPTELFIRRPILWMKKAHEHKASILSSPNFGYNYFLKFLKNEPDWDLSHIKVIANGAEPILPELCDEFLKRCAAFNLKRSAILNVYGLAEASVGAAFSKIGKEFVPVYLHRDYLNLGERAVNVSKEDQNCASFVEVGQPIDYCQLRISDETNERVEDGIIGHIQIKGDNVTQGYYNNPESTEK…
	ituB	orf00165	Starter adenylation module	START	Tyrosine	11591669	EEQAERTPEHAAVKFKNDHLTYRELNEKASRLARTLRNCGVQPDTLVAILADRSLEMIVSIIAVWKAGGAYVPLDPEYPKERLQYLLHDADADVLLVQHHLKNSLAFDGPVIDLNDETSYHADCSLLSPVAGHSHLAYVIYTSGTTGKPKGVMVEHGGIVNSLQWKKAFFRHSPADRVLVLYPYVFDAFILNFFGPLISGATLHLLPNKENKETFAIQNAIKQERITHFSTSPRLLKTMIEQMNREDFIHVQHVVVGGEQLEADTVEKLHSLQPRIRINNEYGPTENSVVSTFHPVQSADEQITIGSPVANHQAYILGAHHQIQPIGVPGELYVGGAGVARGYLNRPELTEEKFVEHLHVPGQKMYKTGDLARWLPDGRIEYLGRIDHQVKIR
	ituC	orf00308	Starter adenylation module	START	Asparagine	11591669	EEQMKRTPDQAAVIYGEKQFTYRQLNERANQLARTLRKKGVKTDRLTAIICEHEIELVVGILAVLKAGGAYVPIDPDYPKHRIQYIVEDSQADIVLTQSHLQKQLELAGTMVFLDQESSYHEDGSYLEPISSTKDLAYVIYTSGSTGKPKGVAIEHQGLTNYIWWARRVYVKGEKTNFPLYSSIAFDLTITSVFTPLITGNAIIVYGGENSTALLDSIIQDSRADIIKLTPAHLQLLKEINIPAECTIRKFIVGGDNLSTRLARSISGKFGGKIEIFNEYGPTETVVGCMIYSFDPQNDRRESVPIGTAADNMNIFVLDKSMKPVPAGVPGEIYISGDGIARGYLNRAELTAERFLQHPFVPEVKMYRTGDLARRLPDGNIEYLGRIDHQVKIR
Jamaicamide	JamA	orf00091	Acyl-adenylating ligase	ACYL	5-hexenoic acid or 5-hexynoic acid	15217615	RSHYQSARKAYSFLQNGEKEVNSLSYKELDEKARAIAVELQKQVDRNERALLLYPQGLEFIAALFGCLYAGVVAIPAPPPDPIRLKRTLPRLEAILFDAQASVILTDFSKYSQLKESTSELSSEFKRIKWIVSDKIPTALSQKWQKPDINSDTLAYLQYTSGSTSTPKGVMLTHKNLIHHCSYIKEAWGYTSDSIATTWVPHFHDYGLVDGLIQPLYSGIPCYVMSPIAFYMRPIRWLQTISRYRVTHSQGPNFAYEHCLRRTTAEQRANLDLSSWRTASNGAEPVRQETVENFIATFEPFGFRRDALYPAYGLAEATLLVSTKKHGEKARVLTLAAEALEKNRIVVVSPAEKEQVVRFVVSCGPPIGGMKVAIVNPFTLRKCQPDQVGEIWVCDPSMA…
Kendomycin	ken16	orf00198	Aryl-adenylating ligase	ARYL	2,3,5,6-tetrahydroxy-4-methylbenzoic acid	18972512	ADRAAQHGAKVAYRDAHRAVTYAELNDRTRRLAGHLAGRRSAGERAVLLMGNRVEVVEGYLAITRAALVGVPVNPQSSDAELAHLLSDSGARTVLTDRLRLDQVRRVAASLGLDLLTVVTETEREREPGGDPGGSVASFEDWATHEPDTAARDDLDLDAVAWQLYTSGTTGSPKGVLSTQRSCLWSVAASYAPVLGLSEDDEVLWPLPLHHSLAHVLCVLGVTATGATAHLMSAFSAEEVSAALADHPYTMLVGVPTMYHYLLHHGPATDALARATPRVGLCTGAVASAALVDEVERTLGLPLVDSYGSTETCGAITMTRPGEQRPAGTCGRAVPGLSLRLVDPDSGRDTEAGAEGEVWVKGPNLMNGYHGLPEVTAATVRDGWYRTGDLGRLDDNGYL…
Koranimine	KorA	orf00055	Starter adenylation module	START	Threonine	21520944	EESVREYGDNIAVRNKDQQFTYKETNILANKMAMYIKNKGINKGDNVGIYIEKSEHVLFLIIALLKLGATYVPIDPKSPDERVKHIIKNSELKLLIGDKGRINGIDCNYVTLDEVIENSNDITGENFHSLIDPKDPAYIIFTSGSTGKPKGVCVSHENVMNLFLGCDGLFEFNNKDIWTFFHSYAFDFSVWEMWGAWIYGGEVVVVSFEESRNPISFVDLLISTQTTVFNCTPSAFFEVIGELINRQNELSLKYIIFGGEALNFKKLTQWFSPENDRLPKLINMYGITETTVHVTYKQITKSDVEKGITNIGKVLPHLGFKVMNQNEEEVTGDEEGELYVSGKGVSLGYYKNTMMNKMKFTDIDNVRYYKSGDVVKVLDDGDLQYIARNDEQVQLR
	KorD	orf00294	Trans adenylation didomain	TRANS	Valine	21520944	IKVAEDNQAKAALCENGRQITYKELDILSDNLAKRIIDLGIQEETMIGIPSKRSIELIIGMLAIIKSGCCYVPIDEKYPLKRLEYMLADTDMKFFLSFNGQGGKLRELDIEPIPFEINELGKEGHIPVNRSSENGLAYVIYTSGTTGKPKGVMIEQKSVVNLVLNSEILEINENNRVAQFSNPCFDAATFEIWGALLNGATLFLMSNEFTSFDDWKEAISVGKVDVAFFTTGLFNAMVDEDPFIFEGLKKIVVGGDKISVSHVKRLKQTIGHFSLINGYGPTECTTFAICHEVEDKDVDVIPIGKPLSNVEIKILSEEQVEVEDGEAGEIYIGGQGVMRGYLNQPQLTEQALIMDDLNQAKWYKTGDHGVRLHNGEILYKGRKDSQVKIR
Kutznerides	KtzN	orf00368	Trans adenylation domain	TRANS	Glutamate	17940045	EEIARRLPYKLACAGGTGSLRYGELADAADRLAARLVAAGVGRDDRVGLFLARGPDLAVGILGVLRAGAAYLPLGIADPPARVAAVIADAAPRCVLVHGPTSARFTGDTMVLDLDASTDEASEAEPVEDSAAAYVVYTSGSTGAPRGVVVEHRNLARHIAWLRAQLPLAPGERLLQMAPVTFDAAMTDFFWPLSAGATVVFLDEGAHLDPRAIVRTLVEQDIVAVRLPPAMLPLLLAEPAFARATSLRYVICGGDRLPSSLARGVREALPGVRLFNRYGPTETAVAVTYHEIDAADVREPGDLPIGFPVDGVDLRVDNGDGIVPLAPGRRGELIVCGASVARGYLGDPDLTARRFVQVDGAGRGYRTGDWVSVDPSGALRFVGRRDEQVQIA
	KtzB	orf00206	Docking domain (isoleucine chlorination)	DOCK	Isoleucine	17940045	ERRVAESPTSVAVIHRDRSVSYDELNRLANGVAARLSAAGVRPGAVVGVAIGRTPELVAALLGILKCGACYLPFDIDWPDARLRDLVAQTDCATVLTDNAEALAARLPELAVLPVDDTVVEENPRTAVDPDAIAYINFTSGSTGQPKGVPIRHRSIARLVFGARYARLDEHSRLLQLAPVTFDAATFELWGALLHGGACVLYPSRFPRFSELGRVIDTHGITVLFLTTALFNSIVDEAPEILDGVGTVLTGGEAHSLKHIDAALRRYGPDRIVSMYGPTECTTFALYHPVRERRMGETALPIGLPIQNTRAYLVGEHGLCGPGETGEILLAGPGLSPGYLGLPAGSGQFVDREIDGAVERLYRTGDRAYLRDDGVFVFQGRLDDQVKVN
	ORF8	orf00022	Biosynthetically inactive didomain	INACTIVE	None	17940045	ADWRERRPDQPAIDSGGRVITYDELHRSARRVAGKLRRAGVTRDVLVPLWLERSPELVVAALGALLAGGAYVGMDVQDPPGRVAQILADCAAPVVLTTRRLAGSLPAGHGTAVFVEDLVADESVEEPDGPGGAPDDLCYVTFTSGSTGAPKGVLVEHRGVAELVAWHIEKFAVRPGDRMPTMARPSFDGWGLEVWPCLAGGATLCLADNRLPESPQDMVDWLRDERITVGFFTTVLATQLLDARWPRDGVFRAMLLGGEKLHAPPRIRPKFALYNVYGPTETTMLATCGEITADAPADTPPPIGSPLPGLRAHVLDENRRPVPDGESGELHLSGIQVARGYLNRPELTERKFLPDTEHPRERMYATGDIVRRRPDGQLEFLGRNDSQIKLR
Lactonamycin	lct28	orf00132	Discrete adenylation domain	STANDALONE	Glycine	18070976	AESAARHGDAVALEVGGRTLTYRQLDRTADRIAGEVLRRCAGRPRRIGLYASRSVAAYAGYLAALRLGAAVVPLNPSFPVARNERIVRCAALDAVIAQEADPGLPAPVVEVDPARPAEESPGAAPPRPSPRPGPREAAYILFTSGSTGTPKGVPVSHRNVDAYLRYVVPRYGLGPGARVTQNFELTFDLSVFDLFATWGSGAALVVPSRGELLSPARFVTERGITHWFSVPSAVSVALRLGRLGENSMPRLRWGLFCGEQLTVEQAEAWRRAAPAAIVENLYGPTELTLSCAGFRLPADRRAWPDTSNRTVPVGEIHPELEALVVGEDGRPAPTGELCVRGPQRFGGYLDPADNRGRFLTLDGDRTAVWERDAPPPDAAWYRTGDLVRDEDGCLVHLGR…
Laspartomycin	LpmA	orf00112	Trans adenylation didomain	TRANS	Diaminopropionate	21640802	EERVRENPDAVAAAHGPARWTYRELDERANRIAHALLAAGVGAEDVVAVVMDRTLDWIAAAIGVFKAGGVYLPVSPDFPAERVAAQLDRSACAFALTEPGSEELVRQAAGTRDLAALSVRRLLADDGPTHPPRVPIAPGQAAYIYFTSGSTGLPKGALCEHAGFVNHLYMKIDDTGMAPGPGEVVTQIASQCFDISLWQFAAPLVTGGSVRVFDTATQLDVPAFLDELVAGRVTVAQVVPSYLEVLLTRLEQHPRPLGDLRAVSVTGEALKYELVQRWFAAYPGIKLINAYGATETSDDAMHEVMDRVPDRDFVSVGRSLRNVNTYVLDENLALVPLGSPGEIAFSGVCVGRGYINDEERTRQAFVPDPFRPDTRMYRTGDFGRWLPEGRIEFLGRRDE…
	Orf23	orf00144	Acyl-adenylating ligase	ACYL	13-methyl-2-dodecenoic acid	21640802	RAHAENRQEKQAAAFVTDGFMADPFAADPARADAVRWLDYAGLDEGARRVAVRLRAAGVTPGDRVVLLHPAGLPFLTAFFGCLYAGVVAVPSSLPGRYRHERHRVRRIVADSGAAVILTDTATRGEVETWMAEEGLGEVPLLVSDEDTEDGPDPDGWTMPDTRHDTLAVLQYTSGSTGDPKGVMISHGNLLHNSARLIDALGMDDNFAAGGWIPHFHDMGLMGSILPQLMTGSTTVLMSPTTFLKRPHLWLHMIDRFDLKASAAPDFAYDVCSRRVTEAQSEGLDLSRWHYALDGSEPVRAAVLDRFHRRFARHGLRADALAPVYGMAEATLFISGSFRTERRVVEVSAELLERHEFRPAVTAADEPLREVVSCGPPLGAEVRVVAPDTLRVLPDGSVG…
Legioliulin	LglD	orf00054	Aryl-adenylating ligase	ARYL	Cinnamic acid	23821465	QSRAQKHPHQKAIFYLEDGELKTAELTLAELDQQAKIIAAHLQAHEITGNRVILLYPTGVEFITSLMGCWYAGVIAVPIPCPKMDEFTKQEAFLNAIAEDADIAAVLSLSPYQSNIESTLKRKVLILVTDALKTQPTKNFQSISINEDTIAYLQYTSGSTSAPKAAIITHGNLQHSLQETIKVWQYTKKSVTLTWAPHTHVYGLVCGILVPLYHGTPAFIVPPAAFINRPITWLSAISTYRVTHSGCPNFGYDICVRDINEAELTRLNLKHWKVAINGGDIVQYQTLRNFVTKFQSCGFQLKQFCSAYGMSELSGAIAVTSFECEPRSLSPEDEANPLQRHLVSSGKLLTGLQAIAVDPETKQPVAAGETGEIWLSGKSLALGYWRRPDETQTVFNATV…
Leinamycin	lnmQ	orf00505	Discrete adenylation domain	STANDALONE	Alanine	15112993	LDGLARNPRGTALRINDRSWTYAEADRTARSWAAALHSGGRAPRRVGVLAAKSEESLLGFLAALYAGCTAVPLNPEYPVGRNRDIAAAAGLDALIVDPSGAAQLDEVAAAAPPLVTLAPRLGEWSGPRPGTPVLMPDPAGDRPPAQGPDSLAYILFTSGSTGRPKGVPIRHGNVSAFLAASLPRYDFGPDDVFGQVYELTFDLSMFEVWCAWSSGACLTVLNRLQALNPGRYIRAHGITVWTSTPSLVAALRTRGLLGGNSLPSVRHTVFCGEPLPEESAAYWSAAAPGTSIDNLYGPTELTIACTAYHWVPSPGSGTVPIGEPNTGLRYVLLDDGQVGADTGELCVTGPQMFDGYLDPANDTDRFLTHDGQRWYRTGDRVRRTPDGTLVHLGRDDGQV…
Lygnbyatoxin	LtxA	orf00048	Starter adenylation module	START	Valine	15366877	EDRVNRTPNQIAIVFDELHLSYTQLNVKANYLANLLIRSGVEPKTPIAIQIERSIELVVAVLAVLKAGAIYVPLDPRLPLARVHWILDETRAQTLLTISNSKNLDKIKNIQTTIRVDVHLKKEDPDSPAIDTQPDDLAHIMYTSGSTGHPKGVAITHRAILEFVADRCWKNELQERVLFHSSLGFDISNYELWVPLLRSGQLVMAPSGPLDVSTLKQVIQKQSITSLFLTTSLFNLVTEENPRCLAGVQQVWIGGEQASVAAIQRMWDACPEITVVNGYGPTETTTYVTLYTIESRPQGNRVPIGRPMENTQVYVLDEELKPVPSGTPGEIYLAGTGLARGYFGQPSLTSTRFLANPFGLPGSRMYRTGDLGVWIDSDQLVCLGRSDRQVKIR
Macbecin	mbcA1	orf00092	Aryl-adenylating ligase	ARYL	3-amino-5-hydroxybenzoic acid	18800759	GANADRFGDRTAYSDGRRSVGHAGLERRTRRLAGHLGQLRLHPGDRAMICLGNRVEMIESYFGVLRADAVAVPVNPRSTDAELTHLLADSGARLVITDAARAERFDRLRAERFGDLTVIATQDGPLPDGVIAFEPLAAEEPELPARDGLGLDDVAWMLYTSGTTGRPKGVLSTQRSCLWSVAACYVPVPDLRAEDRVLWPLPLFHSLSHITCLLAATAVGATTRIVDGTSAQDVLAALEQERSTFLAGVPTLYRYLVDAARERGFTAPDLRVGLVGGAVTTAELLRAFEDTFGVPLIDAYGSTETCGAIAVNWPTGARVAGSCGLPVPGLTVRLVDPETLLDVPAGREGEFWVSGPSVMLGYHNQPEATAEVLRDGWYRTGDLGRRDEAGFCTVTGRIK…
Maduropeptin	MdpB2	orf00105	Acyl-adenylating ligase	ARYL	3,6-dimethylsalicylic acid	23360970	WRWADNWGDRVAVVDGDVRLTFRDLAVRADALARGLAERGLGRGDTVLVQLPNRWDFVVTALACFRLGVAPVMMLPPHREYELTSIGRHVAAKALIVPDRWRGFDHRALAHRVAAALPEPPLVVVMGGGPHPGDVAGHELILRDGDVAGRRRWLDERAPDPGDVALFLLSGGTTGVPKLINRTHDDYEYNMRCSAAACGFGPGTVYLAVLPVGHNFPLASPGVFGALSSGGRAVLLPSPRSDAVFAAIEAERVTTTSAVPAVALAWAEAAGTTRRDLSSLRHVHVGGSMLSPEVAATIGPALGCRLQQVYGMAEGLICYTRPDAPDEIAHATQGTPVSPHDELLVVDHDGRPVPAGAIGELLTRGPYTPRGYFGAPVQNRESFTPDGWYRTGDLVRITA…
Mannopeptimycin	mppA	orf00044	Starter adenylation module	START	Serine	16723579	AEQAARTPERTAVVFEGRAVSYRELDARAERLAAVLAGRGAGPERFIALLLPRSAELIVAILAVLKSGAGYIPIDPEYPADRIAYILGDARPVATITTAEVRDGLPDPDTGSGTDWLILDESGYEQEPAGARPQPAPAAPRSAENPAYVIYTSGSTGRPKGVVIPHSNVGRLLSSTAHWYGFDEQDVWPLFHSFAFDVSVWEIWGALLHGGKLVVVPHAVTRAPADFLRLLVEERVTVLNQTPSAFYQLMAADRENPALGAQLALRYVVFAGEALDLGKLADWYERHDDRAPTLVNMYGITETTVHSSFLALDKEGAAGATGSAVGVALPDLTFHVLDEDLRPVPVGAEGELYVAGPGLARNYAGRPGLTAERFVACPFGPPGARMYRSGDLVRPLPDG…
Microcystin	McyA	orf00634	Starter adenylation module	START	Serine	11033079	EEQAKLYPERGAVIFENQELTYQELNEKANQLGHYLQKLGVKPEELVGIYLERSLEMVVGLLAVLKAGGAYVPLDPNYPQERLSYLLEDTGVKVIITGESLRGLLDEYRGIVVALDTDWSAISQESQNNCDSGVTGENLAYVIYTSGSTGKPKGVMNNHKGIRNRLLWMQDTYQLTKSDCILQKTPFSFDVSVWEFFWPLLAGATLVVAEPEGHKDSTYLIQLIQKQQITTLHFVPSMLRVFLQEPELKGCSSLKRVFCSGEALSLELTQRFFEHFDCELHNLYGPTEAAIDVTYWPCLPESQKAIVSIGRPIANTQIYILNPHLQPVPIGIVGELHIGGIGLARGYLNRPELTAEKFIPNPFAKVEAGIGGEIRAKLYKTGDLARYLPDGNIEFLGRI…
	McyG	orf01627	Acyl-adenylating ligase	ACYL	Phenylacetate	11033079	TATKHNNHGITYIRNDATEYFQSYQDLYQDALVILNGLEQKGIKLGHKVILQIAKNQDFIPALWACFLGGIIPVPLTVAPSYDLENSAVKKLENVWKILDNPLILSDSELITEIEKLGTYSHLEGWQVISVNELRKAPSKIEQLPILDPQDAALLLFTSGSTGMPKGVILTHHNILSMTAGTVVMNHFTQQEVTLNWMPLDHVGAIVFLGIMAVDLACDQIHVPMELVLRQPLQWLELIQKHQVSISWSPNFAFSLINQQAEELKHVSYNLSSMKFLVNAGEQVSVKTIRLFLEILEKHQLQERAIKPAFGMTESCSGITWSAGLSKNELTEENSFVSLGKPIPGATIRIVDQENNPLPEREIGRLQIQGNSVTKGYYNNNELNQEVFQEGWFTTGDLG…
Microsclerodermin	mscA	orf00027	Acyl-adenylating ligase	ACYL	Phenylacetate	24124771	GKVLHAAPADSVIVYVGPDGAERVETYGSQLADAERILGGLRQLGLAPGDRVVFQLERPEDIIPLLWASMLGGFEGIIVPCPVSYGEESRALAQLGHVVELFDRSTLVTDRARVEDLRSGARGSQLARARVAVLEELREGPRDSRQHDASPDDVALYALSSGSTGVPKAIALTHRNLLARARGHNVEGYAAGNVVLNWLPFDHIGSISHGHLTPALLGCKLIYAPKEYILGRPLRLLDLIDRHRVTHTWAPNFSYALVSTALERERAAQWDLSCAQMLLNAGELITAVAVRRFTSDLARFGLRPSAVQSAFGMAELCSGVTSHQPPEGSSIRFHHIDRGSVGGAVRYVDPSDPAGVSFASLGAVIPGVSMRIVDADRQVLPERVCGRLQFQGAALSPGY…
ML-449	MlaJ	orf00599	Acyl-adenylating ligase	ACYL	3-aminoundeca-5,7-dienoic acid	19854930	LAAARRAPDRPAVIQATADGGLETVTYGELERRVDACVEGLGALGLEVGDRVILESDTNADAVATLLACATLGLPFVPTSPEVPDERLLTIIDSAEPALYLQSAHGKRTGIPESVGTARFGPGGLTVERQPQPRVRRRRVVTPLDTAYITFTSGTTGRPKGVVMSHRGVIAFLRGAEAAELITHEDRVAGTSPLQFDFALFDIGLALGHGATLVPVPRDRLNWPRRFLSYLRDTGATQVDSVPSVWRPVLQHEPGMLAEMGQEGTLRRIAFSGENFPLEELRRLQELLPKAHFTNGYGATETMAASITEVPNPLPAETERLSIGYAVAGAEMLLVGPDGGPVDEPGVLGEIYLRSPSLFSGYWNDPEATRAVVVPDPLNPRSGQLVFKTGDLASMGEEG…
	MlaL	orf00203	Discrete adenylation domain	STANDALONE	Glycine	19854930	LRGLALSPGRTAIRVDAESLTYEEMHELALRRAGALRDRAPQGPHNVAVLADKSLTAYVGIMAALYSGATVVPLNPRFPAERTRAMLTAAKVSTVIADGTGRAALAETELDLAVLDEAASAKALDAPEAVLPSDIAYVLFTSGSTGRPKGVPITHEANVHYFDLLDERYDFSPDDVFCQNVGLNFDCAMFELFCAWGKGAPVHAIPAAAHRDLPAFFADRRMTVWFSTPSGISFIRRMGSLKPGSMPTLRWSFFAGEALLHEDAADWQVAAPQSKIENLYGPTELTVTITGHRWSPETSERQAVNGVVPIGKVHPGHDHLLLDEDAKPSVQGELCVTGPQMTPGYLDPEDDDGRFLERDGRRWYRTGDRVRRLDDGELVYLGRLDAQVQVQ
Mycosubtilin	mycA	orf00035	Acyl-adenylating ligase	ACYL	Pentadecanoic acid	10557314	GIRFIESDKIETFVSYRQLFDEAQGFLGYLQHIGIQPKQEIVFQIQENKSFVVAFWACLLGGMIPVPVSIGEDNDHKLKVWRIWNILNNPFLLASETVLDKMKKFAADHDLQDFHHQLIEKSDIIQDRIYDHPASQYEPEADELAFIQFSSGSTGDPKGVMLTHHNLIHNTCAIRNALAIDLKDTLLSWMPLTHDMGLIACHLVPALAGINQNLMPTELFIRRPILWMKKAHEHKASILSSPNFGYNYFLKFLKDNKSYDWDLSHIRVIANGAEPILPELCDEFLTRCAAFNMKRSAILNVYGLAEASVGATFSNIGERFVPVYLHRDHLNLGERAVEVSKEDQNCASFVEVGKPIDYCQIRICNEANEGLEDGFIGHIQIKGENVTQGYYNNPESTNR…
	mycB	orf00151	Starter adenylation module	START	Tyrosine	10557314	EEQAERTPDHVAVKFVNNHMTYRELNEKSNRLARTLRNYGVQADTLVAIMAERSLEMIVSIMAIWKAGGAYVPLDPEYPEERLQYVLNDANADVLVVQRHFKNSLVFDGPMIDLNDETSYHADCSLLSPIAEHSHLAYVIYTSGTTGKPKGVMVEHGGIVNSLQWKKAFFKHSAEDRVLVLYPYVFDAFILNFFGPLISGAALYLLPNEDNKDLFAIQNVLKLERITHFSTSPRLLQAMTEQMNAEDFYHVQHVVVGGEKLEPDTVERLFSLQPQIRINNEYGPTENSVVSTFQPVYSADEQITIGKPVANHQAYILGAHRQIQPIGVPGELYVGGSGVARGYLNQPDLTEEKFVDHLLIPRRKMYKTGDLARWLPDGRIEYLGRIDHQVKIR
	mycC	orf00307	Starter adenylation module	START	Serine	10557314	EEQANRTPDQVAVVYEENQLTYQELNEKANQIARTLQSEGVHPDQPVGIMAERSLEMIVGLFGILKAGGAYVPIDPTYPEERIRYILEDSDTKLLLVQHHLREKVPFTGKVLDMEDPQTFSEDGSNLESISGPNQLAYVIYTSGSTGKPKGVMVEHRSVINRLVWMQENYPLDERDAILQKTAITFDVSVWELFWWSIVGSKVVLLPNGGEKNPELILDTIEQKGVSTLHFVPAMLHAFLESMEQTPSGKLKRKLASLRYVFASGEALTPKHVDGFQRIITPVSHAQIINLYGPTEATIDVSYFECEADKRYNSVPIGKPISNIQLYILQAGYMQPVGVAGELCIAGDGLARGYLNRPELTAEKFVKNPFSAGERMYRTGDLARWLPDGNIEYLGRIDH…
Mycotrienin	mycD1	orf00117	Aryl-adenylating ligase	ARYL	3-amino-5-hydroxybenzoic acid	21948600, 10103039	AQQARRFGAKVAYRDARRSVNYADLELRTRRLAGHLAELRLQPGDRAAVCLGNRVEIVESYYAVTRASAIGVPVNPRSSDAELAHILDDSGARLVITDHSHVEQLRRLLPERPHLTAVLVGDEPAPPGFLPYESFATREPATPARDDLGLDDLAWMLYTSGTTGRPKGVLSTQRNCLWSVAACYVPVPGLGPEDRVVWPLPLFHSLSHIACVLAVVAVGASARIVDGLSAEDVLTALDEERATFLAGVPTLLHYLLDAARDRGFTAPGLRVALVGGAVTTASLRRSFERVFGVPLIDAYGSTETCGSITVNWPSGARVEGSCGLPVLGLGVRLVDTGTGEDVTDGREGEVWVRGPSVMAGYHNQPEATAAAFHDGWYRTGDLARRDEAGYFTITGRKKE…
	mycC	orf00097	Starter adenylation module	START	Alanine	21948600, 10103039	EERADSVPDLTALECEGVELTYREAHERANRLARHLVARGAGPDSVFAVMLPRSTDLLVTLLAVLKAGAAYLALDPEHPAERVAFQVRDAAPVALLTSTRIDADRTDVGVPRIVLDDPATAATVAALPAGHLTDAERAAPPSPEDLAYVIYTSGSTGTPKGVEIPVRALHNLLEAMRERLSMGPGDRMLSVTTATFDMSVPELFLPYYTGARAVIAPRATGQDPQALGDLIRRREIGTAQATPTHWHMVATLSPGALRGLRILIGGEALSEKLAATLLDLGAEVVQWYGPTETTVWSTVHPVARPEDAAVIGTPLRGTRLYVLDEELAPVPAGAEGELFIAGAGVARGYLNRPELTAERFLPDRSGADDALMYRTGDVVRRRADGALEYLGRADHQVKLH
	mycA4	orf00851	Acyl-adenylating ligase	ACYL	Cyclohexanecarboxylic acid	21948600, 10103039	RRRAEARPSDTAVVDVRSDRDEVITWSELAERVDRVAALLLRLGVRPGENVAYQLPNRVEFVVLSLAALRIGAVCCPVIPFFRKREVGFVLRRSRARVLVVADRHRSRLPAGEALDLAAEHGADLCLEHVVVLAAAGGSALLPDAPAGGPAVHDWEQALSATTVDRAALDALAPTPEMAAQLLFTSGTTSEPKGVTQPSRNLVRAVAMEREHLGLGERDAIWVPSPLAHQTGFLYGMVLALVLGVPQILQPEWDAKRALRSLNDHRATFVQAATPFLSDLVKAVEESGEAPRHLRIFVATGAMVPRGLAERAGRVLGAGVYGAFGTTETCLGALSAPGDAPRQRWGSDGRALDGIDLRVTDDDGRVLPAGEEGNFELRSPTVFEGYLGRPDLTAQAFTA…
Naphthomycin	natA	orf00072	Aryl-adenylating ligase	ARYL	3-amino-5-hydroxybenzoic acid	21614382	HEHARRIPGKVAFADDRRSVTYAELETRTRHLAGHLVRLGLGRGDRVALCLGNSVAMVEGYLAVVRAGGVGVPVNPQSAPAELEYLLADSGASFVLAGAGSAATFSREASSTAPDLTVLVAGTSDVPPGAHAYDDLAVTDPGTPAPDDLGLDEVAWMFYTSGTTGRPKGVLSTQRNCLWSVASSYVPIPDLRQDDRVVWPLPLFHSLSHIACVLSVTSVGATARITEGSSPDDVLDLLRTERATFLAGVPTTYHHLVTTARRTGLSLPDLRIGLVGGAVTGSELRRSFEETFGVPLVDAYGSTETCGAITMNPPDGARVDGSCGLPVPGVDVRIVDPDTGDDAPAGKEGEVWVSGPNVMVGYHNSPEATRAALRDGWFRTGDLARRDEAGYFTVCGRLK…
Naphthyridinomycin	napH	orf00438	Docking domain (β-hydroxy-3-hydroxy-5-methyl-O-methyltyrosine synthesis)	DOCK	Tyrosine	23841701	EEHAARTPDAPAVLCGDTELTYGRLDEDANRVARLLRAAGVGAGGLVALLTERVAWSVTAMLGTLKAGAAYVPIEPTYPPERVRRILDDSGAAVLLADREPEYAVPVPVLVGGEAAGLPGTPLGVPVTPDDLAYVIYTSGSTGTPKGIGVHHRAIVASTAARAVAGPPPGRDLVLPPLCFDGAAGGMFWALTSGGAVVLPTEQEAHDPMALRKLLESAAVTHVHAVPSHYRIVLQVAGQEALGRLSMVAVGGEPLSPDIVAEHLRLCPQAPLFNDYGPTECAVWATTHRCGPAEAAGAGIPIGRPVPGYQAYVLDGGLRPVPPGVPGEIWLGGPGVARGYHGRAALTAERFLPDPYRPGERLYRTGDRGLWGPDGRLLILGRVDHQVKVR
	napN	orf00140	Acyl-adenylating ligase	ACYL	Myristate	23841701	VTHAATRGDQTAYEYLHDDGRVDSLTYRELLARATKVAPRLRADSGNKGPALLLYPPGLDFVVAVWACFLAGVPAVPAYPPIFGSTDRIAARFTRMLEDSRAGTLLADPDVLGLFTAGMSPESMPRVLTLDDADNDGDATADGSPDADVLAGLLRTAAAPEDPALIQYTSGSTGQPKGVVLEHRNLLANIRAITDVFKLDETARVVSWLPPYHDMGLIGFILTPVHGAFPVRLMSPVHFLKNPLAWLRQISELGITHTGGPNFAYDLCDRRAASADLTGLDLSTWRLAFNGAEPIRPATLRRFADRFAPHGFRPEAFLPCYGLAEATLIVTGHHWTGPDDGVDEDGRVDCGPVIDGHTLVLVDPDTGTPVPEGAEGEIWISGPSISDGYWNSTGTTAGE…
Neoantimycin	natD	orf00112	Discrete adenylation-ketoreductase didomain	STANDALONE	Alpha-ketoisovalerate	23932359, 23989727	GDPARPLSLSTGPALRALEVPDLAAALRRTAAGDGDLLHLGADGSEDRQSYARLAEDASRVLGGLRRLGARPGDKVILQLPGTRDYVSGFWACVIGGFAAVPLAAPPGGYAVDSAQATRLADAWRTLGEPWVLAPAAAGAGITGLLSRGGGPAPRVAAIDELLSGDPDLNWHQPSPDDLVLLLLTSGSTGRPKAVEQRHRNILTQVAAVHQQHGITPADRSFNWMPLDHVGGVIMTHMRDLVAGASQVIAPPGWVLEDPLRWLDAIDRYRATTTWAPNFAYGLVGERLAEEPARGWDLSCLRLALNGGEAVVPRVVRRFLSALAPHGLPGTAVHAAWGMSETCSCEASKALTLADSSDEDTFVSCGRPLPGFAIRVTGEDGRPLPEGGTGRLQVRGAAV…
Neocarzinostatin	ncsB2	orf00147	Aryl-adenylating ligase	ARYL	Naphthoic acid	15797213	AEAARKVPEAVCLVDGPVRMSYSELMARADGAAVRMRGLGIRPADRVVVQLPNCWEHVVVTMACLRLGALPIWALPQYRHRELSGVVTHARASALVVPDVYREFDHQALAHEVAEAQPTVRHVLVAGSDVRPDSVDLRALCEPLDADEAARVAAELDRSAPRGEEVAMLKLSGGTTGLPKLVARTHNDLSYMIKRAAQVCGFGRDTVYLAVLPLGHGFPNTGPGVLGTLLAGGRVVISGSPAPEAAFALMERERVTATSVVPAIVMRWLQYRDERPGADLGSLELMQVGASRLEPEVARQVGPKLGCRLQQVFGMAEGLLCLTRLDDPDDVVHYTQGRPISPDDEIRVVDPEGRTVGVGEPGALLTRGPYTPRGYYDSPSANARAFTPDGWYRTGDLVR…
Nocardicin A	nocA	orf00033	Starter adenylation module	START	Hydroxyphenylglycine	15271351	AVLAGGGARAAVVRGARSLSFAELDARTSALAGRLRAAGVGAERPVAVLAEDGVDQVVACLAVFRAGGVYLPVDPAWPAGRRAAVLADAGPAAVVVGGALDGGVAGAGALHAGAPGAGSTDAVLAAEAPVLPVHVGDDEGAEGVPWPEPERDQAAYLVYTSGSTGRPKGVLVTHGALANRMLWWQGEHPLGPDDVLMATASPAFDIAVWELLAAFVGGARLVIAEHRLRGVVPHLPELMTDHRVTVAHFVPSVLEELLGWMADGGRVGLRLVVCGGEAVPPSQRDRLLALSGARMVHAYGPTETTITVVHDECRADDPAPGLPLGRPMHNAAVAVVDADGRRAPVGVAGELVVGGVPLARGYLGRPGETAARFVPDWLGLGPAGGRVYRTGDRARRLPD…
	nocB	orf00043	Starter adenylation module	START	Serine	15271351	RRQAAEHGARGAVTFEGATTTYAELDAAAAGLARRLAGAGVRPGDVVAIALPPSERRIAAVLGALRAGAAYLPLDPELPAPRLEFLLADAGAAVLITDTATREGPVAAHDGPTVLCDRLSPDGAPTAEPTAEPAEFPGSALAAYVIYTSGSTGRPKGVAVDHRSLVNRLLWMRERYGVGQGDVVLHKTSFGFDVSVWEQLLPLISGARLVIAPQETRRDATALVRLVRAESVTVLHFVPSLLPAFLDVAEVEQARALRVAISSGEALPKPVAVDFARRLPHCALHNLYGPTEATIDVTHWPVDGDDERPFVPIGTPIDNTSVYVLDDHLEPLPVGAEGELCIGGQAVALGYLGRPALTAEKFAPDPFGAPGARMYRTGDRARFGPDGAIEYLGRRDGQV…
Nodularin	NdaA	orf01389	Starter adenylation module	START	Threonine	15528492	EEQVERSPDAIALVFENQQLTYRHLNEQANQLAHYLQTKGVKPEVLVGICVDRSLEMVVGILGILKAGGAYVPLDPSYPAERLTYTLQDAAVPILLTQKSLLPSLPENQAIVMCLDRDWGVIAACSQENIVSHAQPQNLAYVIYTSGSTGKPKGVLINHQNVIRLFAATQAWYHFGASDVFTLFHSIAFDFSVWELWGALLYGGSLVIVPYWVSRDPSAFHTLLRQEQVTVLNQTPSAFRQLIRVEELAKTGESQLSLRLVIFGGEALEPQSLQPWFEGYKDQSPQLVNMYGITETTVHVTYRPLSIADVNNSKSLIGVPIPDLQLYILDEQLKPLPIGIKGEMYIGGAGLARGYLNRPELTAERFIPNPFSDAPEARLYKTGDLARYLENGDIEYLDR…
	NdaC	orf00295	Acyl-adenylating ligase	ACYL	Phenylacetate	15528492	ACHESKGITYIKNDEIEYFQTYKDLYHEALTILHGLAHHGIKFGDKVIFQIGRNQDFIPALWACFLGGIIPAPLSVAPNYDPENAAVKKLYNVWQILEQPIILSDCELIGEIEKLANQPHLEGLRVLSIDDLRSNQSHPESAVIPQLTPQEPALLLFTSGSTGLPKGVMLHHRNLLSMSAGTVRMNNFTQAEVTLNWMPLDHVGAIVFLGIMAVDLACNQIHVPIELILRQPLKWLDLIQKHQVTISWSPNFAFSLINQQSEELKRCCYNLSSMKFLVNAGEQVSAKTIRLFLELLAKHQLQDGVIKPAFGMTESCSGITWSAGLSKDELQQENSFISLGKPIPGATIRIIDQENHVLPEKEIGRLQIKGFSVTEGYYHNPELNQEVFQDGGWFTTGDL…
Nostophycin	npnA	orf00115	Acyl-adenylating ligase	ACYL	Phenylacetate	21948844	QKTAREFPEKELIYIQSDGCEIIQSYKNLLLDAQKILAGLRKLDLKPLDKVIFQIDISQDFIPAFWGCILGGFIPVPVSVAPAYEQVNSAVNKLHNAWQMLDQPIVLTSSKLAPSIRALPALLNIENFQVETVDNLRQNQPDSNIHQSQEDDLALLLLTSGSTGFPKGVMLNHRNLLSMTAGTAQMNNFDSQDIVLNWMPLEHVGAIVFLGLMAVDLGCQQIHVSTEYILQNPIRWLELIQQYKASISWAPNFAFSLLNERANDINQRSWDLSSMKFLVNAGEQIVPKTARSFLKLFQTYNLPPTAIHPAFGMSETCSGITWSDGFSLSTSSDDMSFVELGPPIPGASIRITDENNQIVTEGVIGKFQVKGSSVTSGYYKNPQRNREAFTEDGWFNTGD…
Oxazolomycin	OzmO	orf00272	Starter adenylation module	START	Glycine	20406823	AEWSTRQPDAPAVRCGDTVLTYGELDRRSGLLARRLARLGAGPGTLVGVFLDRSADLLTALLAVARTGAAYVPLDPVYPPERIRHMLDDSGAILVLTEPALAAALPEDCPARTVELGPGAEDADDGPLDQDRDGFPDRASAADLAYVIYTSGSTGLPKGVRIGHRALTNFLCAMAREPGFGRDDRLLAVTTACFDIAGLELYLPLVTGGEVRVAPADTVADGFALRELVEAYRPTVMQATPVTWRMLIDAGWRGGPGLTVLCGGEALPADLAADLVRRADRVMNMYGPTETTIWSSVDRVEAGRPVTIGRPLANTRMYVLDERLRPVPPGSPGELYIGGDGVAEGYHRRPELTAARFLDDPFGPGRIYRTGDLVRHLPDGRLAYLRRTDNQVKLH
Padanamide	padA1	orf00276	Adenylation module without thiolation domain	NO_T	Hydroxyleucine	23911586	EREAAARPDHAALWHSGGSVTYAELDARANALARALAARGLGPEDLVGVHIGRSPEQMAALLAVLKTGAAYLPLDPAYPAGRLAYMARDARLAAVLTQGPAPAFAVAAGVSEVIDITAVHDTGGGAPDTAPAGPDGLAYVIYTSGTTGRPKGVQITHRALANVITASRADFGIGQDSRVLQVVSFNFDASVWEIFMALACGATLCLGPPDVARAERSIESVIRDCGATLMYLPPALLSLVDPAAVPGVRLAITGGDLITGELRRRWTDRCRFFVAYGPTEGTIVQTWQEHTADVSAALPIGRPFAGVRLYVLDAELDPVPIGAVGEVYVGGLAVSRGYRDRPGPTAAAYLPDPYAAWPGARMYRTGDRVRRLPGGELTFVGRTDHQVKVR
Penicillin	pcbAB	orf00689	Starter adenylation module	START	Amino-adipic acid	2129535	EEVVERHEDKIAVVCDERELTYGELNAQGNSLARYLRSIGILPEQLVALFLDKSEKLIVTILGVWKSGAAYVPIDPTYPDERVRFVLDDTKARAIIASNQHVERLQREVIGDRNLCIIRLEPLLASLAQDSSKFPAHNLDDLPLTSQQLAYVTYTSGTTGFPKGIFKQHTNVVNSITDLSARYGVAGQHHEAILLFSACVFEPFVRQTLMALVNGHLLAVINDVEKYDADTLLPFIRRHSITYLNGTASVLQEYDFSDCPSLNRIILVGENLTEARYLALRQRFKNRILNEYGFTESAFVTALKIFDPESTRKDTSLGRPVRNVKCYILNPSLKRVPIGATGELHIGGLGISKGYLNRPELTPHRFIPNPFQTDCEKQLGINSLMYKTGDLARWLPNGE…
Polyketomycin	pokM3	orf00376	Aryl-adenylating ligase	ARYL	3,6-dimethylsalicylic acid	19266534	WDWADAWADRTALVDGDVRLGYAELAASADALAERLAGQGLADGDTVLVQLPNCWEFVVVTLACFRLGVAPVMMLPPHREYELASIGAHVRAKALVVPGTWRGYDHQALAHRVAERLPDEPLVLVVGDDVRPGGVDVRALLRPDGDTAARRGRLDKAAPDAMEVALFLLSGGTTGLPKVISRTHNDYEYNIRQSAAACAVTAETVYLTVLPAGHNYPLASPGILGTLSAGGRVVLLSSPRPDAVFAAIEREGVTTTSAVPAVALKWTEAAPGCGRDLSSLRHVHVGGSVLSPELAARIGPALGCRVQQVYGMAEGLICYTAPDATDEVAHGTQGAPVSAYDELLVVGPDGRPVRPGETGELLTRGPYTPRGYYGVPDQNALSFTPDGWYRTGDLVRITA…
Polymyxin	PmxA	orf00001	Starter adenylation module	START	Phenylalanine	19304848	EEQAKRVPEATAVVFEGRRLSYAELNERANRLARTLRSVGVLPNQLVGLMARRSLETVVGILAVLKAGGAYVPIDPEYPEERIRYILENSNAQLLLTQRELQQQVPFEGTVVALDDEQAYSDDGSNLDPASGPNDLAYVIYTSGTTGKPKGVMLEHRGLVSLKLTFAHTLHTTEQDRVLQFASLSFDASCWEMFNALYFGATLYIPSTETILDDQLFERFMNEHAITIATLPPTYAAYLNSDRLPSLSRLITAGSAVSAEFVQQWKDKVQYYNAYGPTEASIATSVWAASTYDTERRAIPIGRPIWNHRLYILGAQNQLAPIGVEGELCIAGVGLARGYWNRPDLTAEKFIEHPFEPGERLYRTGDLARWLPDGNIEYLGRIDHQVKIR
	PmxB	orf00098	Starter adenylation module	START	Threonine	19304848	EEQAELYPDNVAAVMNERQLTYRELNERSNRLARKLRETGVEADQLVAILAERSLDMVVGILAILKAGGAYVPVDPDYPEERIRFMIEDSGAPLLLIQKHLHEKTNFAGTRLELDDFVWGDRGADSADALDASNLEPISGPGNLAYVIYTSGTTGRPKGTLIEHKNVVRLLFNDKNLFDFGPSDTWTLFHSFCFDFSVWEMYGALLNGGKLVIVPPLTAKNPADFLALLGREQVTILNQTPTYFYQLLRKVLADHPYDLRIRNVIFGGEALSPLLLKGFKTKYPETKLINMYGITETTVHVTYKEITWVEMEAAKSNIGKPIPTLRVYVLDENRRPVPIGVAGEMYVAGEGLARGYLNRPDLTAEKFVDSPFAEGEKLYRSGDLAAWLPDGNIEYLGRI…
Polyoxypeptin	PlyC	orf00056	Docking domain (multiple substrates proposed)	DOCK	Multiple substrates proposed	24506891	EAHAKATPDAVAVHCAGRQLTYAELNARANRFAHFLTARGHGPGAKVGVCLGYSIDILVAILGTLKAGAAYVPLDPAYPEARLRLLLGQTPDLALIVASPATAGSVASAAVEVVDLEQWADRLAELPATDPDIPVTGDDVCYAVFTSGSTGTPKLTAVRHEGWFNLLNWLMLEYGLHPGSDNLVVSAFGFDLSQRSLMMPLFCGATQYLMASRNFDAALAYRMLTRHEIRIVHCASSTLYLLVDWEIARGGDALTRLDYVLFGGEPLHVERIADWARRPGNTCTLLHQYGVAECTDVASSYDLADYRPGEHEIAPVGRPAYNTDLHLLDEQMRGVGVGEYGEIHIAGTSVGAGYLGGTGPESERFTTIVVDGEPCRLYRTGDRGYVTEAGELVVVGRTD…
Porothramycin	por20	orf00180	Starter adenylation module	START	3-hydroxyanthranilate	25128200	ERTAREHAAREALSDGETTLTYAELDARSNRIARVLRDRGLALGENIGVHFDRGLATYQVFLGILKAGLVVLPFNPRHPADHKSRMCRVAEPSLTVTGSAAADGIPAGTHLPLGDLLSAAAAASSEPVRCRMTAEAPAFVLFSSGSTGDPKGVLIAHRGIAQLSRQLAGFTPGPEDRFLQLAQPTFAASTTDTWSCLLRGGRLTVAPQDLPQLGDLARLVARERISVLHLSVDLFNLLVEHDPEAVAQARSVLVSGDFPSSRHIERALDAMDGGDLFNAFGCTENSTLTAVHKVTPEDLSTAEIPIGRPLQGVEMTVRTETLDECRRGEIGELCIAGDGLALGYRGDPELTERKFVRHEGRRLLRTGDLAKLTGDGEIVLAGRTDQMVKVR
Pristinamycin	snpA	orf00975	Aryl-adenylating ligase	ARYL	3-hydroxypicolinic acid	21342465	GRWAEQYGEREALVGADGCSRVTYRALDRWCDRLAAGFAARGIGAGERVLVQLPNTPEFVAVCFALFRLGALPVFALPAHRAAEVGHLLELSGAVAHILPGTGTGYDHVAAAVEARARRARPVQVFVAGEAPAVLPEGFTALADVDGDPVAPADVDASDVAFFLLSGGTTALPKLIPRTHDDYAYQCRVTAGICGLDADSVYLAVLPAEFNFPFGCPGILGTLHAGGRVVFALSPQPEECFALIEREHVTFTSVIPTIVHLWLAAAAQGHGRDLGSLQLLQVGSAKLHEELAARIGPELGVRLQQVFGMAEGLLTFTRDDDPADVVLRTQGRPVSEADEIRVADPDGRPVPRGETGELLTRGPYTLRGYYRAPEHNARAFTEDGFYRSGDLVRLTADGQ…
Promysalin	ppgJ	orf00147	Starter adenylation module	START	Proline	22035801	RTQARRTPLALALVSACWRLTYNDLDTRVERLAAELVAILGSGPRCVGVQVNDRGLGVVGMLAVLRAGMVYIPLDTSLPWARRAFMIEDSQMACVLIDADADAALLASGVRRFWRIDRTSTAPFDPCPSPHFDAHAPAYLLYTSGSTGQPKGVEMTRRALVNLIDYQLESAGAFAQPLKTLLFASVGFDVSVQEVLSAVVSGSEMHLVDADVRQDLSRLYRFLGDNGVQRCFLPYSVLQTLAIEHERQRGETLCLRQVVSAGEALQLTPQIISWLQACGCVLVNHYGPTETHVVTSYTSERPLSEWPVRVPIGLPIANVRAFILDEQLRPVADGEEGELCLAGPCLANGYFQRDEETAKRFPTWCSPQGESLRLYRTGDRVVRGEEGLLRYHGRLDTQV…
	ppgM	orf00192	Aryl-adenylating ligase	ARYL	Salicylic acid	22035801	GKWAVQYGERTALQDDCERLTYRQLDQRSTALASLLKARGLVADDKVILQLPNSCGFCVALFAVMKLGGVAILALPGHRQYELLGLQEAARATMYITCSELAGFRYEVLAQALVGQGMAPTGVIYLDTLEEATWQAPVTLAAHSAAPDDVAFLLLSGGTTQVPKLIPRTHADYTYNVTAMAEACGLNAQTRYLCVVPVAHNFALGCPGVLGVLSVGGFVHMLPQPDIMRLCELLIEQRITVTSLVPSIAEIMIEYLELDDLSFDALELVQVGAARFSKESARRLKALLGCELQHIYGMAEGLLCFNRAEDSEDSKVNTQGRPLSVFDEIRVVGEGGQQVALGEAGELHVRGPYTIRGYHARPEINAAAFDDEGFYRTGDIVRVDQAGNVTVVGRAKEQI…
Prodigiosin	RedM	orf00068	Discrete adenylation domain	STANDALONE	2-methyl-3-n-amyl-pyrrole	15853884, 15528645	LPAGQADRPALLGERTVTYGELAADVTATAAALRALGARPGDRAAIWMDKQPRYAEAILAALRAGCAYVPLDGGQPAARAATILADASPVVLFTDARHLAALDGHTLPASVRAVVVTGAPRDSSGYGAPDGAEVCAWADFAARAPGATDAPAAQPDGPDGDALAALLYTSGSTGVPKGVKISHRNLANFTGWARTELDVGPDDVFANHASFNFDLSTFDLFTALGAGAAVWIIDEPRARDASELAAGIVRHGVTVWYSVPSVLNLLTVSGALTPERAAGLRYVLFAGEVYPMPQLRALAALLPEHTVLYNLYGPTETNVCTFHRVGTADLARDEPAPIGLPISNTRVSVVDEAGRAVTGAGAVGELVVEGDCVTPGYWGRESEPAAAGHRARRHATGDL…
	RedL	orf00073	Aryl-adenylating ligase	ARYL	4-methoxy-2,2-bipyrrole-5-carboxyaldehyde	15853884, 15528645	RRHAGHRPDALAYRFLTGDAGEPPQSWTYADLDARARTIAARLQEDGVRDVPVLLLHPPGLEYVAAFLGCQYAGAIAVPAYPPDAGRFGQTVPRLAAIARDTRATHALTTDAFRRITGERQQELTALGLGGLTWVATDALDGARADTWRHPGTGGDAVAFLQYTSGSTATPKGVIVGSDNLLANLRSIHSYLEHDEQSQLVSWLPPYHDMGLIGGILEPLYGGYPSHLMAPMTFLRSPRLWLATLSETGACTSVAPNFGFEHCIRRIRPEQREGLDLRHWRLALDGAEPVRGDTLERFAELFAPAGFDARALMPCYGLAEATLMVTGIGPRERFRTTAFDSGSLEAGVPVPAGPGTRRTTDVVSCGVPIPDVEVAVVDPATGRRTEPGGVGEIWIAGPN…
Pyochelin	PchD	orf00122	Aryl-adenylating ligase	ARYL	Salicylic acid	8982005	ATSAARHPRRIALCDDDQRLSYADLLQRCRRLAAGLRQAGLAHGDTVVLHLPNGIAFVETCFALFQLGVRPVLALPAHRQHEISGFCRFAEAKAYIGAERIDGFDPRPMARELLASGACRMALIHGEAEAPLQALAPLYQADALEDCAARAEDIACFQLSGGTTGTPKLIPRRHREYLYNVRASAEVCGFDEHTVYLTGLPMAHNFTLCCPGVIGTLLASGRVVVSQRADPEHCFALIARERVTHTALVPPLAMLWLDAQESRRADLSSLRLLQVGGSRLGSSAAQRVEPVLGCQLQQVLGMAEGLICYTRLDDPPERVLHTQGRPLSPDDEVRVVDAEGREVGPGEVGELTVRGPYTIRGYYRLPEHNAKAFSADGFYRTGDRVSRDKDGYLVVEGRD…
Pyoluteorin	PltF	orf00160	Acyl-adenylating ligase	ACYL	Proline	10094695, 11880032	MHSLARYPRQTAVVDEQDALSYEALELRIREFVAMLCALGVGQGQRILLWAHKSVDLVAVMQAALRLGVVYVPVDPLSPVSRLEKIAGDSQAVLVLCTAARLEELAGSALAQVRSVVLDDPASAGYWRNIDTGSSVVPTLAIQPDDLAYILYTSGSTGVPKGVALSHGNALAFVDWACERYCFQPGERFANHAPLHFDLSVLDIYCALNVGATVCLVPESIAFSPRLLTDFIRQHEISIWYSVPSVLMMMMQDGDLLSDIQDTLRVLLFAGEPFPVKHLRDLRAAYADVRLANLFGPTETNVCTAFEVGAIDPERVLPVPIGTAASGNQVWAQKPDGSRCAVGEEGELVVQGPTVMLGYFAKPAQEGPYKTGDMVRQRPDGNYEYLGRRDDMLKVR
Pyralomicin	PrlK	orf00069	Acyl-adenylating ligase	ACYL	Proline	23607523	IESARRTPEAVAVHDHDGPVTYRALDELSDLYLSALRRRGVGRGDRVVIWTGKHVQAIAVMQAVLRLGAVYVPVAGANPAARVARIVRDAAPALVVTDEDAPGRLPAGHGLPLVAWPELAAGGDADAGGGRGELSAGGDDPAYILYTSGSTGTPKGVCLSHRNALAFVEWAVREIRVGAGDRLSNHAPFNFDLSVFDLYAAFATGASVHLVPPASAYAPHQLTDFLHERAITVWYSVPSVLTLMCREGGLLDREPPPGLRACVFAGEPFPLQHVRALRKHWPGVRLLNWYGPTETNVCTSYEVSDADLDRDRPLPIGRACAGDTVTLSSPDDDGVGEIVVEGPTVMLGYWGGERLTGPYRTGDFGRLDADGELHYVGRRDHLVKVR
Pyrrolomycin	Pyr8	orf00037	Acyl-adenylating ligase	ACYL	Proline	17158935	IESARRHPDAVAVHSSEGPTTYRDLDRLADQYAAALLGRGVAPGDRVVIWSHKCTEAVAVMQAALRVGAIYIPVTGSNPPARLTKIVANAEPALVVADEDAAFRAHKAGWDRAPLLSLDELRRKASEGARPKPYENQPDEPAYILYTSGSTGDPKGVCISHRNSLAFVEWAAAEVAVGPQDRLSNHAPFNFDLSVFDLYAAFRAGASVHLVPQEMAYAPEQLVQFMRDRGITVWYSVPSALSLMIREGGLLDGPVPPALRACIFAGEPFAVHHVHALRKGWPQVRLLNWYGPTETNVCTWYEVTDADLERDRPVPIGRACSGDTVMLDPDNGDEGEVVVSGPTVMLGYWGKEPHRGPYRTGDMARRNSDGDLEYSGRRDHMVKVR
Ramoplanin	Ramo17	orf00268	Trans adenylation didomain	TRANS	Threonine	22222159	AEQVAARPTAVAVSDDRGRHTYRELDEWSGRLARGLRKAGVRDGDAVGVCLDRSAELVAVLLAVLKAGAAYVPLDAAYPADRIAYTVGDAGLAVVVTTSADFPDVDGVRLLAPESLAEAGDDPGIPLATPAGPERPAYVIYTSGSTGRPKGVVVPHANVSALLDATREEYALGPGDVWTFFHSAAFDFSVWEIWGCLLTGGHLVVVPYWVSRSPEQFHDLLAERGVTVLNQTPSSFTQLVAADRGAERDLAVRLVIFGGEPLDARTVLPWLDRRPEARCRLVNMFGITETTVHVTAVDVTRAAALAGSRSVGRPLPGWAVRVLDEQRREVPPGVPGEIYVGGAGVAIGYLNRPELTAERFVTGPDGRRWYRSGDRGRLLPDGTLEHLGRLDDQVKLR
	Ramo26	orf00392	Acyl-adenylating ligase	ACYL	7-methylocta-2,4-dienoic acid	22222159	RAQAIARPGEPALVVLPGDPDAEPVTLTYAELDRRAAARAAWLAARFPAGERILIALPTGAEFVELYLACLYAGLVAVPAPPPGGSSGASERTVGIAADCSPALAVVNADDAAPLTAVLRERGLSGLPVGALPPLAAEAIRPPRGPRPDSLAVLQYSSGSTGSPKGVMLSHRAVLANLRAFDRSSGHNSDDVFGSWLPLHHDMGLFAMLTAGLLNGAGVVLMSPTAFVRRPADWLRMMDRYRVTISAAPNFAYDLCVRAVRDEQIAGLDLSRIRTLYNGSEPVNPATVRAFTERFAPFGLHTHAVNPCYGMAEFTAYVSTKVFEAPAVFLPADPRALEDAASPALRPADPAAAREIPGVGRVPDFEVLIVDPDGLRPLPEGRVGEIWLRGPGAGAGYWG…
Rapamycin	RapA	orf00911	Acyl-adenylating ligase	ACYL	Dihydroxycyclohexanoic acid	7644502	RANAERLGDKIAYVDSRLALTHAELATRTGRIAGHLVDMGVDRGDRVAILLGNRVENIESYLAIARASAVAVPLNPDATEAEVAHFLSDSGAVAVITDSAHLDDVRRTAPAANIVLVGEERTPPGVRSFAELATTEPLRPPRDDLGLDEPAWMLYTSGTTGTPKGVLSTQGSGLWSAAYCDIPAWELTENDVLLWPAPLFHRLALHLCLLATTAVGATARIMNGFVASEVLEELTEHRCTVLVGVPTMSRYLLGAADTFEPRTSSLKMGLVAGSVAPASLIEGFEDVFGVPLLDTYGCTETSGSLTVNWLSGQRIPGSCGLPVPGLSLRFVDPISGADVADGEEGELWASGPSIMIGYHEQPEATAEVLSDGWYRTGDLARRSETGHVTITGRIKELII…
Respirantin	unit A	orf00035	Aryl-adenylating ligase	ARYL	3-formamido-2-hydroxybenzoic acid	23989727	QRNRQCFPDRTALVDERRSVTWAQFHDRTAQLASGLAGLGIQSGDRVAVLSVDRIEVLESYFALARIGALFVPLNHSLTPAEVGAIVQRTGAVAVIGEDELLARHPDLPVRLRISLEDAAFAVLGSQGGPAAAGVPDDAPAAILHTSATTGQAKGVTVDHASFRAIALGWLAVAAPADEMVLLNCCPLYHGSMVVSLTYLAAGATLVLLPGFTPQGALAAIEANRATHVWLVPQMLRFLLRSKAAERTDLSTLREILYGAAPMPMDVYAEAVERLGCGFRQVYGMTEVGGPFVTLGPGEHPGLEQLPETLPAGRVIPGMSARALGTAGEELAAGAVGEICVRGPGVMRGYWENEAATAEITTPDGWIRTGDLGFLDRDGFIHLVDRSKDLIIRA
Reveromycin	RevS	orf00771	Acyl-adenylating ligase	ACYL	Alkylmalonyl-CoA	21642985	RLRSEQQPDTVAYVFLRDGETPEETLTYGRLDRAARARAAALEAAGLAGGTAVLLYPSGLEFVAALLGCMYAGTAGAPVQVPTRRRGMERARRIADDAGAKTILTTTAVKREVEEHFADLLTGLTVIDTESLPDVPDDAPAVRLPGPDDVALLQYTSGSTGDPKGVEVTHANFRANVAETVELWPVRSDGTVVNWLPLFHDMGLMFGVVMPLFTGVPAYLMAPQSFIRRPARWLEAISRFRGTHAAAPSFAYELCVRSVADTGLPAGLDLSSWRVAVNGAEPVRWTAVADFTEAYAPAGFRPQAMCPGYGLAENTLKLSGSPEDRPPTLLRADAAALQDGRVVPLTGPGTDGVRLVGSGVTVPSSRVAVVDPGTGTEQPAGRVGEIWINGPCVARGYHG…
Rhizoxin	RhiB	orf00130	Starter adenylation module	START	Serine	17154220	EEQVERSPDAVAVRFEGQALSYRELNRQANRLAHYLRELGIGPDSLVGVQMERSVELIIALLAIMKAGGAYLPLDPGYPDERLALIIDDAAVTVLLTQQRFRSRLAGYDGEVLCLDDANQQALFGDEANPVPINGPDDLAYIIYTSGSTGRPKGCMLPHKAICNRLLWMQRHYEVGAADRILQKTPFTFDVSVWELFLPLLSGACLVMAKPEGHKDAHYLVEVIQAEQITICHFVPSMLRFFLKHPAVSECISLQKVFVSGEALTHDLLLQFRQLLSAELHNLYGPTEAAVDVTYWRGEPREDQLVPIGRPIDNIQIYILDSEAKPVPIGETGELCIGGLGLARGYLNRPELTAEKFIRDPFSGEAGARLYRTGDKARFLSNGEIELLGRFDSQVKLR
Rifamycin	RifA	orf00068	Aryl-adenylating ligase	ARYL	3-amino-5-hydroxybenzoic acid	9512878	LENATRFAGKPAFADDHRTVTYGDLEARTRRLAGHLAGLGVRHGDRVAICLGNRVSTVESYFAILRAGAVGVPLNPGSATAELEHPLTDSGATVVVTDAAQAARLRLAPHVELLVTGDDVPEGAHSYDELALSEPAEPAADDLELDEPAWMFYTSGTTGRPKGVVSTQRNCLWSVASCYVPFPGLSDQDRVLWPLPLFHSLSHIACVLSATVVGASVRIADGSSADDVMRLIEAESSTFLAGVPTTYHHLVRAARQRGFSAPSLRIGLAGGAVLGAGLRSEFEETFGVPLIDAYGSTETCGAITMNPPDGARVEGSCGLAVPGVDVRVVDPDTGLDVPAGEEGEVWVSGPNVMLGYHNSPEATAAAMRDGWFRTGDLARRDDAGYFTICGRIKELIIRG
Ristocetin	Orf7	orf00061	Starter adenylation module	START	Hydroxyphenylglycine	25022591	ARQVGRAPGAVAVADGDRILTYRELDELAGRLSGRLAARGARRVAVMLDRSADLLVALLAVWKAGAAYVPVDASYPAPRVAFMVADSGASLVLCSAETRDSVPEGTESIVVTDDAGDVAVAPASPEDLAYVMYTSGSTGKPKGVAVPHSSVAELVGDPGWAMEPDDAVLMHAPHSFDASLCEIWVPLVSGARVVIAAPGPVDARRLREAVAGGVTRAHLTAGSFRAVAEEAPESFAGLREILTGGDLVPAHAVDRVRHAAPGARIRHLYGPTETTLCATWHVLEPEDDPVAVLPIGRPLSGRQAWVLDDSLRPVAPDVVGELYLSGAGLADGYLDRPGLTAGRFVADPFAPGKRMYRTGDLAKWTPDGELLFAGRVDDQVKIR
	Orf26	orf00257	Docking didomain	DOCK	β-hydroxytyrosine	25022591	EATAAVLPDRQAVAMDTTTLTYAELNGEANRLARRLVAHGVGPERLVALAMPRSIEFVIAILAVHKAGAAYVPVDPDYPEERKRQMLDDAAAHCLLCLPGQDVDGAPVVLSVEREPGLSEPDLDDGDRLGPLRPDHPAYVIYTSGSTGRPKGVLVTHRGIPNLADDYVRRQELGPDSRLLAFASPSFDAAVAEFWPIWQAGGCLVLASAPDLVPGEPLSRLVRDQRITHVTLPPSALAPLEESGGLPTGLTLLVAGEACPAPVAKRWAVDRVMINAYGPTETTVAVTASEPLTGEETPPIGRPITGVRTYVLDDRLRPVEDGDVGELYTVGPGLARGYLRRAAATAERFLPDPFGAPGGRMYRTGDRVRTRPDGQYVFVGRVDDQLKVR
Rubradirin	RubA	orf01042	Aryl-adenylating ligase	ARYL	3-amino-5-hydroxybenzoic acid	18080113	REHADNFGGKVAFEDAERAVTYADLEARTRRLAGHLAGLGVRRGDRVMICLRNSVEMLESYLAILRADAIGVPVNPASTDFELDYLLADSEAAVVITDPVHVAGFLRSPSLPRGARLLVTGDTPAHASVHAYQELVRTEPAEPARDDLGLDDVAWTFYTSGTTREPKGVLSSQRNCLYSVAASYVPIPGLSADDRVLWPLPLFHSLSHIACVLAVTAVGATARIMDSPSGDEFLEAARETRATFVAGVPTTYHYLLEARRQRRITLPDLRIGLVGGAVAGPGLCRSFREEFGVPLVDAYGSTETCGAITMNPPGGVRVDGSCGLPVPGVDVRIVDPETGRDVPAGAEGEVWVRGPNVTPGYHNKPEATAAAFQDGWYRTGDLARRDAAGYFTISGRIND…
	RubC1	orf00466	Aryl-adenylating ligase	ARYL	3-amino-4-hyrdoxy-7-methoxycoumarin	18080113	QDAADAHAGRPAVEEAGVTTSYAELDRRAGRLAAAIAQAGAAPGRMVALLLPRSLDLITALLATVRTGAAFVPIDPGYPPERITAMLEDCDPVAVCTTASADMPSTRPWPRVHLDGPEAGEPAGGFPRVAPDVADPAYVIYTSGTTGRPKGVVVTHAGLANLAAAKREGLGLDSTARVLQFASPSFDAFVAELLGAFTSGATVVVPPQGPLAGEPLTAVLTERRITHAILPPVALSSMDGAAGALPGLRGLISAGEECPAELAARWSQGRRMVNAYGPTEVTVCATQSGPLTADGRPPIGRPVAGARAYVLGPGLQPVPPGFRGELYIAGPGVARGYLNQPALTAVRFVADPFGPPGSRMYRTGDIASWRADGNLDFHGRADDQIKLR
Salinosporamide A	salB	orf00162	Starter adenylation module	START	β-hydroxy-L-3-cyclohex-2′-enylalanine	19590008	VAHAAANPDTLAVASDAGVMTYGRLDETSAALAERLSALGAGPGVPIGVCIERTPDLLVAILGVLRAGACYLPLDPQYSARHLGFMVADSGTRLVVTTRSSRDACPDGCTALVLEESEAIADPPPVAAVPDDSAYVIYTSGSTGTPKGVPIRHSSCAAMLAEADRIFEGCDMSGIAAVTSVCFDLSVLEIFSALSRGRTLVLVNSASHLPESSHVERVTHVSTVPSAMTSLLDAQAVPAGLRNVVLGGEPVRRSLVDRIYRETNVDFVFNGYGPTEGTVFCTFKPVSRDEAGEPSIGTPSLTARVYVLDEKLRPSAVGESGELYLGGAGLTWGYLNRPGLTAERFVPDPQVAGERMYRTGDIARLNEAGEIEFVGRSDLQVKVR
SF2575	SsfL1	orf00389	Aryl-adenylating ligase	ARYL	Salicylic acid	19908837	HAWAQAYGDAEAVSDGPVRLTYRGLAEVADGLAVRLLDAGLKPGDTMLVQLPNTWEYVALLLACLRAGIAPVLALPAHRGHELRYLAAHAEVTAVAVPDRIGGFDHEELGRQVVAATDSARYLLLCADQVTEDDLDLRAMARPDPDPAAARAFLDSLAPDSGEIALFLLSGGTTGLPKLITRTHDDYEYNARRSAEVCGFDRDTVYLTALPASHNFPLACPGLLGTFMNGGRVVLATSPHPDRVLPLMAAERVTCTGVVPAVAQRWIEAVATGRHVAPPSLRVLQVGGARLVPELAQRVEPVLGVTLQQVFGMAEGLLNYTLLDDPAEVRTGTQGRPMSPDDEILVVDGDDAPVPPGAMGALLTRGPYTPRGYYRAAEHNARAFTPDGWYRTGDVVRLH…
Spiruchostatin	SpiA	orf00087	Biosynthetically inactive domain	INACTIVE	None	24973954	LRADAFPDLLAFASLDQSKGVSLTNADLCERAAAIAYRLAKCTSPGDRVLLSYDHPLDFIPAFFGCCFSGTIAVPVAPRTNGETVAAILLDCGATIALTAQGGKESSGIDWLQTDDNERRASFMRLADENNPALLQYTSGSTRTPRGVAVTQASLRTTIEDLDRAALHDAQSVMVSWLPYFHDMGLVYGILTPLYCGFSAYLMPPESFIAQPLSWLRAIAAVRGTHTAAPNFAYALCADRAADLLPGTDLSSLRFALNGAEPIRCDSVRRFEAAFAPFGMSSSVVIPGYGLAEATLKVTSGRCGEGTRSRHFEPDALAVGKVVPCHQGVELASCGTSSVGASILIVDPATLVPCKPDVIGEIWVAGQSVADGYWSREHETLEIFQACLAAGGGPWLRTG…
Streptolydigin	slgN1	orf00097	Discrete adenylation domain	STANDALONE	β-methylaspartate	19875077	EAQAARAPDAVALLHEADELTYGALNERANRLAHRLVGLGVAPGTLVGVHLERGFDMVVALLAVLKAGGGYTMLDPQFPVERLALSLEDTGAPLLVTSRPLSGRLTGTTTLYVEDEAASDAPAGNLATGVGPEDVACVMFTSGSTGRPKGVMSPHRALTGTYLGQDYAGFGPDEVFLQCSPVSWDAFGLELFGALLFGARCVLQSGQNPDPLEIGELVARHGVTMLQLSASLFNFLVDEVPEAFEGVRYAITGGEPASVPHVAKARRDHPALRLGNGYGPAESMGFTTHHAVVAGDLSGTALPIGVPLAGKRAYVLDDDLKPAANGALGELYVAGAGLAHGYVSRPALTAERFVADPFAGPGGERMYRTGDLARRRADGVLEYVGRADDQVKIR
Streptothricin	orf 5	orf00275	Discrete adenylation domain	STANDALONE	β-lysine	22820420	FDTARDDPDRPAVVDNGLVLTYGTFAAWVARVAGAVEPRTAEPQPPVGVVAHHSARDVAAILGVLAAGRAYVPLEAHHPEPRLEGILRRVGCREAVATAETGWQPPVEKVIRPRWTPAAGPSASPEGASARLPRPEDPAYVLFTSGSTGEPKGVVVPHRAPAAVVPPLRGLYGIGDGESVLHFHGVGGDTSLEEILPTLTGGGTLVLDDGAREGFARVAKEQQVSVAVLPTGFWDSLTGDLLHHGARLPASLRTVVIGGEAVRADMLERWHRVRGAEDVRLLNTYGSTETALVTHAVQLAGPGAPVLPETGGDLPIGLPLTHVGQLVDESGELYVSGPGLALGYHDDPGATAARFTERDGTRWYRTGDLVGEAAGGLLVFRGRSDHQVKIR
	orf 13	orf00231	Biosynthetically inactive didomain	INACTIVE	None	22820420	DLRVRHQPDAPALVTPDRVLTHRSVDRLTDAWAASLAGRGAGPGRLVGLAFADPGRTVLGMLAALKAGAGFIVLDDRLPAAARDSLVRRTEAAVWLGDGAHAPAAAYVPDGAAGGAATGEGAGAADAGGHPVRPPARAAGHDVAYVLFTSGSTGQPKGTLIERDSLRRFAAAVAERLELAAGDRWLQVASLGFDVLIEEVFPALVAGAAVVCRADTRALDAEELHTMIARTGTTVVELSTQYWLEYARWLDARGLTTPAGLRLVVVGGERMDPRPYRDWQARQPARLAHVYGLTECTVSSTFYTGLLPADAREVPLGTPLRDVEISVRRDGRPVPQGEWGEIHIGGPLLARGFLDDAAATARRFVPDPLSAVPGARVYTTGDLGRIDADGNLIFLGRLD…
	orf 19	orf00115	Discrete adenylation domain	STANDALONE	β-lysine	22820420	FAAARSHPERPAVIDNGMTVGYGQLASWAATVADLVATRTPGPHPPVAVVTHHSVRDIAAILGVLAAGRGYVVVPGEDAGRAGDALRALGCRELIATADTGPLPAVDRVLRPRWTPSRAPVRHGGRPVGADDPAYVLFTSGSTGAPTAVAVPHRALHAVLPHLIGRYGAGPHTVSLNFTRADGDTSLEEILPPLLTGGLVVLDGDAEADLDRVLTDHEVTLINLPVDYWHIYTGHLLETGRKLPGSVETVVIGGEAVRPDMLERWHRLGADGVRLLNTYGSTETALVTHSAVLAGPGAETTVAGSADAEQPSGGASFADGVPIGRPLPSVRQAVVPRPDAPDGPGELFVSGPQLATGYLDDPARTAARFVEADLGGGPARWYRTGDLVHEAADGTLVFH…
SW-163	Swb18	orf00441	Docking didomain ( 3-hydroxyquinaldic acid biosynthesis)	DOCK	Tryptophan	19514719	ETVAARAGDRTAVLFEDTAVSYAELNTAANRLARWLIDRGVGPDRAVAVSAPKSEDLITVLLAVLKAGGAYLALDPAYPSERLAHMVAQVRPVLLLHTAKDAELATPGTDMPRIVINDPDVRAEWEARPGHDVTDAERRAPLRPDHLMYIVFTSGSTGRPKGVAVTHGGVAGLVAGQREQIGTGPGDRVLQWASISFDAAFWDISLALLNGATLVMAGADDLLPGQPLRDTLIDRRVTHATLPPVALSVTDADDVLPGGTLVSTGDAVSPSLVRTWAEGRRMFNGYGPTEVTVGSSIGRISDPDDIGIGRPFPGSAVRVLDERLSPVGGGEEGELYLAGPGLARGYLNHPGLTATRFVADPAGPPGSRMYRSGDRGRCRADGELFFTGRVDSQVKVR
	Swb12	orf00436	Aryl-adenylating ligase	ARYL	3-hydroxyquinaldic acid	19514719	LESCERHADRVAVVCDEERLTYAELARRADRLARGLLGAGLKPLDRVVVQLPNVPAFPVVLFALLRAGVIPVLALPGHRALEIAHLSEHSGAVAYIVRDEFGGFDYRQLAREIPSVPRVLVSGDAQEFTDLDSLRGDDIALPAVDPAAPALFLLSGGTTGQPKLIPRTHDDYGLVVRACSEAVGADRDFTYLAVNPAAHNAALGCPGILGALLLGGKAVLTSTVRPDTVFPLVRREGVTLTTVVPAVLRLWADADRDTGDLAGLTLQVGSAPLDPALAQRAGKALGREVMRWYGISEGMLTHTRSDDPDEVKTGTDGRPMCPEDEVRVVDTSGAVVPDGETGELLTRGPYTIRGYFRAPEENARSFTPDGFFRTGDLVRRSADGNIVVVGRVKEIINRG
Syringomycin	SyrB1	orf00408	Trans adenylation didomain	TRANS	Threonine	9830033	SDRARQFPERTAVSDAARTLSYAQLDALSTKLAARLRDEGVTYGTRVGMYLPRSVDLVTSLLGILKAGGTYVPVDPQYPGKRVEHIVRDSELSLIIGDAANLPKISSLRVLALDELLSAPALQPAAQDTRIDPNNSTAYIIYTSGSTGEPKGVQVSHGNVSRLLESTQRAYGFNAQDVWSMFHSIGFDFSVWEIWGALAHGGQVAVVPYDISRSPAALRQWLADQRITVLSQTPSAFRGLDEADRGNTAPLALRYVVLGGEALPASVLRPWVERHGDQKPALINMYGITEATVHTTFKRVLAQDLETAAMVSLGKPLHGWRLHLLDANQAPVAAGTTGELYIEGAGVAQGYLNREALNVERFVELPGAVRAYRTGDLMTLESNGEYRYAGRCDEQLKIS
Tallysomycin	tlmVI	orf00121	Acyl-adenylating ligase	ACYL	β-aminoalaninamide	17216057	RHHAETTPSRPAYVFLPDGETESERFDFAGIDLRARAIAVALRERGMVGERVLIAYPSGSAYVQAILGCLYAGAIAVPCDAPERASSVERLTAVAGDAAPALTLAAADGPLAGRMPLFDITTVSDEAAESWSAPTLDVDAPAFLQYTSGSTRTPRGVMVSHANLLANEEAIRRTCGHDQDSTFVGWLPLFHDMGLVANVLQPLFLGSLSVLMPPSAVLRHPIRWLRAVTRYRAHTSGGPNFGYELCVERTSPEERAELDLSSWLVAYNGAEPVRAATLRRFAEVFTPHGFASTAHFPCYGLAEATLLVSGTPKAEAPLVLTVDPAELRQGRVTPAVEPAPGTESVGTGSLGTGSLGTELVSCGKVAVDTEVRVVDPETARPVADGQVGEVWVRGPGVSG…
	tlmVI	orf00121	Adenylation module without thiolation domain	NO_T	Asparagine	17216057	HDTVRRTPDHVALSEGSCHLSYAGLWSRAGALAAALRSVGVGPESVVGLFAPRRLDTVVAMVAILRAGGAYLPLDPTSPPHRLRQLLTESGASVVVLPPSTAQQAQPEWAEGMTVVHADARTETRSPVRRTHRDALACVMPTSGSTGVPKLVGVPHRGMVNYLRWAVERYGIDARTVAPVASSPAFDLTVTSLLAPLVGGGTAELLPADAPTTLGDALARGRHTLVKLTPAHLAAVAEQLAAHGGRSSLRTVVVGGEQLHAGHVRALWTVAPEAVVVNEYGPTETVVGCSVHQVADLPSEGPVPIGRAISGASVRAVDEYASGFGATEAAPGVLGELHVGGAGVTRGYLGRPADTAAAFVPDPHREGARRYRTGDLARRLPHGDLVFVGRADRQVKIR
	tlmIII	orf00184	Biosynthetically inactive didomain	INACTIVE	None	17216057	GTDAVRADAPAVVSPRRVLDRADLLARVDALAARLLAAGVAPGDRVVCSVEPGWEQVVALLGVLRAGGVHLPVPPGLGQVARWQRVTRSEAAVVLTQSWLGERLSWPDSATVIAVDEVEPGPTPATVDRAPEAAACLVPGEDGRDHVAVSHRAIVTTLTELNARFRVGPEDRVLALSSPESGFALYETVGALLAGATVVFGDDLDARDPAAWTALLRRERITVWHSPPTLLGMLVDHLEASGDRLPAELRLALVGGERFPADLVRRLRGVADPAPVVAALGAATVPGLWTTCAEIDEIPTEWRSVPIGRPLPNHRVFVLSETMTQCPVWVTGRLHFGGVAAEPCSDSDTESESGARVPHPETGEPLTPTGRFGRVLPDGVVEVVGDEAAQVTVH
Taromycin	tar4	orf00046	Acyl-adenylating ligase	ACYL	Octa-2,4-dienoic acid	24449899	SQWAKIHSDQPAVIFVRNPNSDESIDSLTYLQLHEKACQVAALLSRSHPRGSRVLLLYPQGVEFVAGFLGCLYAGMVAVPAPLPTGREQEDRRIGGIAADSGAVAVLTSSIGVEPVRRWMRAAGSPRLELVASDDPELLSLGREPASEPIDPIDPDSLAVLQYTSGSTNEPKGVMVSHRAMVTNVANHVSAFSLSAGMRTGGWLPLYHDMGLLATLAPALFLGSACVLLDVHTFLKRPVSWLRLIDRFDIAYSAAPNFAYEMCCKRISDDELSTLDLSRWRCAVSGSEPIHAETMRQFAHRFAEAGLGADALRPAYGLAEAVVFVSAATGLRTEPVGGDREVVGCGPVEGLEAQVVDPVTMAPRPDGETGELLLRGSSVCAGYWRNEAATHRTFRAGVP…
Teicoplanin	TeiA	orf00128	Starter adenylation module	START	Hydroxyphenylglycine	15113000, 14702401	ARQVTRAPDAVAVVDRDRVLTYRELDELAGRLSGRLIGRGVRRGDRVAVLLDRSADLVVTLLAIWKAGAAYVPVDAGYPAPRVAFMVADSGASRMVCSAATRDGVPEGIEAIVVTDEEAFEASAAGARPGDLAYVMYTSGSTGIPKGVAVPHRSVAELAGNPGWAVEPGDAVLMHAPYAFDASLFEIWVPLVSGGRVVIAEPGPVDARRLREAISSGVTRAHLTAGSFRAVAEESPESFAGLREVLTGGDVVPAHAVARVRSACPRVRIRHLYGPTETTLCATWHLLEPGDEIGPVLPIGRPLPGRRAQVLDASLRAVAPGVIGDLYLSGAGLADGYLRRAGLTAERFVADPSAPGARMYRTGDLAQWTADGALLFAGRADDQVKVR
	orf13	orf00320	Acyl-adenylating ligase	ACYL	Decanoic acid	15113000, 14702401	RQHVAGRPDADAVGFLTDPDDIRGGVVSWTYGQLDREARGYAAWLQQRLPAGSRVLLLYPNGLDFVAAFFGCLYAGMIAVPAPLPGRYRHHQHRVATISADARVSAVLTTAAHLGEVRDWARACGLDHLLIAVGDEPEFGDPAGWTPASPERATIALLQYTSGSTGDPKGVVVTHDNILYNLDACVRGLRWPDDWRVGGWLPLYHDLAMQGLLNMAVVRGGYALLMEPVSFVRDPVRWLRTIAEHDIQVTFAPTFAYQLCLDRVTDEQLAALDLSGWKIAGNAAEPVNPAILAAFAEKFAPAGFRPESFAPIYGMAEATGYISGEVGRAPLVRTVGLDALAHGRLADPAPDEPVREIVSCGTPNEACDIRVVDPETSRVRPDGWLGEIWIRGRSVSPGY…
Teixobactin	txo1	orf00044	Starter adenylation module	START	Phenylalanine	25561178	ERQVAATPDAMALQYENCRLSYRELDEKANRLAHYLRQLGVRPDGRVAVCVPRGIDMVVAVLATWKAGGAYVPLDPAYPPERLEHMVRDSRPAVLLTHDGLPEALGARLHAAAEPGLPLVNLSADGPSWERQSIQAPARGAVGLRPGHLAYVIYTSGSTGQPKGVMVEHAGVCNLARAQTGAFPVEAGSRVLQWASFSFDAWVFELVMALCHGASLHLTAPGTLLAGATLVRLLREREISHLTVTPSVLEGLDPDAALPALRTLVVAGEACSEALVARWAPGRLMVNAYGPTEATVWATYHPCRPEEQGAPPIGRAIANARLYVLDEHRAPVPAGTPGELYIGGAGVARGYLGRPDLTEERFVADPWGGGAPGARMYKTGDLARMREDGALEFLGRNDH…
Tetronate RK-682	RkA	orf00021	Acyl-adenylating ligase	ACYL	Palmitate	20081823	RAGAEQHPDRLAFVYLHEDGRTMRPEELTYAELDRRARLIATRLRQESLGDPSRPVLLLYPPTLDFVTAFLGCFYAGRTAIPAPLPDEPGERLARVSGILRDASVGAVLTLPEHRQGLAAWLAASGEQDVVCLAPEDDGEDPALWFPPQVRADDIAFLQYSSGSTSQPKGVMVTHANLAANQEAIHHAMLTTPGVVTGSWLPLYHDMGLIGMTLHPLWMGGTSVQMSPISFIKQPHRWLRMIHDYRVEGTASPDFGYELCARRTTDEQAEGLDLSSLRVALNGAEPVRAATIRTFTARFAAQGLRPEALFPCYGLAENTLLASAGDTTAPHVELAVDAHLLEQHELRPARPDRTSRTLVGCGTPAGSEVLIVDPMTCQALADGQVGEIWLRGPSVARGY…
Thalassospiramide	ttcC	orf00161	Starter adenylation module	START	Tyrosine	23270364	DPAPYTFDFVLTSDAAKHPVAPKKHRHDLAALNAANDQRPATVTSANDLAYVLFTSGTTGTPKGVMIEHGSVVNLAQSVLDTQLKQIGADDPDRTLNLTCVAPFAFDGSIVQIFAAILNGHCLNITGSATRSDPEALHDLMVTNAIDQLDATPSLFSLLLDYWEESRLSCPARMVVLGGEAVSTRLVERFFALPGQTDRKLVNAYGPTECCVSSAQYVMTAHNHKQILPPPIGKSIQGVYLEICDDIGRPLPDGVPGEIRIGGAGVARGYLNDQILTAQKFVTAPNGNRVYRTGDMGRRRSDGEIIFLGREDGQIKVR
Thiocoraline	tioJ	orf00654	Aryl-adenylating ligase	ARYL	3-hydroxyquinaldic acid	16408310	TEACARHADKTALVCGERRMTYAELSRASADVAGGLLDVGIEPLDRVVVQLPNVPEFVVVVYALLRIGAIPVMALPGHRKVELTHLCAHSQAVALVVVDQVKGFDHRALAREVRAEVPALKHVVVAGDAEEFTALADLYRRGRDLPAVDPSEPALFLLSGGTTGLPKLIPRTHDDYAYNMRATADALRFGAEDVYLAVNPIGHNSALGCPGVLGALLVGGTAVLTSSVRPDEVFELLERERVTLTTLVPPVVRLWLDAARKSDVRFPNLMLQVGSSKFDPARAAEVRTSLGAVLTQWFGVGEGLLTYTRLDDPEEVVLATEGRPLAAHDEILVVDTDGRPVPDGAEGELLVRGPYTIRGYYRAEEQNRRSFTPDGYFRTGDMVRRRPDGSIVVVGRIKD…
	tioK	orf00090	Docking didomain (3-hydroxyquinaldic acid biosynthesis)	DOCK	Tryptophan	16408310	ESVVARSGDHVAVIFGDRLVSYAELDARANRLARVLVERGVGPDTTVAVAMPKCDELMVVLLAVLKAGGAYLPLDPQYPAKRLAYMVQDARPTLLVRMAQVSLELGVPVAELVVDDPDTARETESRPDHQLTDASRNAPLRPDNLMYVIYTSGSTGTPKGVAVTHTGVADIVAAQTASIAPRPGDRVLQWASVSFDAAFWDWSAALLSGATLIMAPADELLPGQPLRDTLRRYAVTHAVLPPVALSVTEPDDVLVGGTLMSTGDACTRALVAKWAPGRRMYNGYGPTETTVGSTIAGPIAISDEITIGTPWSGNRVYVLDERLRPVPNGRDGELYLAGNGLARGYLNRPGLTASRFVLDPFGPPGGRMYRSGDRGHRRADGQLVFASRGDDQVKIR
	tioN	orf00616	Biosynthetically inactive domain	INACTIVE	None	16408310	QVETFTGELAQRYDAVIRVAPSGDRPASGREPLWTGHHIELRPSEPLATGPTADDVCYTIFTSGSTGAPKGVVVSHRSAVNLIDWVNRSYRVGPTDQILFVTSFCFDLSVYDIFGVLAAGGSVRLASAAELAEPDTLVDLLEQEEITIWDSAPAALAMVMPFVQVREPAGRGTLRLVLLSGDWIPVPLPDQIRAAFPNAEVVALGGATECTVWSNHYRVGDVDPGWPSIPYGKPMQNARYYVLDHGLGPCPNGAEGDLYIAGECVALGYARSPGLTAAKFLPDPWAHRTGERMYHTGDRARWLPSGDLEFLGRLDDQVKVR
	tioY	orf00252	Unknown (putative starter adenylation domain)	START	Unknown	16408310	ARLAAERPDLVAATLHGAELTYGELDRRAGVLAHRFRALGVGRDDIVALLLERGFDLIVGMVAAQKAGGAFVVMDPGHPVRRIEFILEDTAAKAVVTRSALADRLPEGAAATPVLVDTEWDELSAAAAGAAPLDELADENSLAYVLYTSGSTGKPKGVMIEHHALNTFLLWLGNIFDFGPGDRLLQHMAPIFDFAEGEIFTALTRGVTMVFVPEEHRTDPDVIGQLLVSERITYIGGPPAILGRIPPGSYPDLKYMIAGGEAVTGDLINRWNTPGRRFINGYGPTEAAVGCIFYECEHRTWIGQPPIGRAMPNRVAYVLDRWNNLQPVGVPGEVITGGEGLARGYLNRPELTAEKFIDNPYRPGERMYRTGDLGVWTEDGQIQFLGRIDTQVKLN
Tomaymycin	tomA	orf00001	Starter adenylation module	START	Hydroxyanthranilic acid	19270147, 17584616	ARTVRLHGGAVALADGAERFTYDRLNRRANRMARHLQGRGVGRGDRVGVHMHRSPDLYAVILAVLKAGGCVVPLDPAHPTQYLARILREARPSPVICDDPDDLPSEARAGALSRDDLVRGSEGLPDGDPDPGTGPEDTAFLMYTSGSTGRPKGVRIAHRGLARLGPHSGPLDIGPPDGLTQSAAFSFAASTIEIWLAFLHGATLLPMPPGLPSLPVLREAVEERGATVLSLPCGLFNALVDQEPECLRSVRIVLLSGDFPSPDHLRRALAHTDAVVYNGYGCTENSSITALHPLTSPDDVDGTGVVPIGRPLPTVTLEVYDPSMRPCDAGEVGELCVGGAGVALGYADQPELTAEKFTRDPDGDGLLYRTGDLARRNDNGDIVLVGRGDSMVKIR
Tridecaptin	TriE	orf00429	Starter adenylation module	START	Valine	24382692	EKQAKQAPQQVAVVFGKDSLTYGELNEKANRLARTLRKQEICTEQTVGIVAERSIEMIVGMLAILKAGGAYVPIDTDYPDERVRYLLEDSGANLLLVQRMEHRPADFQGIVLDLSDSAIYGTNDADRFDPVLPNDNETYADIAGIGYVDCLNPLYSISASPELASTTSTQPEAMQPEATQSEQAEQVRQTYAAEEQAKATAADRLAYIMYTSGTTGQPKGVMVEHRNVVRLVKNTNYAQLDAETRILQTGAVVFDASTFEIWGALLNGGQLVLVSQDVILDAPKLKEAVRSHGITTMWLTAPLFNQLSQQDLELFEGVRELLVGGDVLSVPHINRVLEAHPSLRIINGYGPTENTTFSTTHAITGVQSESVPIGSPIHNSTAYVVDRSMQLQPVGAWGE…
Triostin A	TrsA	orf00171	Aryl-adenylating ligase	ARYL	Quinoxaline-2-carboxylic acid	19194935	HDSCRRHADRVAVVCDGHRMTYAELSRRADRLAGGLIGLGIRPLDRVVVHLPNIPEFVVLVFALLRAGAIPVLALPGHRKSEISHLCAHSGAVAYAVKDEFGGFDYRELAREIPPVRHVLVSGDAQEFTALESVGGDDVPLPRVDPSDPALFLLSGGTTGLPKLIPRAHDDYAYVMRATAEAMHVGEEVAYLAVNPVAHQAALACPGVFGSLLLGGKAVLTSSVRPDEVFPLIRREHVTVTTVVPSVLRLWADSGQRPDLSHLLVQVGSAPLDPALARRAGEVLGCRIMRWYGISEGLLTHTRFDDPEDVIMGTDGRPMSRDDEVRIVDESLNPVPEGEAGEMIARGPYTIRGYYRAPEENTRSFTPDGFFRTGDLVRRSPEGDITIVGRIKDVINRA
	TrsR	orf00187	Docking didomain (quinoxaline-2-carboxylic acid biosynthesis)	DOCK	Tryptophan	19194935	EAVAAEAGDDTAILFEGKAVGYTALNSAANRLARYLIARGVGPDSVVAVSVPRSAELVTVLLAVLKAGGAYLALDPAYPVERLAHMVADARPVLLIRAAEHTGLAQPDGGVPEVVLDDPAFRAQCEAHADHDVSDRERLAELRAEHLMYVVYTSGSTGRPKGVAVTHRGVAGLVASQAEQIGAGPGDRVLQWASISFDAAFWDISLALLSGATLVMAPAEDLLPGQPLRDTMTENKVTHATLPPVALSVTEADGVLPGGTLVSTGDALSPSLVRTWAEGRSLLNGYGPTEVTVGISIGRITGPDDISIGRTFPGSTVHILDERLAGAGPGDEGELYLAGPGLARGYLNQAGLTAARFVADPAGPPGSRMYRSGDRGWRRADGELFFAGRADDQVKLR
Tyrocidine	TycA	orf00014	Starter adenylation module	START	Phenylalanine	9352938	EEQAEAFPDRVAIVFENRRLSYQELNRKANQLARALLEKGVQTDSIVGVMMEKSIENVIAILAVLKAGGAYVPIDIEYPRDRIQYILQDSQTKIVLTQKSVSQLVHDVGYSGEVVVLDEEQLDARETANLHQPSKPTDLAYVIYTSGTTGKPKGTMLEHKGIANLQSFFQNSFGVTEQDRIGLFASMSFDASVWEMFMALLSGASLYILSKQTIHDFAAFEHYLSENELTIITLPPTYLTHLTPERITSLRIMITAGSASSAPLVNKWKDKLRYINAYGPTETSICATIWEAPSNQLSVQSVPIGKPIQNTHIYIVNEDLQLLPTGSEGELCIGGVGLARGYWNRPDLTAEKFVDNPFVPGEKMYRTGDLAKWLTDGTIEFLGRIDHQVKIR
Valinomycin	VLM1	orf00112	Starter adenylation-ketoreductase module	START	Alpha-ketoisovalerate	16511823	SPSKDDAAAVSYVSGGEVVSPPRWKTIFGALEEAAAQAPGTKIHLYDVDGSYDFTTYGTLHEDALRLSRWLTEQAGLRAGDHLILQLNNSHEYLRAFWAAVHAGIVVVPLNVPHVIDRGNLESVSNVLSTLGSGHVLVGSRLTDAYLPAVTEAGVPRDAVLVLPRDSELPDPGSSAAAPAAEPDGAAVIFFTSGSTGAPKGAVQTHAAILAREAGVMQLDGGARDVQLNWMPLEHAAGILMSHLRGVRRLGEQVQVAPGHILADPLVWLDLIDKYRVNYTWAPQFAYSLLGNLVPTREDASWDLSCLRQSINAGEMLNARAIAQLTSQLAEFGLRPDVFVPVWGMAETCSGVFYNLDFAAPAGTSGVPAESDVRAEEEGAGRAPKFVALGRPIPGLDVL…
Vancomycin	VpsA	orf00058	Starter adenylation module	START	Hydroxyphenylglycine	11932455	ASRVGRTPGAVAVVDGDRVLTYRELDEAAGLLAGRLAGRGIRRGDRVAVMMGRSADLLVALLAVWKAGATYVPVDAAYPAPRVEFMVRDSAAALMVCSVASRDAVPEGVDSLVVDAVTDEDGRAPTATVRPEDLAFVMYTSGSTGRPKGVAITQGSVADLVRDPGWAMGPDDAVLMHSPHAFDASLFEVWTPLASGARVVIAEPGSVDVRRLRAAAAAGVTRVYLTAGSFRAVAEEAPESFAAFREVLTGGDVVPAHAVQRVRQACPEARFRNMYGPTEATMCATWYPLEPGEVLGAVVPIGRPLAGRRVQVLDESLRPVEPGVVGDLYLSGCLAEGYFGRPGLTAERFVADPSAPGQRMYWTGDLAQWTADGELLFAGRADDQVKVR
	VpsD	orf00260	Docking didomain	DOCK	β-hydroxytyrosine	11932455	EATAASVPDRPAVAMGTTTLTYAELNAEANRLARRLVAHGVGPERLVALAMPRSIEFVVAMLAVHKAGGAYVPVDPDYPEERRRHMLDDASAHCLLCLPGQDVSGAGDIMSVVREPGASEPNLDDQDRLGPLLPDHPAYVIYTSGSTGRPKGVVVTHRGIPNLAADYVRRQRLGPDDRLLAFASPSFDAAVAEFWPMWAAGGCLVLAPAPDLVPGEPLARLVREQAISHVTLPPSALAPLEDAGGLPPGVTLLVAGEACPAPVAKRWASDRVMINAYGPTETTVAVTASDPLTGDGTPPIGKPITGVRAYVLDDRLRPVPDEDEGELYAVGPGLARGYLRRPGATAVRFLPDPFGEPGGRMYRTGDRVRRRPDGQLVFVGRVDDQLKVR
Vibriobactin	VibE	orf00311	Aryl-adenylating ligase	ARYL	2,3-dihydroxybenzoic acid	11112537	QQSAERTPNALALVGDNQQWRYQAMLERIEQLAAGFTELGLGCGDNVVLQLGNVAEFYLCFFALLRQGIRPILALPAHRLAEIRYFCQHSQAKAYLIDGAQRPFDYQALAQELLACCPTLQTVIVRGQTRVTDPKFIELASCYSASSCQANADPNQIAFFQLSGGTTGTPKLIPRTHNDYAYSVTASVEICRFDQHTRYLCVLPAAHNFPLSSPGALGVFWAGGCVVLSQDASPQHAFKLIEQHKITVTALVPPLALLWMDHAEKSTYDLSSLHFVQVGGAKFSEAAARRLPKALGCQLQQVFGMAEGLVNYTRLDDSAELIATTQGRPISAHDQLLVVDEQGQPVASGEEGYLLTQGPYTIRGYYRADQHNQRAFNAQGFYITGDKVKLSSEGYVIVT…
Yersiniabactin	YbtE	orf00105	Aryl-adenylating ligase	ARYL	Salicylic acid	14602630	RHWAARYASRIAVVDAKGSLTYSALDARVDELAAGLSSLGLRSGEHVIVQLPNGNAFVTLLFALLRLGVIPVLAMPSQRALDIDALIELAQPVAYVIHGENHAELARQMTHKHACLRHVLVAGETMSDDFTPIFSLHGERQAWPQPDVSATALLLLSGGTTGTPKLIPRRHADYSYNFSASAELCGISQQSVYLAVLPVAHNFPLACPGILGTLACGGKVVLTDSASCDEVMPLIAQEGVTHVALVPALAQLWVQAREWEDSDLSSLRVIQAGGARLDPTLAEQVIATFDCTLQQVFGMAEGLLCFTRLDDPHTTILHSQGRPLSPLDEIRIVDQDENDVEPGETGQLLTRGPYTISGYYRAPAHNAQAFTAQGFYRTGDNVRLDEAGNLHVEGRIKEQ…
Zorbamycin	zbmVI	orf00149	Acyl-adenylating ligase	ACYL	β-aminoalaninamide	19081934	LRHADATPDRTAYVFLGDGENETERLTFAALRDRVAAVAGMVSERCPPGSRALIAYPSGPEYVLGFLGCLYAGVVAVPCDVPSRGPGRERFASLVADAEPAAVLTDTPADGPPHLDIRAAGGGATVPAHRPGADAPAFLQYTSGSTREPRGVVITHANLMANERMIAEACGHDAESTFVGWLPLFHDMGMVANVLQPLYLGACGVLMPPEAFLRKPARWLRAISRYRAHTSGGPNFAYELCAERIRPEETEGLELSSWRVAYNGAEPVRADTLARFERRFARNGLRAEAAFPCFGLAEATLIVSGTPKDSPARVLRADAVALDAGTVRPAAPGADSVPLVSSGRAVPDTDIRIVATSTGRACADGQVGEIWVDSPSVARAYWRRPDESQTLNARLEADG…
	zbmVI	orf00149	Adenylation module without thiolation domain	NO_T	Asparagine	19081934	EAAARRHPDRTAVSADRDQLSYAGLWAASSQLASALRVRGVGPEDVVALHGVRRPETVVALLAVLRAGAACLPVDPRWPAARVADLLADAGAQLYLAAPGERVGGLPADVAVLRTDAPAPAGCGAEPSVHPEALATVMFTSGSSGRPKGIGVPHRGLAGYIRWAVGEYGIDADTRSLVHSPLSFDLTVTTLLAPLTTGGAVDLLRSDDPAATGRALRAGPHTLLKVTPAHADALAEQIGPRGAPALRAVVMGGEQLSLGTVHAWRRVAPSATVFNEYGPTETVVGCAVHRCADAPADSRVPIGVAAAGASLTVMRAGLPASAHAEGELHVGGRGVTRGYLGRPAATAEAFVPDPVSLRSGARVYRTGDLVSRRHDGLYVFHGRLDDQIKVA
	zbmIII	orf00225	Biosynthetically inactive didomain	INACTIVE	None	19081934	HAASVRFADRTALISSRATLTHRELGARVTGLARRIADAGAGPGSRVAVCAEPGWEHVVGALAVLWTGATYVPVPPDLNRAARWQRLAAVGADVAVTQPWLRERMDWHADVTVLTVDGADSPEAAGPVEPPSVHGGTLALIGAPESGTVPLSLSAAAVARTVEDVNRRLGVTCEDRLLGVTPLASERALYDMLGPLTVGGALVLPDDIDLRNPAAWVALAAGHTVTVWSATPTLTRMFLDFAEGADGTLPVPPRRYAISGEPLPRTTAERLRALAGPGGRVLYLGEGADPGIWATCMPVGDLDDDWGWVPLGGALAHREVRVLSDSLARCPVWVTGRVHHDDPDASAPDGRLLPSGYLGRELPTG
	zbmVIIb	orf00501	Trans adenylation didomain	TRANS	Hydroxyvaline	19081934	GHWARVTPDAVAVSWRGGHLTYRTLERCADRLAGSLRTAGVRTGEVVGVLLERSPDTVVALLAVLKSGGCYVALDPRAPLTRRRAVLDAADVSVLVTDGDEGLGRRAVPPEAARCHGWSERTERAPRTTTHPEAAAYVAFTSGTSGIPKGIVVPHRAVLHLVADPEAAGARRDDVVVHASSPAFDASTFEVWAPLVNGGRLALPDCEERTPRELGRVVTREGATLLWLTAGLFHRFSDAELAGLRGLRRLLAGGDVVSPQQVNRAIAALPGASLVNGYGPTENTTFTCLHAVTEPVSGPAVPIGAVLPGAGARVVDAALAPLPAGRTGELLAWGPGVAWGYLGDPRLTAERFVPAPDAVGGRAYRTGDAVRDRGDGVLEFEGRMDRQVKIR
Zwittermicin	ZmaJ	orf00382	Docking domain (aminomalonyl-ACP formation)	DOCK	Aminomalonyl-ACP	19098220	EEQVVRTPDEVAVIFKKETLTYKELNEKSNQLARLLREGGVGPDTVVGIMVERSIEMVVGIFGILKAGGAYLPLSPNHPSSRLQFIIEDSGAKLILTQKQILHRFQDSLKADMLALDSISYEGKGENLECINKPSDLVYVIYTSGSTGKPKGVMIEHSALINRIEWMQEAYPISSKDTILQKTPYTFDVSVWEMFWWAIVGAKVCILAPGMEKFPQAIIETTESNDVTIMHFVPSMLSAFLHYLDVTGETNRIKSLKQVFVSGEALLSQHINRFNKLLNFSNGTLLTNLYGPTEATIDVTAYDCPTHEITEGSVPIGRPIKNIEMFVVDKYGNKLPEGHIGELCISGIGLARGYVNRPQLTAEKFVQYSLDTRIYKTGDLALIRSDGNIEFHGRIDFQV…
