# Supplementary material for: Genomes to natural products PRediction Informatics for Secondary Metabolomes (PRISM)
Source: Nucleic Acids Res. 2015 Oct 5;43(20):9645–62. doi: 10.1093/nar/gkv1012 (PMC4787774; doi:10.1093/nar/gkv1012)
Supplement: SUPPLEMENTARY DATA [file supp_gkv1012_nar-01872-z-2015-File014.xlsx]

## Sheet: Sheet1
Sequence	Substrate	Best Matched Model	Score	Match or No Match?
MLNSSKSILIHAQNKNGTHEEEQYLFAVNNTKAEYPRDKTIHQLFEEQVSKRPNNVAIVCENEQLTYHELNVKANQLARIFIEKGIGKDTLVGIMMEKSIDLFIGILAVLKAGGAYVPIDIEYPKERIQYILDDSQARMLLTQKHLVHLIHNIQFNGQVEIFEEDTIKIREGTNLHVPSKSTDLAYVIYTSGTTGNPKGTMLEHKGISNLKVFFENSLNVTEKDRIGQFASISFDASVWEMFMALLTGASLYIILKDTINDFVKFEQYINQKEITVITLPPTYVVHLDPERILSIQTLITAGSATSPSLVNKWKEKVTYINAYGPTETTICATTWVATKETTGHSVPIGAPIQNTQIYIVDENLQLKSVGEAGELCIGGEGLARGYWKRPELTSQKFVD…	Phe	Phe	862.3	match
LSVSDWRQLQAWNIDLPPAHPKGLGAHQAIQAKCQAQPDATAIDAWDGCVTYGELERRAEKLAGLVRSHVSKPDQVVVLYFSKSWLTVVAQLAVLKAGAAFITLEISQPVHYLQRVISALGPVLVLTSEDLFSAAEDLQENAVPVMAVDKDDLSDATARTSQASSSACTVECDLMYIIATSGTTGMPKIVMTDHQAFMTNASPLMNGLGITSDSRVFQFCGYSFDLLIVEHFLTLLAGGCICIPSLHNRNNRFAASIVELEANWVGSPSSVLQLLDPQTVPTVKTIMQAGERLQQGLVDRWASHVRLINAYGPAECSVGALARDTVRPDTDDVQNLGFATGSVCWIVNAETSEKLLPVPIGAEGELIIEGHTLSRGYLGDADKTNASFLRLPNWLRDFR…	Phe	Phe	680.5	match
TAHEKQELLVHFNDTAALYPAESTLSQLFEDQAQKTPEQTAVVFGDKRLTYRELNERANQLAHTLRAKGVQAEQSVGIMAQRSLEMAIGIIAILKAGGAYVPIDPDYPNERIAYMLEDCRRLVLTQQQLAEKMTANVECLYLDEEGSYSPQTENIEPIHTAADLAYIIYTSGTTGRPKGVMVEHRGIVNSVTWNRDEFALSVRDSGTLSLSFAFDAFALTFFTLIVSGSTVVLMPDHEAKDPIALRNLIAAWECSYVVFVPSMFQAILECSTPADIRSIQAVMLGGEKLSPKLVQLCKAMHPQMSVMNAYGPTESSVMATYLRDTQPDQPITIGRPIANTAIYIVDQHHQLLPVGVVGEICIGGHGLARGYWKKPELTAEKFVANPAVPGERMYKTGDL…	Phe	Phe	810.4	match
YRADQTIQQLFEELAEKMPEHTALVFEEKRMSFRELNERANQLAAVLREKGVGPAQIVALLVERSAEMVIATLATLKAGGAFLPVDPDYPEERIRYMLEDSQAKLVVTHAHLLHKVSSQSEVVDVDDPGSYATQTDNLPCANTPSDLAYIIYTSGTTGKPKGVMLEHKGVANLQAVFAHHLGVTPQDRAGHFASISFDASVWDMFGPLLSGATLYVLSRDVINDFQRFAEYVRDNAITFLTLPPTYAIYLEPEQVPSLRTLITAGSASSVALVDKWKEKVTYVNGYGPTESTVCATLWKAKPDEPVETITIGKPIQNTKLYIVDDQLQLKAPGQMGELCISGLSLARGYWNRPELTAEKFVDNPFVPGTKMYRTGDLARWLPDGTIEYLGRIDHQVKIR…	Phe	Phe	886.4	match
YAQGKSIHQLFEEQAEAFPDRVAIVFENRRLSYQELNRKANQLARALLEKGVQTDSIVGVMMEKSIENVIAILAVLKAGGAYVPIDIEYPRDRIQYILQDSQTKIVLTQKSVSQLVHDVGYSGEVVVLDEEQLDARETANLHQPSKPTDLAYVIYTSGTTGKPKGTMLEHKGIANLQSFFQNSFGVTEQDRIGLFASMSFDASVWEMFMALLSGASLYILSKQTIHDFAAFEHYLSENELTIITLPPTYLTHLTPERITSLRIMITAGSASSAPLVNKWKDKLRYINAYGPTETSICATIWEAPSNQLSVQSVPIGKPIQNTHIYIVNEDLQLLPTGSEGELCIGGVGLARGYWNRPDLTAEKFVDNPFVPGEKMYRTGDLAKWLTDGTIEFLGRIDHQ…	Phe	Phe	893.4	match
SEDEKNTLLYRFNDTKTDAPTDKTICQLFAERAETSPDKTAVVFEDQTLTYRQLHERSNQLARFLREKGVQPDTAVGIMVDRSPEMIIGLLGILKAGGAYLPLDPAYPEDRIKYILGDSQTKFLLSEEALIKKRAFIKEADMINIDIHDKQIAAQDAAQLEPVSRSGDLAYIIYTSGSTGKPKGVLIEQKGLSNLVSAVVKLMHLNTGSRVIQFASLSFDASAFEIFPALAAGSALVLGRQEEMMPGQPLTSFLRQYNITHATLPPTVLDVLNESGLENLKVIVSAGSACSEELAKRWSGNRLFINAYGPTETTVCATAGIYEGSGRPHIGSPIANTNVYVLDQNQKPVPTGVVGELCVGGMSLARGYLNRPELTAEKFISHPFASGERLYRTGDLARW…	Phe	Phe	831.2	match
AEQHQLLVEWNQTTTHYPTDKCIHQLFEEQVEQTPDAIAVVFKEEKLSYQELNIRANQLARYLQSLGVSPEVLVGVCVERSLEMIVGLLGILKAGGVYVPLDPKYPQERLDYMFRDSQMSVLLTQQQLLTLLPQYEAKVVCLDRDWQKIVTENPKNVTSEVTAENLAYVIYTSGSTGKPKGVMVAHIGLHNLLKVQIQAFKVSSNSRVLQFASLSFDASIWEIVMALGSGASLYLESRENLLPGASLSKWLNEKKITHLTLPPSALAVMQKEELPSLQTIVVAGEACPAEVISQWSQGRQFVNAYGPTESTVCATMAECSPEYSVLPIGHPIANTQIYLLDNNLQPVPIGIPAEMYIGGIGLARGYLNRPDLTTQKFIPNPFSNKAEQRLYKTGDLARY…	Phe	Phe	847.3	match
DTAEREYLLKDINATERTYPVGQLMHRLFEAHAEAAPQAIAVRQGEQTLTYAELDSRANALAQHLRKHGVGPGTRVAILLDRSVELLASMLATLKCGAAYLALDRLAPEERLRFMLEDSEAIMLLSRSDLTAPDMTPRLDLDTLELSALNQEPVVPATEVAGETPACIIYTSGSTGVPKGVIVTHNGIVRLVQDNGYYDFSAEDRVAFSSNPAFDASTPEIWGALLNGCQSVIIEPQVLLEPVAFAALLKRHGVTAMISSTALFNLYAGLIPEALAGLRMIMCGGERADPASFRRVREHSAQVRLFNGYGPTEGTTCATSYEIFDVLPDTLSLPIGKPNANVRVYVLDARREPVPMGVVGDIYIGGTGVALGYLNRPELTAERFSEDPFSQQAGARLYR…	Phe	Phe	760.3	match
RFAHALLARGIGPGSRVALMSPRTDRSVIAILGAFKAGAAYVPVDPAVPAARVRFILDDASPVAVVTTAELRSRFDGHDLAVIDIDDPAIASLPATAVSDPRPDDIAYVIYTSGTTGTPKGVAVTHKNLTHLIAVLEERLPKPGVWPLCHSLAFDASVWEISNALLRGGRLVVVPEAVAGSPEDFHDLLVAEQVTFLTQTPSAVAMLSPDGLESMTLAVVGEACPPALVDRWATNRTMINAYGPTETTICVTSSSPLEPGSVVVPIGSALPRTALFVLDPWLRPVPTGVAGELYVAGDGVTCGYIGRSGLTASRFVPCPFGEPGARMYRTGDLVRWGRDGQLEYLGRADEQVKIRGYRIELGEVQSALAALDGVESAAAIMREDRPGDRRLVGYITGTA…	Phe	Phe	723.8	match
ERFAARVAEAPDAAALTFEGRTLTYRELDEAANRFAHALLARGIGPGSRVALMSPRTDRSVIAILGAFKAGAAYVPVDPAVPAARVRFILDDASPVAVVTTAELRSRFDGHDLAVIDIDDPAIASLPATAVSDPRPDDIAYVIYTSGTTGTPKGVAVTHKNLTHLIAVLEERLPKPGVWPLCHSLAFDASVWEISNALLRGGRLVVVPEAVAGSPEDFHDLLVAEQVTFLTQTPSAVAMLSPDGLESMTLAVVGEACPPALVDRWATNRTMINAYGPTETTICVTSSSPLEPGSVVVPIGSALPRTALFVLDPWLRPVPTGVAGELYVAGDGVTCGYIGRSGLTASRFVPCPFGEPGARMYRTGDLVRWGRDGQLEYLGRADEQVKIRGYRIELGEVQS…	Phe	Phe	749.6	match
DATERHRLLVGLNTTDGPLPEERTLTALFEQQAAATPDATALVMGDRSLTYAELDARANRLARHLVALGAGPEQIVALQLPRSLDLVTAVLAVWKSGAAYLPVDPDYPPERIAHMRADARPALVVDAIPDDTTLAAYADSRLTDADRSAPLLPAHPAYVIYTSGSTGAPKGVVVAHRSLAATVPAQAAAFGLGTHSRVLNFASISFDAAVWELTSALFTGAGLVLADADDLLPGPSLARLVHDRHITLIALPPSALPALPDGALPPGTDLIVAGDATAPDQAARFAPGRRMVNAYGLTETTVCATMSEPATGDGAPPIGRPVAHARVYVLDERLRPVPPGVTGEMYVSGAGVARGYLHRPALTAQRFVPDPYALLFGETGTRMYRTGDLARLDADGRLH…	Phe	Phe	744.9	match
SEEEKQHILFEFNDTKTTYPHMQTIQGLFEEQVEKTPDHVAVGWKDQALTYRELNERANQVARVLRQKGVQPDNIVGLLVERSPEMLVGIMGILKAGGAYLPLDPEYPADRISYMIQDCGVRIMLTQQHLLSLVHDEFDCVILDEDSLYKGDSSNLAPVNQAGDLAYIMYTSGSTGKPKGVMVEHRNVIRLVKNTNYVQVREDDRIIQTGAIGFDALTFEVFGSLLHGAELYPVTKDVLLDAEKLHKFLQANQITIMWLTSPLFNQLSQGTEEMFAGLRSLIVGGDALSPKHINNVKRKCPNLTMWNGYGPTENTTFSTCFLIDKEYDDNIPIGKAISNSTVYIMDRYGQLQPVGVPGELCVGGDGVARGYMNQPALTEEKFVPNPFAPGERMYRTGDL…	Val	Val	1072.7	match
SEEEKQHILFEFNDTKTTYPLCKQFKDYLRNRWRRRADHVAVGWKDQTLTYRELNERANQVARVLRQKGVQPDNIVGLLVERSPEMLVGIMGILKAGGAYLPLDPEYPADRISYMIQDCGVRIMLTQQHLLSLVHDEFDCVILDEDSLYKGDSSNLAPVNQAGDLAYIMYTSGSTGKPKGVMVEHRNVIRLVKNTNYVQVREDDRIIQTGAIGFDALTFEVFGSLLHGAELYPVTKDVLLDAEKLHKFLQANQITIMWLTSPLFNQLSQGTEEMFAGLRSLIVGGDALSPKHINNVKRKCPNLTMWNGYGPTENTTFSTCFLIDKEYDDNIPIGKAISNSTVYIMDRYGQLQPVGVPGELCVGGDGVARGYMNQPALTEEKFVPNPFAPGERMYRTGDL…	Val	Val	1072.7	match
KRRIPVLFEEQVEASPDKTAVAADGRSLTYRRLNEKANQLARRLKAKGLMHGNAAAIMMERSLEAAVSMLAVLKAGGVYVPIDPGYPEERIRFLLEDSGSKIVLTKDGTQISLEGYEVLAVNAMDAEKEDAANLEHVNKPEDLAYYIYTSGSTGRPKGVMVEHRNIVRLVKNAGCIPLKSGVKMAQTGAVSFDASTFEVFGALLNGGTLYPVPKETLLDGKRFNMFLKETGITTMWLTSPLFNQIAQQDPGMFATLNDLIIGGDALVPGIVNRVKRESPELSLWNGYGPTENTTFSTCFLIDQAYERTIPIGKPIGNSTAYIVDEHGSLQPIGVPGELCVGGDGVARGYLNQPELTDEKFVGDPFAEGKRMYRTGDLAKWLPDGNIEFLGRIDHQVKVR…	Val	Val	1036	match
GDEEQRQIVEVFNSTKAELPEGMAVHQVFEEQAKRTPASTAVVYEGTKLTYRELNAAANRLARKLVEHGLQKGETAAIMNDRSVETVVGMLAVLKAGAAYVPLDPALPGDRLRFMAEDSSVRMVLIGNSYTGQAHQLQVPVLTLDIGFEESEAADNLNLPSAPSDLAYIMYTSGSTGKPKGVMIEHKSILRLVKNAGYVPVTEEDRMAQTGAVSFDAGTFEVFGALLNGAALYPVKKETLLDAKQFAAFLREQSITTMWLTSPLFNQLAAKDAGMFGTLRHLIIGGDALVPHIVSKVKQASPSLSLWNGYGPTENTTFSTSFLIDREYGGSIPIGKPIGNSTAYIMDEQQCLQPIGAPGELCVGGIGVARGYVNLPELTEKQFLEDPFRPGERIYRTGD…	Val	Val	1037	match
SGEEERQIVEVFNDTKTALPEEEAVHRLFEAQANRTPASIAIKEAGREWTYREVNEAANRLARHLVKSGLEKGRTAAIMNDRSAETVVGMLAVLKAGGAYVPIDPAFPEDRLRFMAEDSSIRLVLTVQDYQEQAGALQVPVVMLDESADETVSGTDLNLPAGGNDLAYIMYTSGSTGKPKGVMIEHRNIIRLVKHSNYVPVHEEDRMAQTGAVSFDAGTFEVFGALLNGASLHPVKKETLLDAGQFAQFLKEQRITTMWLTSPLFNQLAQKDAGMFNTLRHLIIGGDALVPHIVSKVRKASPELSLWNGYGPTENTTFSTSFLIDQDYDGSVPIGKPIGNSTAYIMDENRNLQPIGAPGELCVGGSGVARGYVNLPELTEKQFVRDPFRPDEMIYRTGD…	Val	Val	1035.1	match
ATDEEVYQLLEEFNNTEADYPSDKTIHQQFEQKVEENPDQIALLFKDKEITYGQLNAKANQFARVLRKHGVQPDQVVGLITDRSIEMMIGILAILKAGGAYLPIDPSYPLERITYMLEDSQAQLLIVQEAAMIPEGYQGKVLLLAEECWMQEEASNLELINDAQDLAYVMYTSGSTGKPKGNLTTHQNILRTIINNGFIEIVPADRLLQLSNYAFDGSTFDIYSALLNGATLVLVPKEVMLNPMELARIVREQDITVSFMTTSLFHTLVELDVTSMKSIRKVVFGGEKASYKHVEKALDYLGEGRLVNGYGPTETTVFATTYTVDSSIKETGIVPIGRPLNNTSVYILNENNQPQPIGVPGELCVGGAGIARGYLNRPELTAERFVDNPFLVGDRMYRT…	Val	Val	989.1	match
TTDEEKQQILTVFNDTATDDLQDLSICHLFEQQVQRFSDRPALVFKEKQLTYSEFHAKVNQLARVLRKKGVQPDQAVGLITDRSIEMMIGIFAILKAGGAYMPIDPSYPIDRIEHMLEDSRTKLLFVQKTEMIPASYQGEVLLLAEECWMHEDSSNLELINKTQDLAYVMYTSGSTGKPKGNLTTHQNILTTIINNGYIEIAPTDRLLQLSNYAFDGSTFDIYSALLNGATLVLVPKEVMLNPMELAKIVREQDITVSFMTTSLFHTLVELDVTSMKSMRKVVFGGEKASYKHVEKALDYLGEGRLVNGYGPTETTVFATTYTVDSSIKETGIVPIGRPLNNTSVYVLNENNQLQPIGVPGELCVGGAGIARGYLNRPELTAERFVENPFVSGDRMYRT…	Val	Val	989.3	match
TVRELLALKRLCAEPKRGEKPIDKTFHQLFEQQVEMTPDHVAVVDRGQSLTYKQLNERANQLAHHLRGKGVKPDDQVAIMLDKSLDMIVSILAVMKAGGAYVPIDPDYPGERIAYMLADSSAAILLTNALHEEKANGACDIIDVHDPDSYSENTNNLPHVNRPDDLVYVMYTSGSTGLAKGVMIEHHNLVNFCEWYRPYFGVTPADKALVYSSFSFDGSALDIFTHLLAGAALHIVPSERKYDLDALNDYCNQEGITISYLPTGAAEQFMQMDNQSFRVVITGGDVLKKIERNGTYKLYNGYGPTECTIMVTMFEVDKPYANIPIGKPIDRTRILILDEALALQPIGVAGELFIVGEGLGRGYLNRPELTAEKFIVHPQTGERMYRTGDRARFLPDGNI…	Val	Val	914	match
SERAQLLVEWNDTTTAYPRNKRVDQLFRETALLYPERLAVVAGNQTLTYAELERRANQTANYLQQKGVRPGALVGLCVKRSLEMLIGMLGILKAGGAYVPLDPDYPEERLAYMMGDAGITVLLTQEQLMPGLPSGERTTIALDRDWPLIAKESEQAPDVDTTAESLAYVIYTSGSTGLPKGTLVVHRGIVRLVKETDYVTITEQDVFLQASTVSFDAATFEIWGSLLNGAKLVLLPPELPSLAEIGQAIQSHHVTTLWLTAGLFTLMVDHHKEYLSGVRQLLVGGDIVSVPHVKKALEIAGLTVINGYGPTENTTFTCCNPVTVMPESAHTFPIGRPIKNTTAYVLDRHMQPVPIGVTGELYIGGDGLAEGYLNRPDLTAERFVPNPFATDQAARLYRT…	Val	Val	917.8	match
EERQHLLVGLNDTATNYPSDKTVHQLFAETAARHPERIAAVAGDQQLTYAELEARANQLANYLQKQGVEAGTLVGLCVDRSLDMLIGLLAILKAGGAYVPIDPAYPEERLAFMLADAKISILLTQKHLGKQWKGRKRRTVYLDRDAKKWAEESPLAPDVDTTKDSLAYVIYTSGSTGTPKGVLAVHRGVVRLGQKTRTTSPISEADVFLQASTVSFDAATFEIWGALLNGAKLVLMPPDLPSLDELGEAIVQHKVTTLWLTAGLFSIMVDHNADYLRGVRQLLVGGDVVSVPHVRKVLALGGVTVINGYGPTENTTFTCCYPVTELSEDITSFPIGRPISNTTVYVLDKHKQPVPYGAAGELYIGGDGLALGYLNNAELTAERFVENPFDPQKGSRLYR…	Val	Val	929.7	match
PAERHRILHTWNDTSRPGADATWPELFQARAAEHPDAVALVQEGTETGYADLNTRANRLARLLRAQGIGPEQVVALSLPRSADLIVSVLAVLKTGAAYLPVDPAYPAERIAYLLQDGAPALVLTHTSVAAGLPGGVPQLLVDQVGLDDVPGHDLTDAERTTPLHPLHPAYVIYTSGSTGLPKGVPVPHRSVASVLVPLIEEFGLGPGSRVLQFASISFDAALWEITLALLSGATLVVAPAEQLQPGPALAELVARTGTTFLTLPPTALAVLADDALPAGVDLVVAGEATSPDQVGRWSTGRRMTNAYGPTEAAVCTTISAPLTGAVVPPIGRPVPNARAYVLDALLQPVPPGVVGELYLAGGGLARGYRNRPGLTAERFVADPFGTPGARMYRTGDLAR…	Phe	Phe	810.4	match
SEWNRLVVEQNETATDYPRDKTAHQLFAETAARYPERIAAVAGDQQLTYAELDTKANQLANYLQKQGVEAGTLVGLCVDRSLDMLVGLLAILKAGGAYVPLDPAYPEERLAFMLADANVSILLTQKHLGKQWKGRKRRTVYLDRDAKKWTAESPLAPAVDATKDSLAYVIYTSGSTGTPKGVLVAHRGIVRLVKNTNYVTITEEDVFLQASTVSFDAATFEIWGALLNGAKLVLMPPDLPSLDELGEAIVQHKVTTLWLTAGLFSIMVDHNADYLRGVRQLLVGGDVVSVPHVRKVLALDGVTVINGYGPTENTTFTCCYPVTELAEEITSFPIGRPISNTTVYVLDKNRQPVPLGVAGELYIGGDGLASGYLNNPELTAERFVDNPFDPQKASRLYRT…	Val	Val	938.5	match
AERQQVLHDFNDTAREYPRNSSLQELFEQQVATQPDALAAVQNDQCLTYRELNGRANALARHLVDLGMQPGERVALLLERSLDLLAGQLAIIKCGAAYVPLDINAPAERQAFMLQDCGARQVLTLSRHDLPDGIQRIDLDLLELQSDAPNPVHSASAESVAYIMYTSGSTGMPKGVLVPHRAVSRLVLNNGYADFNAGDRVAFASNPAFDASTLDVWAPLLNGGCVVVVEQSVLLSLDEFRALLLSQSVSVLWMTAGLFHQYASGLMEALARLRYLIVGGDVLDPAVIARVLAEGAPQHLLNGYGPTEATTFSTTHEITSVGSGGIPIGRPIGNSQVYVLDTLRQPVAVGVAGELYIGGQGVAKGYLNRPELNATQFVANPFSDDAGALLYRTGDLGRW…	Val	Val	923.1	match
TILPAAERQKVLVDFNATATDSPRQMTVHALFEAQAERTPEATAVAHDATTLSYHELNLQANRLAAKLLELGVQPGHSVALLLPRSIDLVLSQLAVLKCAAIYVPLDINAPQERQTFMVQDSQAVLVLTYSTETLDPGTQRLDLDTRPASTVPADNPNPEACADSVAYIMYTSGSTGTPKGVLVPHRAISRLVIDNGYADFNGQDRVAFASNPAFDASTLDVWAPLLNGGCVIVVEQSVLLSQEAFRALLLAQSISVLWLTAGLFHQYADGLMEVFAGLRYLIVGGDVLDPAVIARVLAQGAPQHLLNGYGPTEATTFSTTYEITAADHGGIPIGRPIANSQVYVLDALRQPVAVGVPGELYIGGQGVAKGYLNRDELSTTQFVADPFSGHDGALMYRT…	Val	Val	926.5	match
AILSAAEREQLLVGFNNTALDYPHQQTVHGLFEAQVRNNPEACAAIHDGVALSYTELNTRANRLAQHLLGLGVQPGDSVAILLERSHDLLASQLAVLKCAAVYVPLDVNAPVERQAFMIEDSQASVLLTLSQMSLTTSTQRVDLDRLMLNGLDNDDLALAQSSESVAYIMYTSGSTGTPKGVLVPHRAISRLVINNGYADFNAQDRVAFASNPAFDASTLDVWAPLLNGGCVVVIGQHDLLSPLNFQRLLLEQSVTVLWMTAGLFHQYASGLGEAFSRLRYLIVGGDVLDPAVIARVLANNAPQHLLNGYGPTEATTFSATYEIVSVDNGSIPIGKPVGNTRLYVLDSQGQPVPLGVPGELYIGGQGVAKGYLNRDELSTTQFVVDPFSEQIDALMYRT…	Val	Val	933.4	match
AEREQLLVGFNNTALDYPHQQTVHGLFEAQVRNNPEACAAIHDGVALSYTELNTRANRLAQHLLGLGVQPGDSVAILLERSHDLLASQLAVLKCAAVYVPLDVNAPVERQAFMIEDSQASVLLTLSQMSLTTSTQRVDLDRLMLNGLDNDDLALAQSSESVAYIMYTSGSTGTPKGVLVPHRAISRLVINNGYADFNAQDRVAFASNPAFDASTLDVWAPLLNGGCVVVIGQHDLLSPLNFQRLLLEQSVTVLWMTAGLFHQYASGLGEAFSRLRYLIVGGDVLDPAVIARVLANNAPQHLLNGYGPTEATTFSATYEIVSVDNGSIPIGKPVGNTRLYVLDSQGQPVPLGVPGELYIGGQGVAKGYLNRDELSTTQFVVDPFSEQIDALMYRTGDLVR…	Val	Val	933.5	match
SVVPETERRQLLVAFNDTARDYPQQQTVHGLFEAQVRAHPEACAAIHDGVAVSYAELNNRANRLARHLLGLGVQPGDSVAILLERSHDLLASQLAVLKCAAVYVPLDVNAPVERQTFMIEDSQAHVLLTLSRMSLTASTQRIDLDGLTLDGLKDTDLTLPQSSESVAYIMYTSGSTGVPKGVLVPHRAISRLVINNGYADFNAQDRVAFASNPAFDASTLDVWAPLLNGGCVVVIGQHDLLSPLNFQRLLLEQSVSVLWMTAGLFHQYATGLGEAFSRLRYLIVGGDVLDPAVIARVLANNAPQHLLNGYGPTEATTFSATYEITSVDNGSIPIGKPVGNTRLYVLDSQGQPAPLGVAGELYIGGQGVARGYLHRDELTLEKFLADPFDSDPQARLYRT…	Val	Val	926.5	match
IVPEAERQQLLVAFNDTARDYPQQQTVHGLFEAQVRAYPEACAAIHDCVAVSYAELNTRANRLARHLLGLGVQPGDSVAILLERSHDLLASQLAVLKCAAVYVPLDINAPVERQSFMIEDSRARVLLTHSQVSLTTSAQRIDLDGLTLERLKGTDLALPPQSSESVAYIMYTSGSTGTPKGVLVPHRAISRLAINNGYADFNAQDRVAFASNPAFDASTLDVWAPLLNGGCVVVIGQHDLLSPLNFQRLLLEQSVSVLWMTAGLFHQYASGLGEAFSRLRYLIVGGDVLDPAVIGRVLANNPPQHLLNGYGPTEATTFSATYEIVSVGNGSIPIGKPVGNSRLYVLDNQGQPVPLGVPGELYIGGQGVARGYLHRDELTLERFVADPFDSDPQARLYRT…	Val	Val	929.7	match
AERQQLLVAFNDTARDYPQQQTVHGLFEAQVRAYPEACAAIHDCVAVSYAELNTRANRLARHLLGLGVQPGDSVAILLERSHDLLASQLAVLKCAAVYVPLDINAPVERQSFMIEDSRARVLLTHSQVSLTTSAQRIDLDGLTLERLKGTDLALPPQSSESVAYIMYTSGSTGTPKGVLVPHRAISRLAINNGYADFNAQDRVAFASNPAFDASTLDVWAPLLNGGCVVVIGQHDLLSPLNFQRLLLEQSVSVLWMTAGLFHQYASGLGEAFSRLRYLIVGGDVLDPAVIGRVLANNPPQHLLNGYGPTEATTFSATYEIVSVGNGSIPIGKPVGNSRLYVLDNQGQPVPLGVPGELYIGGQGVARGYLHRDELTLERFVADPFDSDPQARLYRTGDLV…	Val	Val	929.8	match
NSTLPQAFEDRVNRTPNQIAIVFDELHLSYTQLNVKANYLANLLIRSGVEPKTPIAIQIERSIELVVAVLAVLKAGAIYVPLDPRLPLARVHWILDETRAQTLLTISNSKNLDKIKNIQTTIRVDVHLKKEDPDSPAIDTQPDDLAHIMYTSGSTGHPKGVAITHRAILEFVADRCWKNELQERVLFHSSLGFDISNYELWVPLLRSGQLVMAPSGPLDVSTLKQVIQKQSITSLFLTTSLFNLVTEENPRCLAGVQQVWIGGEQASVAAIQRMWDACPEITVVNGYGPTETTTYVTLYTIESRPQGNRVPIGRPMENTQVYVLDEELKPVPSGTPGEIYLAGTGLARGYFGQPSLTSTRFLANPFGLPGSRMYRTGDLGVWIDSDQLVCLGRSDRQVK…	Val	Val	874.2	match
TPEERNRTIVEVNRTELPLPDASLAELFEQQVTLTPDAPALVSDGATLSYSELNTRANHLAHQLTTRGIRPGDAVAVLLQRSPDTVTTVLALAKTGATYIPLDSRYPADRIRLVLDETRTKLLITDHTTDLDTTTTQFNPADTPHDGEDPGNPNHTTHPDDAAYIMYTSGSTGRPKGVIATHRNITALALDPRFDPTAHRRVLLHSPTAFDASTYEIWVPLLNGNTVVLAPTGDLDVHTYHRVITDQQITAVFLTTALFNLLTEHDPACLAGVREVWTGGEAVSAFSVRRVQEACPSVVVVDVYGPTETTTFATHNPVPTPYTGPAVVAIGRPMATMHAYVLDDALQPVAPGVVGELYLGGAGLARGYLDRPALTAERFVANPHRPGERMYRTGDLARW…	Val	Val	864.1	match
LVELLQERALSEPRHEAFTFLGEAGVPAVRVDYSSMDVLARAIAARLQADGRVGERALLLYAPGPEYVAAFFGCLYAGVVAVPVYPPDTARLERSLLRLRTVARDSRASVVLTTSFLQGLAGAMFELAPELGELSWVATDGIALEEAGAWKPPGLSGDSVAFLQYTSGSTADPKGVVLTHRNLMHNLSVIHERFQLNRGSRGVIWLPPYHDMGLIGGVLTPIFGGLPVDLMSPLSFLQEPLRWLKTLSERRGTCSGGPNFAYELCVRKISDEQKAGLDLSSWELAFCGAEPIRPDTLEAFSKAFEPCGFRREAFYPCYGLAEGTLIVTGVSKGRAARVEHFQREALEAHRAVAASSPGEAARDTVRHVSCGTVVPDEQILVVDPETRTALPPGHIGEIW…	Ala	Ala	772.3	match
IDVLTPEERNRTIVEVNRTELPLPDASLAELFEQQVTLTPDAPALVSDGATLSYSELNTRANHLAHQLTTRGIRPGDAVAVLLQRSPDTVTTVLALAKTGATYIPLDSRYPADRYRLVLDETRTKLLITDHTTDLDTTTTQFNPADTPHDGEDPGNPNHTTHPDDAAYIMYTSGSTGRPKGVIATHRNITALALDPRFDPTAHRRVLLHSPTAFDASTYEIWVPLLNGNTVVLAPTGDLDVHTYHRVITDQQITALWLTSWVFNLLTEQSPETFTRVRQIWTGGEAVSGATVTRLQQACPDTTVVDGYGPTETTTFATHHPVPTPYTGSAVVPIGRPMATMHTYVLDDSLQPVAPGVTGELYLAGSGLARGYLDRPALTAERFVANPYAAPGERMYRTG…	Val	Val	884.6	match
ELVVERWNETGDAIGAPSAVDLFRRQVARAPAATAVTAGDLAWSYAELDERSGRLARALTERGVRRGDRVGVVLGRSAEVLAAWLGVWKAGAAFVPVDPDYPADRVAFMLADSAVAMVVCQEATSGVVPPGYQQLLVNDADDGEAALVPIGADDLAYVMYTSGSTGTPKGVAIPHGGVAALAGDPGWGVGPGDAVLMHAPHTFDASLYDVWVPLVSGARVMITEPGVVDAERLAGHVADGLTAVNFTAGHFRALAQESPESFSGLREVAAGGDVVPLDVVERVRRACPRLRVWHTYGPTETTLCATWKAIEPGDEVGPVLPIGRALPGRRLYVLDAFLRPLPPGIAGDLYLAGAGVAHGYLGRASLTAERFVADPFVAGERMYRTGDLAYWTGEGELVF…	Dhpg	Dhpg	890.9	match
CIHLIIERQAKQRPNRPAIDAWDGKFTYSELDRTANRLAHLLVHDYAVKVGDIVHVCFEKSKWYFVAILAVNKAGAAWAPFDPAHPPQRLKAVASQTGAKLALASTANTRLCEQVVDCVVEVSSTLDKNLWTTYDNIEKGPDINVTPMDAAYILFTSGSTGVPKGIVMQHGALCTNQAALSGWLGFDHTVRMLQFSSFVFDVSVGEIVQALMNGACVCVPSEHMRLNSLDSFVRDFNVTWAYLTPSFTRTLKPKDFPSLKLLLLAGEPTTQDVLDTWFGLPNTRFINAWGPAETCVYNTLYEWQSNTESPLKLGRAVGAYIWVVDVENPQRLAPTGCLGEIIVQGPPLLKEYLADPEKTAAATVTELPEWAPRRQSTTWNRFYRTGDLGFYDHDGMLHF…	Ser	Abu	851.5	no match
LTGDERSLLIEAFNDTEADYPKEKTLHQLFEEQAQRTPDQTAVVYGESQLTYRELNERANQLARTLQSEGVQPDQPVGIMAERSLEMIVGLFGILKAGGAYVPIDPSYPVERIHYILEDSDTKLLLAQSHLRKSVPFTGKVLDLEDPRFSWEDGSNLKQTAGPNHLAYVIYTSGSTGRPKGVMVEHRSVINRLVWMQEHYPLDKQDVILQKTPITFDVSVWELFWWSMTGSKAVLLSNGGEKNPDVILDTIAQKNVTIMHFVPAMLHAFLESMEQKSDEELKRKLASLKYVFASGEALTPAHVAGFHRMITPAGEAQIINLYGPTEATIDVSYFECEAGETLNSVPIGKPISNIQLYIVQPGSEYFQPLGVAGELCIAGDGLARGYLNRPELTAEKFAA…	Ser	Ser	901.5	match
FNDTEADYPKEKTLHQLFEEQAQRTPDQTAVVYGESQLTYRELNERANQLARTLQSEGVQPDQPVGIMAERSLEMIVGLFGILKAGGAYVPIDPSYPVERIHYILEDSDTKLLLAQSHLRKSVPFTGKVLDLEDPRFSWEDGSNLKQTAGPNHLAYVIYTSGSTGRPKGVMVEHRSVINRLVWMQEHYPLDKQDVILQKTPITFDVSVWELFWWSMTGSKAVLLSNGGEKNPDVILDTIAQKNVTIMHFVPAMLHAFLESMEQKSDEELKRKLASLKYVFASGEALTPAHVAGFHRMITPAGEAQIINLYGPTEATIDVSYFECEAGETLNSVPIGKPISNIQLYIVQPGSEYFQPLGVAGELCIAGDGLARGYLNRPELTAEKFAAHPFEAGKRMYRT…	Ser	Ser	901.6	match
LTDTEINTFKDYNQTAAEYPREKTIHQLFEEQANRTPDQVAVVYEENQLTYQELNEKANQIARTLQSEGVHPDQPVGIMAERSLEMIVGLFGILKAGGAYVPIDPTYPEERIRYILEDSDTKLLLVQHHLREKVPFTGKVLDMEDPQTFSEDGSNLESISGPNQLAYVIYTSGSTGKPKGVMVEHRSVINRLVWMQENYPLDERDAILQKTAITFDVSVWELFWWSIVGSKVVLLPNGGEKNPELILDTIEQKGVSTLHFVPAMLHAFLESMEQTPSGKLKRKLASLRYVFASGEALTPKHVDGFQRIITPVSHAQIINLYGPTEATIDVSYFECEADKRYNSVPIGKPISNIQLYILQAGYMQPVGVAGELCIAGDGLARGYLNRPELTAEKFVKNPF…	Ser	Ser	890.6	match
ILSDSETNQLIAYNQTAAEYPREKTIHQFLEEQAERTPDQTAVVYEDSRLTYRELNERANQLARTLQFEGVQPDQPVGIMAERSLDMIVGIFGILKAGGAYVPIDPGYPEERVRYILEDSDTKLLLVQNQSQERVPFTGKVLDMKNPQNFCEDGSNVEPAAGPDHLAYVIYTSGSTGKPKGVMVEHRSVINRLVWMQEKYPLDERDAILQKTAITFDVSVWELFWWTISGSRLVLLPNGGEKNPELILDTIAQKGVSTMHFVPAMLHAFLESMDQKPSGMLKQKLASLRHVFASGEALKPVHVAGFKHIITSVSQAQIINLYGPTEATIDVSYFDCQTEETYASIPIGKPISNIQLYILHADLEHMQPIGVAGELCIAGDGLARGYLNRPELTAEKFVN…	Ser	Ser	863.2	match
ILSDSETNQLIAYNQTAAEYPREKTIHQFLEEQAERTPDQTAVVYEDSRLTYRELNERANQLARTLQSEGVQPDQPVGIMAERSLDMIVGIFGILKAGGAYVPIDPGYPEERVRYILEDSDTKLLLVQNQSQERVPFTGKVLDMKDPQNFCEDGSNVEPAAGPDHLAYVIYTSGSTGKPKGVMVEHRSVINRLVWMQEKYPLDERDAILQKTAITFDVSVWELFWWTISGSRLVLLPNGGEKNPELILDTIAQKGVSTMHFVPAMLHAFLESMDQKPSGMLKQKLASLRHVFASGEALKPVHVAGFKRIITSVSQAQIINLYGPTEATIDVSYFDCQTEETYASIPIGKPISNIQLYILHADLEHMQPIGVAGELCIAGDGLARGYLNRPELTAEKFVN…	Ser	Ser	874.8	match
GEYAHVAQLNATQVEIPETTLSALVAEQAAKTPDAPALADARYLFSYREMREQVVALANLLRERGVKPGDSVAVALPRSVFLTLALHAIVEAGAAWLPLDTGYPDDRLKMMLEDARPSLLITTDDQLPRFSDVPNLTSLCYNAPLTPQGSAPLQLSQPHHTAYIIFTSGSTGRPKGVMVGQTAIVNRLLWMQNHYPLTGEDVVAQKTPCSFDVSVWEFFWPFIAGAKLVMAEPEAHRDPLAMQQFFAEYGVTTTHFVPSMLAAFVASLTPQTARQSCATLKQVFCSGEALPADLCREWQQLTGAPLHNLYGPTEAAVDVSWYPAFGEELAQVRGSSVPIGYPVWNTGLRILDAMMHPVPPGVAGDLYLTGIQLAQGYLGRPDLTASRFIADPFAPGERM…	Ser	Ser	837.1	match
DIMLPGEYAQLAQINATQVEIPETTLSALVAEQAAKTPDAPALADARYLFSYREMHEQVVALANLLRERGVKPGDSVAVALPRSVFLTLALHAIVEAGAAWLPLDTGYPDDRLKMMLEDARPSLLITTDDQLPRFSDVPNLTNLCYNAPLTPQGSAPLQLSQPHHTAYIIFTSGSTGRPKGVMVGQTAIVNRLLWMQNHYPLTGEDVVAQKTPCSFDVSVWEFFWPFIAGAKLVMAEPEAHRDPLAMQQFFAEYGVTTTHFVPSMLAAFVASLTPQTARQSCVTLKQVFCSGEALPADLCREWQQLTGAPLHNLYGPTEAAVDVSWYPAFGEELAQVRGSSVPIGYPVWNTGLRILDAMMHPVPPGVAGDLYLTGIQLAQGYLGRPDLTASRFIADPFA…	Ser	Ser	835.3	match
RVKDSPDVAAIAVHKLLEETAQSQPAESAIVAHDGQLSYMQMDRCADVLARQIRKTNMISAQSPFVCIHLLRSATAVVSMLAVLKAGGAFMPVDISQPRSRLQNLIEESGAKLVLTLPESANALATLSGLTKVIPVSLSELVQQITDNTTKKDEYCKSGDTDPSSPAYLLYTSGTSGKPKGVVMEHRAWSLGFTCHAEYMGFNSCTRILQFSSLMFDLSILEIWAVLYAGGCLFIPSDKERVNNLQDFTRINDINTVFLTPSIGKLLNPKDLPNISFAGFIGEPMTRSLIDAWTLPGRRLVNSYGPTEACVLVTAREISPTAPHDKPSSNIGHALGANIWVVEPQRTALVPIGAVGELCIEAPSLARCYLANPERTEYSFPSTVLDNWQTKKGTRVYRT…	Ala	Ala	870.5	match
EQQQIVREWNATAAQFPSELCLHSLIEAQVLATPNAPALIFADEQLSYTQLNARANQLAHRLREAGVGPDVLVGICVERSLELVIGLLAIIKAGGAYVPLDPDYPEDRLAYMMQDSGIGLLLTQTSLLERLPVQVQSMCLDQDGDWLEGYSTANPVNLSHPQNLAYVIYTSGSTGKPKGAGNSHRALVNRLHWMQKAYALDDSDTVLQKTPFSFDVSVWEFFWPLLTGARLAVALPGDHRDPERLVQTIRQHEVTTLHFVPSMLQAFMTHPQVESCNSLSRVMCSGEALPAELVGQVLKRLPQVGLFNLYGPTEAAIDVTHWTCTTDDVLSVPIGRPIDNLKTHILDDGLLPAAQGVAAELYLGGVGLARGYHNRAALTAERFVPDPFDGQGGRLYRTG…	Ser	Ser	946.4	match
QQQQVLRSWNTTTADFPNEHCLHSLIEAQVLATPNAPALIFAAEQLSYAQLNALANQLAHRLREAGVGPDVLVGICVERSLELVIGLLAIIKAGGAYVPLDPDYPEDRLAYMMQDSGIGLLLTQTSLLECLPVPEHVQSICLDQDGDWLAGYSTANPVNLSHPQNLAYVIYTSGSTGKPKGAGNSHRALVNRLHWMQKAYALDGSDTVLQKTPFSFDVSVWEFFWPLLTGARLAVALPGDHRDPERLVQTIQEHQIRTLHFVPSMLQAFLTHPQVESCNSLRRVVCSGEALPAELAGQVLKRLPQASLYNLYGPTEAAIDVTHWTCTTDDVLSVPIGRPIDNLKTHILDDGLLPAAQGVAAELYLGGVGLARGYHNRAALTAERFVPDPFDEQGGRLYR…	Ser	Ser	942.4	match
ERRQMLETWNATAANYPLETCVHRLFEHQVQRSPEAPALVFGEQRLSYGELNRRANRLAHALIARGVGAESLIGVAMERSVELVIALMGILKAGGAYVPLDPEYPQERLSYMLEDSGVRLLLTQAHLLDGLPVSAEVQPLMLAADSEWLEGFDASDPEVAVTGENLAYVIYTSGSTGRPKGAGNRHSALTNRLCWMQDAYQLDGSDAVMQKTPFSFDVSVWEFFWPLMVGARLVLAQPGDHRDPSRLMDLIGRESISTLHFVPSMLQAFLQAPGVSACTSLKRIVCSGEALPVDAQQRVLAELPGVRLYNLYGPTEAAIDVTHWDCREEGRDTVPIGRPIANLRCYVLDDALEPVPVGALGELYLAGAGLARGYHLRPALSAERFLADPFATGERMYRT…	Ser	Ser	947.8	match
AEERYQLLEGWNATAAEYPLQRGVHRLFEEQVERTPTAPALAFGEERLDYAELNRRANRLAHALIERGVGADRLVGVAMERSIEMVVALMAILKAGGAYVPVDPEYPEERQAYMLEDSGVELLLSQSHLKLPLAQGVQRIDLDRGAPWFEDYSEANPDIHLDGENLAYVIYTSGSTGKPKGAGNRHSALSNRLCWMQQAYGLGVGDTVLQKTPFSFDVSVWEFFWPLMSGARLVVAAPGDHRDPAKLVALINREGVDTLHFVPSMLQAFLQDEDVVSCTSLKRIVCSGEALPADAQQQVFAKLPQAGLYNLYGPTEAAIDVTHWTCVEEGKDAVPIGRPIANLACYILDGNLEPVPVGVLGELYLAGQGLARGYHQRPGLTAERFVASPFVAGERMYRT…	Ser	Ser	948.7	match
VAERYQLLEGWNATAAQYPLQRGVHRLFEEQVERTPTAPALAFGEERLDYVELNRRANRLAHALIERGIGADRLVGVAMERSIEMVVALMAILKAGGAYVPVDPEYPEERQAYMLEDSGVQLLLSQSHLKLPLAQGVQRIDLDQADAWLENHAENNPGVELNGENLAYVIYTSGSTGKPKGAGNRHSALSNRLCWMQQAYGLGVGDTVLQKTPFSFDVSVWEFFWPLMSGARLVVAAPGDHRDPAKLVALINREGVDTLHFVPSMLQAFLQDEDVASCTSLKRIVCSGEALPADAQQQVFAKLPQAGLYNLYGPTEAAIDVTHWTCVEEGKDAVPIGRPIANLACYILDGNLEPVPVGVLGELYLAGRGLARGYHQRPGLTAERFVASPFVAGERMYRT…	Ser	Ser	950.3	match
AEERYQLLEGWNATAAEYPLQRGVHRLFEEQVERTPTAPALAFGEERLDYAELNRRANRLAHALIERGVGADRLVGVAMERSIEMVVALMAILKAGGAYVPVDPEYPEERQAYMLEDSGVQLLLSQSHLKLPLAQGVQRIDLDQADAWLENHAENNPGVELNGENLAYVIYTSGSTGKPKGAGNRHSALSNRLCWMQQAYGLGVGDTVLQKTPFSFDVSVWEFFWPLMSGARLVVAAPGDHRDPAKLVELINREGVDTLHFVPSMLQAFLQDEDVASCTSLKRIVCSGEALPADAQQQVFAKLPQAGLYNLYGPTEAAIDVTHWTCVEEGKDAVPIGRPIANLACYILDGNLEPVPVGVLGELYLAGQGLARGYHQRPGLTAERFVASPFVAGERMYRT…	Ser	Ser	959.6	match
AEERYQLLEGWNATAAEYPLQRGVHRLFEEQVERTPTAPALAFGEERLDYAELNRRANRLAHALIERGVGADRLVGVAMERSIEMVVALMAILKAGGAYVPVDPEYPEERQAYMLEDSGVQLLLSQSHLKLPLAQGVQRIDLDQADAWLENHAENNPGVELNGENLAYVIYTSGSTGKPKGAGNRHSALSNRLCWMQQAYGLGVGDTVLQKTPFSFDVSVWEFFWPLMSGARLVVAAPGDHRDPAKLVKLINREGVDTLHFVPSMLQAFLQDEDVASCTSLKRIVCSGEALPADAQQQVFAKLPQAGLYNLYGPTEAAIDVTHWTCVEEGKDAVPIGRPIANLACYILDGNLEPVPVGVLGELYLAGRGLARGYHQRPGLTAERFVASPFVAGERMYRT…	Ser	Ser	955.8	match
LTGFNDTAHPYPRDVLIHQLIEQQAAQRPDACAVRGDSGTLLTYAELNQQANQLAHRLIELGVEPDTRVAVSLRRGAEMVVALLGILKAGGAYVPIDPDLPDARQAYMLSDSAPRAVLTSHELLADLPDLGVPALVLDGRDDSALLKKQPTGNPDAKALDLQPNHLAYVLYTSGSTGTPKGVMNEHLGVVNRLLWARDAYQVNSQDRVLQKTPFGFDVSVWEFFLPLLTGAELVMARPSGHQDPDYLAQVISDAGITLLHFVPSMLDVFLEHRSTRDFPQLRRVLCSGEALPRALQRRFEQHLKGVELHNLYGPTEAAIDVTAWECRPTDPGDSVPIGRPIANIQMHVLDALGQLQPMGVAGELHIGGIGVARGYLNQPQLSAERFIADPFSNDPQARL…	Ser	Ser	928.3	match
LATFNDTAHPYPRDVLIHQLIEQQAAQRPDACAVRGDSGPLLTYAELNQQANQLAHRLIELGVEPDTRVAVSLRRGAEMVVALLGILKAGGAYVPIDPDLPSARQAYMLEDSSPQAVLTTRDLSDNLPASDLPVLVLDGHNDRAQLARQQSVNPDAKALGLQPNHLAYVLYTSGSTGTPKGVMNEHLGVVNRLLWARDAYQVNSQDRVLQKTPCGFDLSVWEFFLPLLTGAELVMAPPGGHQDPDYLAQVMSDAGITLLHFVPSMLDVFLEHRSTRDFPQLRRVLCSGEALPRALQRRFEQQLKGVELHNLYGPTEAAIDVTAWECRPTDPGDSVPIGRPIANIQMHVLDALGQLQPMGVAGELHIGGIGVARGYLNQPQLSAERFIADPFSNDPQARL…	Ser	Ser	915.8	match
LTGFNDTAHPYPRDVLIHQLIEQQAAQRPDACAVRGDSGPLLTYAELNQQANQLAHRLIELGVEPDTRVAVSLRRGPEMVVALLGILKAGGAYVPIDPDLPSARQAYMLEDSSPQAVLTTRDLSDNLPASDLPVLVLDGHDDRAQLARQQSVNPDAKALGLQPNHLAYVLYTSGSTGTPKGVMNEHLGVVNRLLWARDAYQVNSQDRVLQKTPFGFDVSVWEFFLPLLTGAELVMARPGGHQDPDYLAQVMSDAGITLLHFVPSMLDVFLEHRSTRDFPQLRRVLCSGEALPRALQRRFEQQLKGVELHNLYGPTEAAIDVTAWECRPTDPGDSVPIGRPIANIQMHVLDALGQLQPLGVAGELHIGGIGVARGYLNQPDLSAERFIADPFSEDRQARL…	Ser	Ser	919	match
DTATTHLRTLFSWNSRVKDSPDVAAIAVHKLLEETAQSQPAESAIVAHDGQLSYMQMDRCADVLARQIRKTNMISAQSPFVCIHLLRSATAVVSMLAVLKAGGAFMPVDISQPRSRLQNLIEESGAKLVLTLPESANALATLSGLTKVIPVSLSELVQQITDNTTKKDEYCKSGDTDPSSPAYLLYTSGTSGKPKGVVMEHRAWSLGFTCHAEYMGFNSCTRILQFSSLMFDLSILEIWAVLYAGGCLFIPSDKERVNNLQDFTRINDINTVFLTPSIGKLLNPKDLPNISFAGFIGEPMTRSLIDAWTLPGRRLVNSYGPTEACVLVTAREISPTAPHDKPSSNIGHALGANIWVVEPQRTALVPIGAVGELCIEAPSLARCYLANPERTEYSFPSTV…	Ala	Ala	870.1	match
DAERQQLLFGLNATDVDYDLQQTIHGLFEAQVERSPQAPVVVAGEQQLSYAELNARANQLARHLRELGVGPDSRVALCVERGLDMVVGLLAILKAGGGYVPLDPAYPLERLAYMLKDSAPLAVLVQGTTRSLLGEVSVPVVDLDQPHWQSLPADNLSVAELTPQHTAYVIYTSGSTGQPKGVINEHSGVVNRLLWMQDAYQLTSSDTVLQKTPFSFDVSVWEFFWPLMTGARLVMARPEGHKDPQYLSEIIEREQITTLHFVPSMLDVFLAHADTARCSSLRQVMCSGEALPGSVVRRFKQQLPASQLHNLYGPTEAAVDVTAWNCAGPLEQTPDNTPIGKPIANTRMYILDAQQQPVPHGVVGELYIGGVQVARGYLNRPELNAERFLNDPFQANGRM…	Ser	Ser	955	match
PEEQQRLLVEFNATAVDYNLEQTIHGLFEAQVARTPWAPAVVADEQQLTYAELNARANQLARHLRELGVGPDSRVAICVERGLDMVVGLLAILKAGGGYVPLDPAYPLERLAYMLKDSAPLAVLVQGTTRSLLGEVSVPVIDLDQSQWQSLPADNLSVAELTPQHTAYVIYTSGSTGQPKGVINEHSGVVNRLLWMQDAYQLTSSDTVLQKTPFSFDVSVWEFFWSLMTGARLVMARPEGHKDPLYLSEIIEREHITTLHFVPSMLDVFLAHADTARCASLRQVMCSGEALPGSVVRRFKQQLPGSQLHNLYGPTEAAVDVTAWNCAGPLESTPDNTPIGKPIANTRMYILDAQQQPVPHGVVGELYIGGVQVARGYLNRPELNAERFLNDPFQSNGRM…	Ser	Ser	952.8	match
TPGEREQLLIKWNNTQTEYPADKCIHQLFEEQAKRTPNAIAVVYENESLTYQELNNRGNQLAHNLQKLGVKPDTLVGICLERSLELVVGLLAILKAGGAYVPIDPHYPQERLTYLLADTQVKILLTSQSLTSLLPANLAKIICLDSDWDLIAKENPDNFESGVTVENLAYVIYTSGSTGQPKGAMNCHRGVVNRLLWMQDTYPLTQGDRILQKTPFSFDVSVWEFFCPLLTGARLVVAKPEGHKDSVYLIKLIQDQQITTLHFVPSMLRVLLQEADLEKCQSLKRVICSGEALPNDLSQRFFERFNCELHNLYGPTEAAIDVTYWACSPNWKREVVPIGRPVANTQIYLLNADLQPVPIGVVGELHIGGVQLARGYFNRPELTAEKFIANPFYPSLQKE…	Ser	Ser	901.4	match
TTEEREQLLRDWNDTAIEYPEKQWIHQLFEEQAKLYPERGAVIFENQELTYQELNEKANQLGHYLQKLGVKPEELVGIYLERSLEMVVGLLAVLKAGGAYVPLDPNYPQERLSYLLEDTGVKVIITAESLRGLLGEYRGIVVALDTDWPAISQESQNNCDSAVTGENLAYVIYTSGSTGKPKGVMNNHKGIRNRLLWMQDTYQLTKSDGILQKTPFSFDVSVWEFFWPLLAGATLVVAKPEGHKDSTYLIQLIQKQQITTLHFVPSMLRVFLQEPELKECSSLKRVFCSGEALSLDLTQRFFEHFDCELHNLYGPTEAAIDVTYWPCLPENQKAIVSIGQPIANTQIYILNPDLQPVPIGIVGELHIGGIGLARGYLNRPELTAEKFIPNPFAKVEGEI…	Ser	Ser	957.4	match
VEQQQLLVEWNNTQVDYPLDKCLHQLFEEQVALTPDAVAVVFENQQLTYQQLNCRANELAHYLQSLGVEADVLVGICVERSLLMVVGLLGILKAGGAYVPLDPDYPQERLSFMLEDAQLRVLLTQHQLKEKLPQHQGQVVCLDTDWQFISQSSQENLITTVQASNLAYVIYTSGSTGKPKGAMNTHLGICNRLLWMQQAYQLTALDCILQKTPFSFDVSVWEFFWPLITGARLVVAKPGGHKDSAYLVNLILEQQVTHVHFVPSMLQVFLEEQNLENCRSLKRVICSGEALPVELQERFFARLECELHNLYGPTEAAIDVTYWQCFPNGHLRTVPIGRAIANTQIYILDEHLQPVPVGVAGELHIAGVGLAKGYLNRPDLTTDKFIPNPFSREVGEQGS…	Ser	Ser	965.1	match
SEQQQLLVEWNDTQVDYPQDKCIHHLFEEQVERTPDAVAVVFKNQQLTYHELNCRANQLAHYLRSLGVSADVLVGICVERSLEMVVGLLGILKAGGAYLPLDPEYPQDRLSFMLEDAQVSVLLSQHHLVEKLPEHHARVVCLDTDWQIIPQSNQQNPIAGVQASNLAYVIYTSGSTGKPKGAINTHLGICNRLLWMQQAYQLTEIDCVLQKTPFSFDVSVWEFFWPLLTGARLVVAKPDGHKDSGYLVNLILEQQVTTLHFVPSMLQIFLEEQGLKDCSSLKRVICSGEALPKELQERFFACLGCQLHNLYGPTEAAIDVTFWECQPESNLKTVPIGRPISNTQIYILDQNLQPVPVGVPGELHIGGAGLAKGYLNRPELTQEKFIPNPFSGSRRAGEQ…	Ser	Ser	983.9	match
NAAASNGPGGRDATLHELVGAQAAATPGATAVVHDDGLLTYAELDERSTRLAHRLRALGVRAETPVGVMLERDPELVVALLGVLKAGGAFVPVDPTYPAARIRHMLDDSGARAVLLRQELRDRLPEDLRDGTGQVAVVPVGAESGAGTSTRRPVTPVEQEPRPERLAYIVYTSGSTGLPKGVMVEHRGIVSYLLGMLEHFPMGPRDRMLQVTSLSFDVSVYEIFLPLLTGGATVLPRSGSHTDAAYLSGLIAEHGVTSFHMVPSLLRTFVDGLDPRQCAGLRRIFVSGEALDTTLVVDVHDRLPCDVVNLYGATEVSVDSTWWTAPRDLPDAPVLVGRPMAGATAYVLDDEMRRLAPNEVGEVYLGGASVTRGYHGRAALTAQRFLPDPYGPPGSRLYR…	Ser	Ser	773.4	match
LLTLGAGPVRPLPDDLTLTGLLARQVALAPQRTALTWREATGTVATLSYAGFDERSSRVAHALREYGVGANTPVALCLARGADVLPAVYGVLKAGGGYVPIEPDNPPERIAGLVRDSGARVLLTQRRQTASLPKLPGVTVLVVDDHEALSRFPATVPKPVPRPQDLAYVIYTSGSTGRPKGVMVEHHSVVNYLTTLQEKFRLTSDDRLLLKSPLSFDVSVREVFWALSTGATLVVAEAGRHADPDYLVEAIERERVTVVHFVPSMLHVLLETLDGPGRCPTLRQVMTSGETLPVQTARRCLELLGAELRNMYGPTETTVEMTDCEVRGRTDTERLPIGRPFPNTRVYVLDDELRLVPRGTVGELYVSGAPVARGYLGRPALTADRFLPDPYGPPGSRMY…	Ser	Ser	777.9	match
GGRETGPRRGPSAARPALPLHRLVAAAARRDPARTAVVALAPDGTAHHISHGALHRAATTLAARLRREGAGPERPVAVLVERGPWLPVAYLGILHAGATVLPLDPEDPPHRLARTIANSGARLLLTETGTASRAAEAAGPGVRALTVREGATGGERFSADVHPEQSAYLLYTSGSTGDPKGVLVPHRAIVNRLLWMQETYRLRPGERVLHKTPVTFDVSMWELLWPLTAGATVVMARPGTHRDPARLVRRIAREAVTTVHFVPSMLTPFLTELARGTTRLPALRRVVCSGEELPAAAVNRAAGLLDARLYNLYGPTEAAVDVTAWPCRPPEPGPVPIGLPIANTTTEVLDGRLRPLPRPVPGELYLGGACLAHGYHHDPALTAARFLPAPGGGRRYRTG…	Ser	Ser	769.7	match
EAWRERLARWNDTRAAYPEDQALHRLIEEQVLRTPDLPAVQIDGRSLSYRELDEQANRCARFLCAHGVVPDQIVGVLMQRSLELVVALVAILKAGGAYLPLEPTYPEQRLEFMARDAGVAVLLTQSSFSGVLAGFTGTRLCLDTEASRLSSYSADSPRVEVRPEHLAYVIYTSGSTGMPKGCMLSHRAICNRLHWMQEAYALTPLDRVLQKTPFTFDVSVWEFFWPLITGARIVLAAPGAERDPAALAGLIQEHGVTACHFVPSMLRLFLDEPRAAGCASLRHVFFSGEALPYPLMERALSTFSAQLHNLYGPTEAAVDVSFWKCNLRDDRKVPIGRPIANIRLYILDEQQRPVRPDQTGELYIAGVGLARGYLNRPELTAERFVRDPFDPSPGARMYK…	Ser	Ser	923.2	match
CVHDLVQQNCCSRPTCQAVASWDGCLTYDEMSILSSHLAQRLRAAGVKPGVFVALCLDRCKWAVIGILAVLKAGGAFCALDSSYPVSRLQDMCRDLEITIVLTVKTNIQHASPLADTVILLDDDLYSESALSSAQKCASRSSLSPHDPVYAVFTSGSTGKPKGIIMEHASFSACALSSMEPLHIGPQDRVLHFASYAFDLSLFEILAPLIAGATVVIPSEKARLENLPCAMTDLGATWAFLTPTVARLYRPTQMPTLKTLCLGGEAVNASDIKSWSSKNLISGYNPAECCPLGISGLLNDHMPRALGSTFPSQMAWIVDPEDHEKLLPVGAIGELAIEGPVVARGYVHDLKSSDSSTPFVVKTPTWLCRFRSNINRSNRIYLTGDLARQDCDDGSVHYL…	Ala	Ala	880.9	match
TPDERERVLDGWNDTAHEVPETTLPELFAARAARTPGHEALVYEGTSLTYAELDARAERLAGALTARGAGPERFVAVAVERSAELVVALLAVLKSGAAYVPVDPGYPADRIAHILRDAGAMLVLTTRDTAERLPGDGTPRLLLDEPAAAGTTAAGAPAPPGTLPRALPAPGHPAYVIYTSGSTGRPKGVVISHRAIVNRLAWMQDTYGLEPSDRVLQKTPSGFDVSVWEFFWPLVQGATLVVARPGGHTDPAYLAGTVRREGVTTLHFVPSMLDVFLREPAAAALGGATPVRRVFCSGEALPAELRARFRAVSDVPLHNLYGPTEAAVDVTYWPCAEDTGDGPVPIGRPVWNTRMYVLDAALRPVPAGVPGELYIAGVQLARGYLGRPALSAERFTADP…	Ser	Ser	918.2	match
SDAERACVLTEWNDTAVPGVTGTLSALFEARAAARGDAPAVVYEGEELSYRELNTRANRLAHVLAEHGAGPERFVGVALPRSPDLVVALLAVVKSGAAYVPLDPEYPADRLAYMAGDAAPVAVLTRGDVELPGSVPRIGLDDTEIRATLATAPGTNPGTPVTEAHPAYMIYTSGSTGRPKGVVVSHGAIVNRLAWMQAEYRLDATDRVLQKTPAGFDVSVWEFFWPLLEGAVLVFARPGGHRDAAYLAGLIERERITTAHFVPSMLRVFLEEPGAALCTGLRRVICSGEALGTDLAVDFRAKLPVPLHNLYGPTEAAVDVTHHAYEPATGTATVPIGRPIWNIRTYVLDAALRPVPPGVPGELYLAGAGLARGYHGRPALTAERFVACPFGVPGERMYR…	Ser	Ser	904.1	match
CFHTVIEQQTIIRPESPAVHGWDGNFTYGQLDQAANRLANHLIADYEIKNDELIHVCFEKSSWFVVAILAINKAGGAWVPLDPSHPTQRHQQIVDQTKARLALVSPSNISTCIDLVEHVVEVSPVTDEILSKTESSHRGPDREISPSNAAYVLFTSGSTGTPKGLVMEHRSVCTSLTAITKRLKIRPSARTLQFAAHVFDCAVGEIISSLFTGGCLFVPSDHDRMNALPEFIRQNKINYMWSTPSFIRTLSPMDVPSLELVVLVGEAVTRDIMDTWFGKVRLINGWGPAETCVVSTIHEWQSIDESPLTIGRSVGGFCWIVDPEDPQKIAPVGALGEIVIQGPTILREYLADPVRTSGSTVYNLPNWAPNRRDKYWNRFYKSGDLGLYNADGTIQFASR…	Abu	Abu	987.6	match
CIHHLIELRAREAPNSPAIWAWDGELTYGQLNEARHRLAHYLISEYDVQVEDLIHVCFEKSVWYWVAIFAINKAGAVWVPLDPSHPEQRLRQVTSQTRSKLALTSNNTRNLLSGIIDRVIEVSSALYRHINVSLGAKNPQVSVSSHNAAYVLFTSGSTGVPKGLVMTHGGISTSQMAIKRKWGINSSNRTLQFVPNVFDLCLGESILQLISGACIFIPSEYTRMNGLKDFITEHKINTLFLTPSFVRTLSPDQLPSVTLLLLAGEAVPRDILTTWFGKVRLWNGWGPAETCLFSSLHQFQSVDESPLTIGRPVGGFCWVVDPTNANKLAPIGTLGEVVIQGPTVLREYLADVERTKATTMYKLPAWAPYQDQPSWSRFFKSGDLASYNPDGTLEFSNRK…	Abu	Abu	958.7	match
TEDPEIIEDYLHKLIERHAISTPNAIAIDAWDGKLTYAQLDRMANRLAHHLVKAFDVKTGDLILLCFEKSLWYIVSIIAINKAGAAWVPLDPSHPMQRLQQVVNQAKAKLFLTSPLYHTLGDELSDTVLEISQALDDILLKVEPSTLAPDVALSPRNAAYVLFTSGSTGTPKGFVIEHKAVCTSQTAITNRLGLHRGVRMLQFASYVFDLSVGEICCTLICGACLVIPSDEVRLNNLAKFMREKDINWAWFTPSFIRTLEPADVPKLELVLLCGEASDKKILEIWVGKVQLFNGWGPAETCVFSSLHEWKSVTESPLTVGKPVASFIWIVDPKNPHRLAPVGTVGEAVVQGPTLLREYLDDPIRTKASILESSPRWAPRCESQHWNRFYLTGDFCCYNP…	Abu	Abu	978	match
CIHELIQYQAVTQPDAPAIVSWDRDFTYKQLNEASNRLAHLLVNKYNVKPDDLIPVFFEKNAWYFVAITAINKAGAAWVPLDPSHPVLRLRQILSQTGTTLALSSSANAVLCSTLVRKVVEVNAELDNKLLATESSAHGPVVDVSSRNAAYVLFTSGSTGIPKGLIMEHGSVCTSQVAIAKRLGLNSKVRILQFAAFVFDLSIGEIVGPLISGACICVPSEHIRKNSIANFINRQGITWTYLTPSFVRTIKASEVPNVKLLLLAGEAVPRDIFATWFGKLRLINGWGPAETCCFSTLHEMAICGRESPYCRRPVGGFCWIVDPENPHRLAPTGALGEVIIQGPTILREYLSDVDRTEAAVIKSLPDWAPFREQSSGSRFNKSGDLGVYNPDGTIEFSSR…	Abu	Abu	975	match
CLHQLIERQAKNRPNATAIQAWDLELTYLELDRAANRLAHHLVKSCGVRDQDLVHVCFEKSAWFFVSIIAVNKAGATWIPLDPSHPIQRQQQVVSQTKAALALASISNVDMCSKLIGNVVEVSHTLDEALAQTEMSSHGPVSNVSPRNAAYVLSTSGSTGTPKGLVMQHQAVCTSQTAITKRLRMTSDVKMLQFASFVFDLSIGEIFGPWVVGGCICVPSEETRMNDLVNFINTMKINWAYLTPSFARTLNPVDVPGLELLLFAGEAVRRDVFEAWFGRLRLINGWGPAETCVFSTLHEWKSLDESPLTIGRPVGGHCWIVDPQDPQRLAPIGTFGEVVIQGPTILREYLADFTKTESSMVRSLPEWVPNRTSTHWDRFYKSGDLCRYNADGTMEFGSR…	Abu	Abu	1036	match
CIHSLIEKQARIRPDAPAICAWDGEMNYSQLNSAANQLAHHILKIGIKADDLVHVCFEKSVWFFVSIIAINKVGAAWVPLDPSHPEQRLRQVVGQTLAKFALSSPTNAALCNKLVHNVIEVSPSLIDELSKFCDGFNSPAINVPSSNAAYVLFTSGSTGTPKGLVMQHGAVCTSQTAIAKRLSLTPDVRILQFAAYVFDLSIGEIVAPLIHGACVCVPSEETRMNGLKEFIRDARINWAYLTPSFVRTLRPEDVPSLQLLLLAGEAVGRDILDTWFGKVRLINGWGPAETCVFSTLHEWSSIDESPLTIGRPVGGYCWIVEAEDSNKLTPIGCLGEVVLQGPTLLREYLADPQRSKETIITELPPWAPKQVSDAHLWSRFYKSGDLCFYNPNGTLEFYS…	Abu	Abu	1021.4	match
CVHQLIERQAEIRPDAMAIRSWDAELTYSEFNRAANRLANYLTANYSIKTDDLIHVCFEKSAWFFVSILAINKSGAAWVPLDPTHPEQRLRQVVSQTCSEITLTSAANKNLVSSLSKSVIIVDSELDLQLSKVEEYSQKAQVTATSSDNAVYVLFTSGSTGTPKGLVMQHGSVCTSQTAIVKRLGLTPSVRMLQFAAFVFDLSIGEIIAPLITGACLCIPSEHTRMNSLTQFIRDMEINWAFLTPSFIRTINPVEVPGLDLVLLAGEAVPRDVLTTWFGQVRLINGWGPAETCVFSTLHEWKSVNESPLTIGKPVGGFCWVVNPEDPHRLAPIGTLGEVVIQGPTLLSEYLSDPERTRSSTLYNLPKWAPRPDSKHWNKFYKSGDLCYYNQDGTIEFAT…	Abu	Abu	1036.6	match
CMHEMFENRVHLNPLAPAVAAWDGNYTYAELNSAANKLAHYLIKSYSVKLNDLVHVCFDKSAWYIVSIIAINKAGATWVPLDPFHPEQRLRSIVNQTKSTLALASPGNITLCSALVDNVVEVSSALDSMLPAQDGLESPKVSVSSRTAAYILFTSGSTGTPKGVVIQHRSLCTNMNAIAKRVRYHLDVRILQFSAYVFDFSILEIIMSLLQGACVCVPSEHIRMNGIVDFIRDMNINWLYLTPSFLRTINPIDVPNVELVFAGGEAIPRDVFETWVGRVRFINGWGPTETTVVGSIHEFESVDESPSTIGHPVGGFCWIVDPNNPQLLAPTGTLGEIVIQGPTLLHEYLDNPDKTQEAILYDLPEWAPRPDENNWGRFYKTGDLGFYNANGKIEFSSRK…	Leu	Abu	887.3	no match
SWNDHLFPPATECIHETFSRKVVEHPQREAICSWDGSLTYAELSDLSQRLSIHLVSLGIKVGTKIPICFEKSMWTIVTILAVVQAGGVFVLLEPGHPESRLSGIIKQVQAELLLCSPATSRMGALQNISTQMGTEFKIVELEPEFIRSLPLPPKPNHQPMVGLNDDLYVVFTSGSTGVPKGAVATHQAYATGIYEHAVACGMTSLGAPPRSLQFASYSFDASIGDIFTTLAVGGCLCIPREEDRNPAGITTFINRYGVTWAGITPSLALHLDPDAVPTLKALCVAGEPLSMSVVTVWSKRLNLINMYGPTEATVACIANQVTCTTTTVSDIGRGYRATTWVVQPDNHNSLVPIGAVGELIIEGSILCRGYLNDPERTAEVFIRSPSWLHDLRPNSTLYK…	Ala	Ala	906.6	match
GLAALNSRNLPAVEDIEPDFATEASVVDVFQTQVVANPDALAVTDTSTKLTYAELDQQSDHVAAWLSKQKLPAESIVVVLAPRSSETIVACIGILKANLAYLPMDSNVPEARRQAILSEIPGEKFVLLGAGVPIPDNKTADVRMVFISDIVASKTDKSYSPGTRPSASSLAYVIFTSGSTGRPKGVMVEHRGVISLVKQNASRIPQSLRMAHVSNLAFDASVWEIFTTLLNGGTLFCISYFTVLDSKALSAAFSDHRINITLLPPALLKQCLADAPSVLSSLESLYIGGDRLDGADATKVKDLVKGKAYNAYGPTENSVMSTIYTIEHETFANGVPIGTSLGPKSKAYIMDQDQQLVPAGVMGELVVAGDGLARGYTDPSLNTGRFIHITIDGKQVQAY…	Leu	Leu	815.1	match
GLLEIESSNFPRDYSVVDVFRQQVAANPNAPAVVDSETSMSYTSLDQKSEQIAAWLHAQGLRPESLICVMAPRSFETIVSLFGILKAGYAYLPLDVNSPAARIQPILSEVEGKRLVLLGSGIDMPQSDRMDVETARIQDILTNTKVERSDPMSRPSATSLAYVIFTSGSTGRPKGVMIEHRNILRLVKQSNVTSQLPQDLRMAHISNLAFDASIWEIFTAILNGGALICIDYFTLLDSQALRTTFEKARVNATLFAPALLKECLNHAPTLFEDLKVLYIGGDRLDATDAAKIQALVKGTVYNAYGPTENTVMSTIYRLTDGESYANGVPIGNAVSSSGAYIMDQKQRLVPPGVMGELVVSGDGLARGYTNSTLNADRFVDIVINDQKARAYRTGDRTRY…	Leu	Leu	841.6	match
GLLHMVKTDYPRNMSVVDVFQQQVRLSAEATAVIDSSSRMSYAELDQRSDQVAAWLRQRQLPAETFVAVLAPRSCEAVIALFGILKAGHAYLPLDVNVPAARLRAILAEVKGEKLVLLGAGEPSPEGQSPEVSIVRIADATSPAGHASLRDGKSKPTAGSLAYVIFTSGSTGKPKGVMIEHRGVLRLVKQTNILSSLPPAQTFRMAHMSNLAFDASIWEVFTALLNGGSLVCIDRFTILDAQALEALFLREHINIALFPPALLKQCLTDAAATIKSLDLLYVGGDRLDTADAALAKALVKSEVYNAYGPTENTVMSTLYSIADTERFVNGVPIGRAVSNSGVYVMDQNQQLVPLGVMGELVVTGDGLARGYTNPALDSDRFVDVIARGQLLRAYRTGDR…	Leu	Leu	854.2	match
GLESLRSTGLLHPQQTDYPCDASVVQIFKQQVAVNPDVIAVRDESTRLSYADLDRKSDQVACWLSRRGIAPETFVAILAPRSCETIVAILGVLKANLAYLPLDVNVPASRLEAILSEVSGSMLVLVGAETPIPEGMAEAETIRITEILADAKTDDINGLAASQPTAASLAYVIFTSGSTGRPKGVMVEHRGIVRLTKQTNITSKLPESFHMAHISNLAFDASVWEVFTTLLNGGTLVCIDYFTLLESTALEKVFFDQRVNVALLPPALLKQCLDNSPALVKTLSVLYIGGDRLDASDAAKARGLVQTQAFNAYGPTENTVMSTIYPIAEDPFINGVPIGHAVSNSGAFVMDQNQQITPPGAMGELIVTGDGLARGYTTSSLNTGRFINVDIDGEQVRAY…	Leu	Leu	841.3	match
NILDAREAGRLAEWATGPSAPAVPGSVVEMFLEQVARAPDAIAIERGDLKLSYGELDRRSTRLARHLATLGFGPEKRAALCLPGSVEFIVSMLGVWKAGGAYVPVDPEYPEARIEHMLEDSSAELLLTVRAAGERPRFQGRTLWMDEEIPEHAHPPELGLPSASAAAYVIYTSGSTGKPKGAVLEHRGLANISAVSRERFALGADGAVLQFASPSFDASVWEITAALTSGARLVLPTDETSRAGEGLAALLTQKRISLTLLPPSTLAALPEGAYPDLRVLISGGEACTAELVKKWAVGSRRFFNAYGPTETTIYATLAELTPDQAGAPPIGRPIPGSVVRILDSAQRQVPIGVPGELCIGGIAVGRGYHGLESLTRERFIQDTFSSNPAARLYRSGDLA…	Leu	Leu	713.7	match
IQNPDQPVSTINLVDDREREFLLTGLNPPAQAHETKPLTYWFKEAVNANPDAPALTYSGQTLSYRELDEEANRIARRLQKHGAGKGSVVALYTKRSLELVIGILGVLKAGAAYLPVDPKLPEDRISYMLADSAAACLLTHQEMKEQAAELPYTGTTLFIDDQTRFEEQASDPATAIDPNDPAYIMYTSGTTGKPKGNITTHANIQGLVKHVDYMAFSDQDTFLSVSNYAFDAFTFDFYASMLNAARLIIADEHTLLDTERLTDLILQENVNVMFATTALFNLLTDAGEDWMKGLRCILFGGERASVPHVRKALRIMGPGKLINCYGPTEGTVFATAHVVHDLPDSISSLPIGKPISNASVYILNEQSQLQPFGAVGELCISGMGVSKGYVNRADLTKEK…	Leu	Leu	948.9	match
TEEETNRQLVAFNPAASDYPREKTIVQLFEEQAAERGDIPPCKMKTKYGHTVSSIGKRTNWRGASAKEVCSPARRQPFSPPGRLKWSSAFSLCLKAGAAYVPIDPDHPEKRVQHFFEDSGAAVLLTQKAMKPFAEAAEFGGDILFLEDEHLYLGDASDLRLPISPEAMANLTYTSGTTGTPKGNMVSHRNILRTVKNTNYLDVMTSDIVLSISNYVFDAFMFDVFGSLLNGAKLVIAPKDTILDMSRLAHVLEKEKVTVLMITTALFNLLTDMRPDSLKGLRRVLFGGERASVDHVRRALNTVGKGRLLHMYGPSESTVFTTYYPVNEVPDDAQAIPIGKPVSNTEVLILDSFGNVQPAGVAGELCVGGDGLVRGYFNRPELTAEKFTEHPFKTGEKIY…	Leu	Leu	906.2	match
EETNRQLVAFNPATSDYPREKTIVQLFEEQAAERGGYPALQFEDKVWSYDELNRKANQLARRLRESGVQAGTTAAILTARSAEMVIGILAVLKAGGAYVPIDPDHPEKRVQHFFKDSGAAVLLTQKAMKPLAEAAEFGGDILFVEDENLYMGDASDLRLPISPEAMANLTYTSGTTGTPKGNMVSHRNILRTVKNANYLEVMESDIVLSISNYVFDAFMFDVFGSLLNGAKLVIAPKDTILDMSRLAHVLEKEKITILMITTALFNLLTDMRPDSLKGLRRVLFGGERASVDHVRRALKTVGRGRLLHMYGPSESTVFTTYHPVNEVPDDAQAIPIGKPVSNTEVLILDSFGNVQPAGVAGELCVGGDGLVRGYFNRPELTAEKFTAHPFKTGEKIYRT…	Leu	Leu	995.8	match
SEEEAASQIQQFNPGRTPYPKDKTIVQLFEEQAANTPDHTALQYEGESLTYRELNERANRLARGILSLGAGEGRTAAVLCERSMDMIVSILAVLKSGSAYVPIDPEHPIQRMQHFFRDSGAKVLLTQRKLKALAEEAEFKGVIVLADEEESYHADARNLALPLDSAAMANLTYTSGTTGTPKGNIVTHANILRTVKETNYLSITEQDTILGLSNYVFDAFMFDMFGSLLNGAKLVLIPKETVLDMARLSRVIERENISILMITTALFHLLVDLNPACLSTLRKIMFGGERASVEHVRKALQTVGKGKLLHMYGPSESTVFATYHPVDELEEHTLSVPIGKPVSNTEVYILDRTGHVQPAGIAGELCVTGEGLVKGYYNRPELTEEKFVPHPFTSGERMY…	Leu	Leu	962.7	match
EREALNQLQRFNPERTVYPKDQTIVQIFEEQARKNPDRTALQFEGETLSYQQLNERANRLARHILSVGGGGKTAAVLCERSMDMIVSIMAVLKAGSAYVPIDPEHPVQRIQHFFRDSGANVLLTQQSLKPLAEKAGFQGVIVLADDEASYEKDSRNPALPFDSKTIANLTYTSGTTGTPKGNIVTHANILRTVKNTNYLTVSEEDTVLGLSNYVFDAFMFDMFGSLLNGAKLVIVPKDTVLDMSRLSRVIKRENVSILMITTALFHLLVDMEPSCLTTLRKIMFGGERASVEHVKKALAAVGKGRLLHMYGPSESTVFATYHPVDVIEEDTLSVPIGKPVSNTEVFIMNSAGRIQPAGIAGELCVSGEGLVEGYYNRPELTEEKFVKHPFKEGERMYKT…	Leu	Leu	963.4	match
VSEHDTAIIRSWNDHLFPPATECIHETFSRKVVEHPQREAICSWDGSLTYAELSDLSQRLSIHLVSLGIKVGTKIPICFEKSMWTIVTILAVVQAGGVFVLLEPGHPESRLSGIIKQVQAELLLCSPATSRMGALQNISTQMGTEFKIVELEPEFIRSLPLPPKPNHQPMVGLNDDLYVVFTSGSTGVPKGAVATHQAYATGIYEHAVACGMTSLGAPPRSLQFASYSFDASIGDIFTTLAVGGCLCIPREEDRNPAGITTFINRYGVTWAGITPSLALHLDPDAVPTLKALCVAGEPLSMSVVTVWSKRLNLINMYGPTEATVACIANQVTCTTTTVSDIGRGYRATTWVVQPDNHNSLVPIGAVGELIIEGSILCRGYLNDPERTAEVFIRSPSWLH…	Ala	Ala	906.3	match
EEKQQILAGFNDTAVSYALDKTLHQLFEEQVDKTPDQAALLFSEQSLTYSELNERANRLARVLRAKGVGPDRLVAIMAERSPEMVIGILGILKAGGAYVPVDPGYPQERIQYLLEDSNAALLLSQAHLLPLLAQVSSELPECLDLNAELDAGLSGSNLPAVNQPTDLAYVIYTSGTTGKPKGVMIPHQGIVNCLQWRRDEYGFGPSDKALQVFSFAFDGFVASLFAPLLGGATCVLPQEAAAKDPVALKKLMAATEVTHYYGVPSLFQAILDCSTTTDFNQLRCVTLGGEKLPVQLVQKTKEKHPAIEINNEYGPTENSVVTTISRSIEAGQAITIGRPLANVQVYIVDEQHHLQPIGVVGELCIGGAGLARGYLNKPELTAEKFVANPFRPGERMYKT…	Leu	Leu	908.5	match
EEKKQIMLEFNDTKIQYPQNQTIQELFEEQVKKTPEHIAIVWEGQALTYHELNIKANQLARVLREKGVTPNHPVAIMTERSLEMIVGIFSILKAGGAYVPIDPAYPQERIQYLLEDSGATLLLTQSHVLNKLPVDIEWLDLTDEQNYVEDGTNLPFMNQSTDLAYIIYTSGTTGKPKGVMIEHQSIINCLQWRKEEYEFGPGDTALQVFSFAFDGFVASLFAPILAGATSVLPKEEEAKDPVALKKLIASEEITHYYGVPSLFSAILDVSSSKDLQNLRCVTLGGEKLPAQIVKKIKEKNKEIEVNNEYGPTENSVVTTIMRDIQVEQEITIGCPLSNVDVYIVNCNHQLQPVGVVGELCIGGQGLARGYLNKPELTADKFVVNPFVPGERMYKTGDLA…	Leu	Leu	931	match
EEKKQIMLEFNDTKIQYTQNQTIQELFEEQVKKTPEHIAIVWEGQALIYHELNIKANQLARVLREKGVTPNHPVAIMTERSLEMIVGIFSILKAGGAYVPIDPAYPQERIQYLLEDSGAALLLTQSHVLNKLPVDIEWLDLTDEQNYVEDGTNLPFMNQSTDLAYIIYTSGTTGKPKGVMIEHQSIINCLQWRKEEYEFGPGDTALQVFSFAFDGFVASLFAPILAGATSVLPKEEEAKDPVALKKLIASEEITHYYGVPSLFSAILDVSSSKDLQNLRCVTLGGEKLPAQIVKKIKEKNKEIEVNNEYGPTENSVVTTIMRDIQVEQEITIGRPLSNVDVYIVNCNHQLQPVGVVGELCIGGQGLARGYLNKPELTADKFVVNPFVPGERMYKTGDLA…	Leu	Leu	939.8	match
EAEKRRIVQNWNETKLDVPEDKTVHELFEAQVLRTPDRGAAVYNGVEWTYKELNARANRLARLLIEKGARPEQRIGIMVKPSLEMAAGVLGILKAGAAYVPIDPSYPAERIGYVLKDSGAELLLTQSGLTVPDTFTGDVIDLNREGSILDGELYPEDDMNPNAQAQSDNLAYLIYTSGTTGQPKGVMVEHRSLVNLCYWHNDAFKVTEHDKSAKYAGFGFDASVWEMFPYWIAGAELHIIDEAIRMDITRLNQYFEENKITITFLPTQLCEQFMELDNQSLRVLLTGGDKLKRIAKRSYTLVNNYGPTENTVVATSAAIDLDEGMLSIGKPIANTRVYVLGQNNEVQPVGVAGELCIAGRGLARGYLNKPEETAKRFTEDPFVPGERMYRTGDAVKWLE…	Leu	Leu	956.1	match
EAEKRRIVQNWNETRLAVPEDKTVHELFEAQVLRTPDRGAAVYNGVKWTYKELNARANRLARLLIEKGARPEQRIGIMVKPSLEMAAGVLAILKAGAAYVPIDPSYPAERIGYVLKDSGAELLLTQTNLAAPEEFSGETLLLDSMLSEEITKVDEVNPQAGTQSDNLAYLIYTSGTTGQPKGVMVEHRSLVNLCYWHNDAFKVTEQDKSAKYAGFGFDASVWEMFPYWIAGAELHIIDESIRMDITRLNQYFEENTITITFLPTQLCEQFMELDNQSLRVLLTGGDKLKRIAQRSYTLVNNYGPTENTVVATSTAIDPDEGMLSIGKPIANTRAYVLGHNNEVQPVGVAGELCIAGRGLARGYLNKPEETAKRFTEDPFVPGERMYRTGDAVKWLEDGR…	Leu	Leu	950.8	match
AEKRRIVQKWNETKLAVPQDKTVHELFEAQVLRTPDRGAAVYNGVKWTYKELNARANRLARLLIEKGAGPEQRVGIMVKPSLEMAAGVLAILKAGAAYVPIDPGYPAERIGYVLKDSGAELLLTQTNLAVPEEFSGETLLLDSMLSEEITNDDEVNPQAGTQPNNLAYLIYTSGTTGQPKGVMVEHQSLVNLCYWHNDAFAVTEQDKSAKYAGFGFDASVWEMFPYWIAGAELHIIDEAIRMDITRLNEYFEENGITITFLPTQLCEQFMELDNQSLRVLLTGGDKLKRIEKRNYTLVNNYGPTENTVVATSTAIDPDEGMLSIGKPIANTRAYVLGQNNEVQPVGVAGELCIAGRGLARGYLNKPEETAKRFTEDPFVPGERMYRTGDAVKWLEDGRL…	Leu	Leu	948	match
QALLDAWKGKTISVPRDKTVHRLFEETAARYANRPAAAYNGAKWTYGELNARANRIARILMDCGVTADERVGILTKPSLEMAAGVLGVLKAGAAFVPIDPDYPEERISYILQDSGAKLLLTQEALDVPESYNGETILLDGRRSILSLPLDENDEANPQTETTADHLAYMIYTSGTTGQPKGVMVEHHALVNLCFWHHDAFAMTADDKSAKYAGFGFDASIWEMFPTWTIGAELHVIDEAIRLDITRLNHYFEENGVTITFLPTQLAEQFMELENTSLRMLLVGGDKLKRAVKQPYTIINNYGPTENTVVATSGVINPEEGSLSIGRAIANTRVYILGDGDQVQPEGIAGELCVAGRGLARGYLNREEETAKRFTADPFVPGERMYRTGDLVKWNAQCGI…	Leu	Leu	926.8	match
QALLDAWKGKTISVPRDKTVHRLFEDTAARYANRPAAAYNGAKWTYGELNARANRIARILMDCGVTADERVGILTKPSLEMAAGVLGVLKAGAAFVPIDPDYPEERISYILQDSGAKLLLTQEALGVPESYKGETILLDGSRSILSLPLDENDEANPQTETTADHLAYMIYTSGTTGQPKGVMVEHHALVNLCFWHHDAFAMTADDKSAKYAGFGFDASIWEMFPTWTIGAELHVIDEAIRLDITRLNHYFEEHGVTITFLPTQLAEQFMDLENTSLRMLLVGGDKLKRAVKQPYTIINNYGPTENTVVATSGVINPEEGSLSIGRAIANTRVYILGDGDQVQPEGIAGELCVAGRGLARGYLNREEETAKRFTADPFVPGERMYRTGDLVKWNAQCGI…	Leu	Leu	928.2	match
ETEKQALLEAWKGKALPVPTDKTVHQLFEETAQRHKDRPAVTYNGQSWTYGELNAKANRLARILMDCGISPDDRVGVLTKPSLEMSAAVLGVLKAGAAFVPIDPDYPDQRIEYILQDSGAKLLLKQEGISVPDSYTGDVILLDGSRTILSLPLDENDEENPENPETAVTAENLAYMIYTSGTTGQPKGVMVEHHALVNLCFWHHDAFSMTAEDRSAKYAGFGFDASIWEMFPTWSIGAELHVIEEAIRLDIVRLNDYFETNGVTITFLPTQLAEQFMELENTSLRVLLTGGDKLKRAVKKPYTLVNNYGPTENTVVATSAEIHPEEGSLSIGRAIANTRVYILGEGNQVQPEGVAGELCVAGRGLARGYLNREDETAKRFVADPFVPGERMYRTGDLVK…	Leu	Leu	901.7	match
QALLEAWKGKALPVPTDKTVHQLFEETVQRHKDRPAVTYNGQSWTYGELNAKANRLARILMDCGISPDDRVGVLTKPSLEMSAAVLGVLKAGAAFVPIDPDYPDQRIEYILQDSGAKLLLKQEGISVPDSYTGDVILLDGSRTILSLPLDENDEGNPETAVTAENLAYMIYTSGTTGQPKGVMVEHHALVNLCFWHHDAFSMTAEDRSAKYAGFGFDASIWEMFPTWTIGAELHVIDEAIRLDIVRLNDYFETNGVTITFLPTQLAEQFMELENTSLRVLLTGGDKLKRAVKKPYTLVNNYGPTENTVVATSAEIHPEEGSLSIGRAIANTRVYILGEGNQVQPEGVAGELCVAGRGLARGYLNREDETAKRFVADPFVPGERMYRTGDLVKWVNGGIE…	Leu	Leu	918.7	match
RCFHEMLDEIALVRGDSLAISGWDKSFTYREMAETTNRIAHHLVTDYGVKVGDIIHVCFEKSAWFIIATLAINKAGAAWSTLDPSHPTERYQKIINQTGSQIALSSPVNSNRCASLLPNVIELTSELDSKLAQNVEWSTSRPAVNVTPRDAAYVLFTSGSTGVPKGVVIEHGSLCTSQISLSKALDFNEEFRVLQFSSYSFDIILFEIGSTFLTGACLFVPSWDEQMNELVEYIRKHQLTFMVLTPTLARTIRPEDVPSVDMLVVAGEAPTRDILDIWFGKLRLANGWGPTECSVIACLHQWTSVDESPKVIGRPIGGSCWIVDPEDATCMAPLGTVGEIVIQGRNLLREYLSDPVKTATATITGLPQWVPKRDSIHWDRFYLTGDLGFINEAGNLEYC…	Ala	Ala	928.4	match
SRQEKRTLLESFNHTKTAYPKGKAIHQLFEEQAKRIPDHTAVVFEDQKLTYRQLNEKANQVARLLREKGVKPDTLVGIMMERSSDMIAAILGVLKAGGAYLPIDPEYPPERMRYMAFDSEVKVIISDVPLAEELTAESIELIHMDDERIAGQDRSDIDNVNQSGDLAYVIYTSGSTGKPKGVMIEHQSLINLCSWHQSCFEVGQNDNSSIYASISFDAFVWELFPYITAGATVHVLNQETRLDVEKLNRYFHDHHITISFLPTPVCEQFTALDNHSLRTLLTGGDKLNVFKEKSYQIVNNYGPTENTVVATSFPIDKSHQNIPIGKPIDNVKVYILNKDLQLCPLGASGELCIAGEGLARGYVNRPELTREKFIGNPFVPGERMYRTGDLAKMLPDGNI…	Leu	Leu	926.2	match
LSPSERQRVLVGFNITGRDYPPAQTVQRLVEARAAAHPEALAAVQGAQQLSYGELNQRANRLAHHLIGLGVQPDDRVALCARRSPDMLVALLAILKAGAGYVPVDPAYPAERIAYLLQDCAPVAVVAQASTRDLLGGVQVIDLDNDLWQHLSDANPQVPALTPKHLAYVIYTSGSTGQPKGVMVEHATLENLVHWHAEAFDLQAGSQTASVAGFGFDAMAWEVWPALCVGATLHLPPPSIRNEHLDEMLDWWCAQPLQVSFLPTPVAEYAFSRQLQHPTLRTLLIGGDRLRQFSRQQTFEVINNYGPTEATVVATSGPVELDQPLHIGRPIANVRIYVLDAEQRPVPVGVAGELYVGGAGVARGYLNRPELSAAQFLFDPFSDEPQARMYRTGDQARWL…	Leu	Leu	776.2	match
LAVEEYERLLVGFNPTAAAYPRGATIQALVQVQAEQQPQALAVVQGTQQLTYAQLNQQANRLAHHLLGLGVQPDDRIAVCLQRSPQMLVALLAILKAGAGYVPIDPAYPAERIAYLLQDSDPVAVLAQGATRELLGRVPVIDLDNALWQHLPETNPQLPTLTPAHLAYVIYTSGSTGQPKGVVVEHATLENLVHWHCEAFDLRAGSHTASVAGCGFDAMAWEVWPALCVGATLHLPPPSISNEHLDELLDWWRAQPLQVSFLPTPIAEYAFSRELGHPTLRTLLIGGDKLRQFSRGQTFDVINNYGPTEATVVATSGSIHAGQLLHIGRPISNARIYLLDEQQRPVPVGVAGELYVGGAGVARGYLNRPELTAERFLEDPFSDRPQARMYRTGDLARWL…	Leu	Leu	784	match
AAELAQVLLEFNATQVDFPAAQTIQQRFEAQVAERPDALAAVFADAQLTYAELNQQANALAQHLIGLGVKPDDRVAIVARRGLDTLVGLVAILKAGAGYVPIDPAHPAERLNYLLDDSAPVAVLTQSHLRERLPALNVPVLDLDHCNWPLTVTQNPQVPGLSTANLAYVIYTSGSTGLPKGVMVEHHTLSNLVDWHCTAFDLCAGRHTSSLAGFGFDAMAWEVWPALCAGATLHLAPTHEGGEDIDALLAWWCAQPLDVSFLPTPVAEYAFSQNLEHPTLRTLLIGGDRLRQFNRNQHFDVINNYGPTEATVVATSGLVQSGDALHIGKPLSNATVYLLDEQQRPVPLGVAGELYVGGAGVARGYLNRPDMTAERFLRDPFSRAPNARMYRTGDLARWR…	Leu	Leu	766.1	match
TPEETALLQQWNATRVDYPAPTTIQQRVEAQATLRPQSLAAVDQGQSLTYAELNQRANALAHHLLDLGVRPDDRVAIVARRGLDTLVGLLAILKAGAAYVPLDPAHPAERLSYLLEDSAPIAVLTQRALRGHLPALSVPVIELDQPSWSAGRVDAPKVPGLTPANLAYVIYTSGSTGLPKGVMVEHRTLCNLVDWHADVFDLHAGSHTSSLAGFGFDAMAWEVWPALCVGATLHLAPASEGSEDIDALLDWWRAQPLDVSFLPTPIAEYAFSRQLDHPTLRTLLIGGDRLRQFPRQPSFEVINNYGPTEATVVATSGRIDAGQALHIGKPVSNATVYLLDEQQQPVPLGVTGELYVGGAGVARGYLNRAELSAERFLRDPFSAEPGARLYRTGDLARWR…	Leu	Leu	769.4	match
STPEETALLQQWNATRVDYPAPTTIQQRVEAQATLRPQSLAAVDQGQSLTYAELNQRANALAHHLLDLGVRPDDRVAIVARRGLDTLVGLLAILKAGAAYVPLDPAHPAERLSYLLEDSAPIAVLTQRALRGHLPALSVPVIELDQPSWSAGRVDAPKVPGLTPANLAYVIYTSGSTGLPKGVMVEHRTLCNLVDWHADVFDLHAGSHTSSLAGFGFDAMAWEVWPALCVGATLHLAPASEGSEDIDALLDWWRAQPLDVSFLPTPIAEYAFSRQLDHPTLRTLLIGGDRLRQFPRQPSFEVINNYGPTEATVVATSGRIDAGQALHIGKPVSNATVYLLDEQQQPVPLGVTGELYVGGAGVARGYLNRAELSAERFLRDPFSAEPGARLYRTGDLARW…	Leu	Leu	769.5	match
VEEQQLVLEWNDTAVAYSTEQLVHELVAQVARDMPDQPAVVTRDQLLTYGQLEAKANQLAHYLQKQGVGRGSLVGICVERSVEMVIGQLAIMKAGAAYIPMDPAYPKERLAFMMHDASMAIVLTQAKLRQKLPADTSRLICLDADWETIAQEPTAALVNTTAASDLAYVIYTSGSTGTPKGVEIEHAALLNLIFWHQRAYDVTATDRASQIAGTAFDASVWEIWPYVTKGATLYLPEEEIRLVPEKLRDWLVASNITVSFLPTPLTESMLALEWPGDTALRYMLTGGDKLHHYPSEKIPFTLVNQYGPTENTVVATAGIVPKEAGQTAAPTIGRPIDNVQVYILDAHRQPVPVGVSGELYIGGSSLARGYLNRPDLTQERFVAHPFTEKAGARLYRTGD…	Leu	Leu	979.7	match
AEQSRMLVEWNQTDVAYSLDLLVHERVARIAQELPEQFAVIGEQGALTYAQLDAKANQLAHALLKRGIGSEDLVGICVERSSEMQIGQLAILKAGAAYVPMDPAYPRERLAFMIKDAGMSLVLTQERLLDALPQEAAALLCLDRDWQEIAAESTAAPAIKTNADQLAYVIYTSGSTGTPKGVEIEHGSLLNLVNWHQRAYSVSAEDRASQIAGTAFDASVWETWPYLTAGATICQPREEIRLSPEKLRDWLVETGITISFLPTPLAENLLPLPWPTGAALRYMLTGGDTLHQYPTADVPFTLVNQYGPTENTVVATAGAVPVLGERESAPTIGRPIDNVSVYVLDENRQPVPVGVVGELYIGGKSLARGYRNRPDLTEASFVPNPFSPIEGARMYRTGD…	Leu	Leu	968.7	match
QERKQVLFQWNDTSVPSERDTCVHEQVARIAQQLPNQLAVVSDEGQITYAELDAKANQVANYLHKQGIISETLVGVCLDRSIDMLVAQLGILKAGGAYVPMDPAYPQERLAFMMQDAEMPVVLTQEHLLAQLPEARATFLCLDRDWSLIAEESDVAPVIATNRDNLAYVIYTSGSTGTPKGVEIEHAALLNLVSWHQRAYEVGAEDRATQIAGTAFDASVWEIWPYLTKGATLYLPSEEIRLVPEQLRDWLVASGITISFLPTPLAERLLTLEWPSDAKLRYMLTGGDKLHDYPPATLPFVLANQYGPTENAVVATAGIVPAAAGQVSAPSIGRPIDNVQVYVLDEKLQPVPIGVAGELYIAGDSLARGYLHRPDLTRERFIANPYGQKAGARMYKTGD…	Leu	Leu	979.3	match
DEREQLVSAWNNTAAAYTYEQTVHELVAAMAEKMPEQLAVVSAEGSLTYAQLDAKANQLANYLQQQGITPETLVGICVERSSEMIVGQLGILKAGGAFVPMDPAYPQERLAFMMADTGMPFVLTQERLLETLPAGDAAFICLDADWEVIAEESTQAPELAVTTDQLAYVIYTSGSTGTPKGVEIEHRALLNLIYWHQHAYTITPDDRASQIAGTAFDAAVWEIWPYMTAGATLYLPQEEIRLIPEKLRDWLVAEGITISFLPTPLAESMLSVDWPSHAALRYVLTGGDKLHHYPAEHVPFTLVNQYGPTENAVVATAGIVAVQAGQVTPPSIGRPIDNVQVYILDEQRQPVPIGVTGELYIAGSSLARGYYKRPDLTQERFVDNPFTANRGAKMYRTGD…	Leu	Leu	990.4	match
CAHLIIERQAQQTPQAHAVYAWDGTLTYSELDRAANKLANFLIKGHGVKVGDIVHVCFEKSLWYVVSVLAVNKAGAAWVPMDPAHSLQRLQQVVSPTGARLALASSVHRHLCSKLLNTVVEVSLTLDEQLNRDEGISDIKPSVAVVSNDVAYVLFTSGSTGVPKGIVMEHGSLCTSQRDIAKRLGLKSNVRMLQFSSFVFDVSVGEIMLSLMHGACVCIPSDHDRLNNLGGFIRDAEVTWAFLTPSFARTLCPQDVPNLELIVLAGEPVSQDVFDLWFGKTRLVNGWGPAETCVLSAIHEWKSADESPLTIGRSVGSFAWIIDVENPQRLAPVGCIGEIVMQGPTLLREYLADPAKTVSSTLTTLPNWAPRANDRKWGRFYKTGDLGFYNPDGTIHYSG…	Ala	Ala	966.6	match
TAAERHQLLVEWNDTAVDYPQHQCLHHLVEEQVLKTPEAIAVIFEGQELTYQALNERANQLAHYLQEKGVKPEVLVGIYFERSLEAIIGILAILKAGGAYVPLDPTYPRDRLDYMLTDSAVSILLTQQSLVTNLREDLDTLKIESFCLDSDWLILENYSRENPSSSVQSENLAYLIYTSGSTGKPKGVMNLHQGICNNILRTKDSYPTTNRDRLLQISSLAFDASVLDIFWSLSSGMALIIPKPEGTKDLAYLIQLMIEKKVSQVFFVPSLLRLLLQQPNLENCRYLKRVFCGGEALSSELMQQFFQHFNCELHNLYGPTETSVDATCWQCPPRTDDPAIAIGRPIANTQIYILDRHLQPVPVGIVGELHIGGIPLARGYLNQLELTAEKFIPNPFGQG…	Leu	Leu	910.4	match
TQAERHQLLVEWNDTQTDYPLDKCIHQLFEEQVERNPNAVAVIFEGQQLTYQQLNQKANQLAHYLRTKGVEPEVLVGIFVERSIEMLIGLLGILKAGGAYVPLDPSYPSDRLIYMLTDAAVSILLTQQSLVDSLEANSAEVVCLDRDWHIIANYSQHNPVKLVKAENLAYVIYTSGSTGKPKGVMNIHKGICNNLLRTIDTYPLIAGDCILHIGVLSFDVSVWEIFWSLTSGTTLVVAKPEGHKDIAYLINLIAQQQVTQVFFVPSMLRIFLQQPNLESCRCLKRVFSGAETLSYELTQRFFERLDCELHNLYGPTEAAVDATCWQCQPQSNYQVIPIGRPIANTQTYILDQYLQPVPIGIAGELHIGGVQLARGYLNQPELTNERFISNPFGEGKLYK…	Leu	Leu	921.1	match
TTQEQHQLLVEWNNTEADYPLDKSLHQLFEEQVAQNPQGIAVIFEGQKLTYQQLNNRGNQLAHCLRDKGVGPESLVGIFMERSLEMVIGLLGILKAGGAYVPLDPDYPTERLGDILSDSGVSLVLTQESLGDFLPQTGAELLCLDRDWEKIATYSPENPFNLTTPENLAYVIYTSGSTGKPKGVLISHRGLMNLICWHQDAFEITPLDKITQLARSAFDAAVWELWPCLTAGASLVLVKPEIMQSPPDLRDWLIAQEITVSFLPTPLVEKILSLKWDENIALRIILTGGDKLHHYPSVSMPFKLINNYGPTENTVVTTSGLVPDYEEGNSSSPSIGKPISNTKIYILDQNLQPLPIGVPGELHISSVGLARGYLNRLELTQEKFISNPFNSGILYKTGD…	Leu	Leu	973.7	match
VEQHQLLVEWTDTQVDYPLDKCIHQLFEEQVQRTPDAVAVVFEDQQLTYHELNSRANQLAHYLKSLGVSTDMLVGICVERSIEMVVGLLGILKAGGAYLPLDPEYPTERLHFMLEDAQVSVLLTQQKLLDRLAQHQAKLVCLDTDWQLISQSSQDNLITETQAANLAYVIYTSGSTGQPKGVLIAHQGLLNLVFWHQNTFKITTLDKATQLAGTAFDAAVWELWPYLTAGASIYLVKSEFLSSLVKLRDWLISKKITISFLPTPLAQELLSLEWPTESLALRTILTGGDKLHQYPSDLVPSQLVNNYGPTENTVVTTSGLVVAKEQDQISPSIGRAIANTQIYILDNNLQLVPIGIPGELHIAGVGLAKGYLNRPELTTEKFIPNPFKRSREAGEQGSR…	Leu	Leu	995.3	match
TEIEQQQLLLKWNDTGVDYPQDKCIHLLFEEQVELTPDAVAVVYENQHLTYHELNCRANQLAHYLKSLGVKADVLVGICVERSLEMVVGLLGILKAGGAYLPLASDYPTERLRLMLEDAQVSVLLTQQKLIDRLPEHTAQRVCLDADWQVISQLSQDNLIPETQATNLAYVIYTSGSTGQPKGVLIAHQGLLNLVFWHQRTFKITTLDKATQLAGTAFDAAVWELWPYLTAGASIYLVKPEILLSPVDLQDWLESKKITISFLPTPMAEQLLSLEWPESTTLRTMLTGGDKLHRYPSGLLPFQVVNNYGPTENTVVSTSGLVVSNGRDNNISPPIGRPIANVEIYILDSYLQPVPVGVPGELHIGGAGLARGYLNRPQLTQEKFISNPFKRSRGAGEQR…	Leu	Leu	989.7	match
TSAARTAPTVLDLFARHVDRTPDAVAVADGDRVLTYRELDELSGRLSGRLISRGVRGGDRVAVMMDRSADLVVALLGVWKSGAAYVPVDAAYPAPRVAFMVADSAVSLTVCSAATRDGVPEGIESIVITDEDASDTSVATVRPGDLAYVMYTSGSTGTPKGVAITHGTIAELAEDPGWVMEPGEAVLMHSPHTFDASLFEVWTPLSLGARVVIAEPGSVDVRRLREAAAAGVTRVYLTAGSFRAVAEESPESFAAFREVLTGGDVVPAHAVERVREACPGARVRNMYGPTEATMCATWHLLQPGDVMGPVMPIGRPLAGRRIQVLDESLRPVEPGVVGDLYLSGGLAEGYFNRAGLTAERFVADPSAPGQRMYWTGDLAQWTADGELLFAGRADHQVKV…	Leu	Hpg	777.5	no match
AARTTPTMLDLFASHVDRTPDAVAVAGGDGVLTYRQLDERAGRLAGRLASRGIRRGDRVAVVMDRSADLVVALLAVWKAGAAYVPVDAGYPAPRVAFMVADSAAKLVVCSAASRGAVPAGVESLEPAAAAEEGASDAPAATVRPGDPAYVMYTSGSTGTPKGVTISQGCVAELTMDAGWAMEPGEAVLMHSPHAFDASLFELWMPLASGVRVVLAEPGSVDARRLREAAAAGVTRVYLTAGSLRAVAEEAPESFAEFREVLTGGDVVPAHAVERVRTAAPRARFRNMYGPTEATMCATWHLLQPGDVVGPVVPIGRPLTGRRVQVLDASLRPVGPGVVGDLYLSGALAEGYFNRAALTAERFVADPSAPGQRMYWTGDLAQWTADGELVFAGRADDQVK…	Leu	Hpg	765.8	no match
CIHELIEKQAVERPDSLAIVGWDGTFTYTELVEAANRLANYLTKNFTIKTDELIPVCFEKSSWYIVAILAINKVGAGWVPLDPSHPEQRLRQVVSQIRAKIVLCSPSNAYICNGFGLTVIEISSVFNQKLVESGVTSTTGPATKVTPRNIAYVLFTSGSTGTPKGLVMEHVSVCTSQTAISQRLELTTDVRMLQFSAFVFDISVGEIVATLISGASLYIPDENTRLNNLPNFIQNNNINCAMLTSSFLRTIKPADVPALELLVFVGEAPARDVFETWFGKVRLINGWGPAETCVLSTIHEYQSIDENCLTIGRPVGGFCWIVDSDNPQRLAPTGAIGELVVQGPTLLREYLADSEKTKLAIVYDLPDWAPRRESQYWNRFYKSGDLCYYNPDGAIEYLT…	Gly	Abu	905.8	no match
LVTEDEKRDLFLRVNDTAKAYPNKLIMSMLEDWAAATPDKTALVFREQRVTYRELNERVNQLAHTLREKGVQPDDLVMLMAERSVEMMVAIFAVLKAGGAYLPIDPHSPAERIAYIFADSGAKLVLAQSPFVEKASMAEVVLDLNSASSYAADTSNPPLVNQPGDLVYVMYTSGSTGKPKGVMIEHGALLNVLHGMQDEYPLLQDDAFLLKTTYIFDISVAEIFGWVPGRGKLVILEPEAEKNPKAIWQAVVGAGITHINFVPSMLIPFVEYLEGRTEANRLRYILACGEAMPDELVPKVYEVLPEVKLENIYGPTEATIYASRYSLAKGSQESPVPIGKPLPNYRMYIINRHGQLQPIGVPGELCIAGASLARGYLNNPALTEEKFTPHPLEKGERIY…	Gly	Gly	820.7	match
DDEERRTLLRDWNATATPFLEDLGVHELFQRQARETPDAMAVSYEGHSLSYQALDTRSREIAAHLKSFGVKPGALVGIYLDRSAELVAAMLGVLSAGAAYVPLDPVHPEDRLRYMLEDSGVVVVLARQASRDKVAAIAGASCKVCVLEDVKAGATSAPAGTSPNGLAYVIYTSGSTGRPKGVMIPHRGVVNFLLCMRRTLGLKRTDSLLAVTTYCFDIAALELLLPLCAGAQVIIASAETVRDAQALKRALRTHRPTLMQATPATWTLLFQSGWENAERVRILCGGEALPESLKAHFVRTASDVWNMFGPTETTIWSTMAKVSASRPVTIGKPIDNTQVYVLDDRMQPVPIGVPGELWIAGAGVACGYLNRPALTAERFVSNPFTPGTTLYRTGDLARW…	Gly	Gly	954.1	match
DRVAAEHPTRVAYDYEGTQYTYAQLKEGSDRLAGFFAESLPAGEPIIVYGGQTFDMVEVFLGLSKSGHAYIPIDTHSPNERITQVQDVAHAPAVIEVAPLPITVPDVKIIRAPALHQAEQSHAPIHSLQHAVAGDDNYYIIFTSGTTGKPKGVQISHDNLLSYVNWNISDFGLEEGVVAMSQPPYSFDLSVMDLYPTLVLGGTLKALPKEVTDNFKELFATLPKLGLNEWVSTPSFVEIALLDPNFKQENYPNLTHFLFCGEELVNKTAQALITRFPKATVYNTYGPTEATVAVTGMAITQAIVDQYPRLPIGYAKPDTNVYVVDEQGEQVSAGTEGELMIVGPSVSKGYLNNPDKTAAAFFKAGNQRGYRSGDLVTMTADGMVFYRGRTDFQVKLHGY…	Ala	Ala	870.4	match
HEWNATTEPYPSCCFHQLFEKQARAMPQAIAAIFQEQRLSYAELDERSERLAIYLQQCGVQPNRIVAVCLERSLDMLVALIGIARSGAAWLPLDPNYPDDRLRFMLSDSQAQLLLTEEGLRDKTAAIVSQAVGERLQIVAMDGHWPEIERQARTSELQMRDDPRNLAYVIYTSGSTGIPKGVMIEHRSLVNFLYSMLNRPGLRANDRLLAVTTYCFDIAGLELLVPLLCGACCCICATDKLNDSEALQGEIERLQPTVMQATPSTWTLLFHGGWNNRQGVKILCGGEPLPPALRQRFAESASQTWNLFGPTETTIWSTVSRLDLTKDSVDIGTPIANTRVYILNGDDQLVPIGVPGELCIAGDGLARGYLGNPQLTAQKFIANPFEPGNRLYRTGDLAR…	Gly	Gly	980	match
SDWNDTSSAYPSDCVHELFERQAETNPAAIAVMCEGKSLTYGELDQRSSVLAKQLQDLGIGPDQLVAICVTRSLDMIVGLLGILKAGGAYVPLDPEYPTERLAYMLEDSQAEVVLTQTALRHQVTALSSGAARRPHILAVNEVLEAWNGEAISKGTLRREVQNTHLAYVIYTSGSTGKPKGVMIPHNALINFLTSMAKEPGLNSNDRLLAVTTYCFDIAGLEFYLPLIMGAQCVICSSETIVDADRLKQEISHCRPTVMQATPSTWSMLFHCGWKNEEKVKVLCGGEALPMALQHQFMACNCEVWNLYGPTETTIWSAVQRIRENEAIVIGKPIQNTGIYILDHNRALVPIGVPGELCIDGDGLARGYLHKPELTAEKFMDHPFHRGKKIYHTGDLARW…	Gly	Gly	1001.5	match
EEEQLLITEWNRTEVPYSREKCVHEMIEEMVSKAPDSIALIVGEQRVTYGELNRQANQLAHYLRKQGVGPEVLVGICAERTVEMMIGLLAILKAGGAYVPIDPAYPAERIAYIIGHSQIPVLLTQEHLLPTLPEHQAKVICLDRDWATVAVESEENPGKLATSDNLIYVIYTSGSTGNPKGVALEHRSVIYFLSWAHDTYTPEEMSGVLFSTSICFDLSVYEMFATLTMGGKVIMAENALQLPALPAADQVTLVNTVPSAATELVRMKGIPASVRVINLCGEPLSNRLAQELYAFPHVEKVFNLYGPTEDTVYSTHAIVTKGATNEPLIGRPQFNTHVFVLDSHRKPVPVGVPGELYLSGSGLARGYLHRPDLTAERFVQNPFREPGARMYRTGDLVRY…	Gly	Gly	822.3	match
AEPEPTALLPQAVEAQAARTPDRVALVFGSEQLTYAELNARANRLARLLKTRGVGAERRCAVCMECSPDLVVSLLAVLKAGGAYVPVDPRYPLERVRYMLEDARAQVLLTRRELAHHGEGIPHVVSLPEAGLVGEGDANLEPVADAAQLAYVLYTSGSSGRPKGVMVSHGALANFLTTMAREPGLRAEDVLAAVTTFSFDIAALELYLPLVQGARVVMATREQAADGRALSGVLARHGVTVMQATPATWRMLADAGGAPGTGFTVLCGGEALPQDLADALTANGARVWNLYGPTETTVWSCRKRLGAGDRVSLGGALGNTSVHVLDPDLRPVPVGLAGELFIGGSGVARGYWGRPSITAERFVPDPFSARPGARLYRTGDLVRRRVDGELEFIGRADHQ…	Gly	Gly	901.6	match
ERATLLQRSRLPASEYPAGQGVHRLFEAQAGLTPDAPALLFGEERLSYAELNALANRLAWRLREEGVGSDVLVGIALERGVPMVVALLAVLKAGGAYVPLDPQYPADRLQYMIDDSGLRLLLSQQSVLARLPQSDGLQSLLLDDLERLVHGYPAENPDLPEAPDSLCYAIYTSGSTGQPKGVMVRHRALTNFVCSIARQPGMLARDRLLSVTTFSFDIFGLELYVPLARGASVLLASREQAQDPEALLDLVERQGVTVLQATPATWRMLCDSERVDLLRGCTLLCGGEALAEDLAVRMRGLSASTWNLYGPTETTIWSARFRLGEEARPFLGGPLENTALYILDSEMNPCPPGVAGELLIGGDGLARGYHRRPGLTAERFLPDPFAADGSRLYRTGDLA…	Gly	Gly	918.1	match
DERQRYLALGCDMDAEYPRGLCLHTLFEAQAGRFADAPAVLFDGELLTYGELNRRANRLAHYLLAEGVGTESLVGIAMERGPDMLVGLLAVLKAGAAYVPLDPDYPRERLAYMLEDSGVRLVLSQSWLSPGLPLAKGVAALDLDRTGWLDGYPSNDPLRPLAAENLAYVIYTSGSTGRPKGVQIEHRSLLNFLASMAREPGCTSSDRLLQLTSLSFDIAGLELYLGLTRGACIVMPKAQQSKDPQALLALIEEAEVSIIQATPATWRMLLDGAPERAEVLRGRKALCGGEALGGGLARRLLAHVDSLWNVYGPTETTIWSSCQRVLDSEVIHLGGPIGNTALHVLDDELEPMPAGGGGELLIGGGGLARGYFARPALTAERFVPNPFDAHGGRLYRTGD…	Gly	Gly	919.1	match
TEVEQHQLLVEWNDTGVDYPQDLCIYQLFEEQVQRTPDAVAVIFENQQLTYYQLNCRANQLANYLQSLGVSADVLVGICVERSIEMVVGLLGILKAGGAYVPLDPDYPQQRLSFILDDAALPVLLTQQSLLESLPEHTAQVVCLDSDRQLIEQHSRENPLTGSKPENLAYVIYTSGSTGQPKGVQVSHNCVVNFLASMSHCPGLTDSDTFCAVTTISFDIAALELYLPLIVGAKVVVVGREVASDGARLLLELQHSSTTVMQATPATWQMLVASGLSTQQLGMKLLCGGEALPPQLAHQLLETGAQVWNLYGPTETTIWSSICQLRNESTQLEARSAIASGAALRAIAPIGRPIANTQFYILDSHLQPVPVGVAGELHIGGLGLAKGYLNRPQLTQEKF…	Gly	Gly	941.2	match
KEKVISKWNETAKSEKLVSLQDMFEKQAVLTPERIALMCDDIQVNYRKLNEEANRLARLLIEKGIGPEQFVALALPRSPEMVASMLGVLKTGAAYLPLDPEFPADRISYMLEDAKPSCIITTEEIAASLPDDLAVPELVLDQAVTQEIIKRYSPENQDVSVSLDHPAYIIYTSGSTGRPKGVVVTQKSLSNFLLSMQEAFSLGEEDRLLAVTTVAFDISALELYLPLISGAQIVIAKKETIREPQALAQMIENFDINIMQATPTLWHALVTSEPEKLRGLRVLVGGEALPSGLLQELQDLHCSVTNLYGPTETTIWSAAAFLEEGLKGVPPIGKPIWNTQVYVLDNGLQPVPPGVVGELYIAGTGLARGYFHRPDLTAERFVADPYGPPGTRMYRTGDQ…	Gly	Gly	915.7	match
LPEEKEKVISKWNETAKSEKLVSLQDMFEKQAVLTPERIALMCDDIQVNYRKLNEEANRLARLLIEKGIGPEQFVALALPRSPEMVASMLGVLKTGAAYLPLDPEFPADRISYMLEDAKPSCIITTEEIAASLPDDLAVPELVLDQAVTQEIIKRYSPENQDVSVSLDHPAYIIYTSGSTGRPKGVVVTQKSLSNFLLSMQEAFSLGEEDRLLAVTTVAFDISALELYLPLISGAQIVIAKKETIREPQALAQMIENFDINIMQATPTLWHALVTSEPEKLRGLRVLVGGEALPSGLLQELQDLHCSVTNLYGPTETTIWSAAAFLEEGLKGVPPIGKPIWNTQVYVLDNGLQPVPPGVVGELYIAGTGLARGYFHRPDLTAERFVADPYGPPGTRMYR…	Gly	Gly	915.7	match
LLDTWLDTAVEVGPDLLPARFARQAAATPQAVALIAGDDSLTYAELDARANRLAHALLREGAGPDRLVALALPRTAELVVALLAVLKTGAAYLPLDPDHPAARLSHVLGDARPALLLTDTRTEQHLPADADTRRLALDSAEVRALLADCPDTDPAEEGVTPAPGSAAYVIYTSGSTGRPKGVVVPHSALVNFVTAMRRQAPLRPQERLLAVTTVAFDIAALELYHPLLSGAAVVLAPKEAVPQPSAVLDLIARHGVTTVQGTPSLWQLLVGHDAEALRGLRMLVGGEALPLSLAEALRALTDDLVNLYGPTETTIWSTAAELAGGTGAAPIGRPIANTRVYVLDDGLQPVAPGVVGELYIAGAGLARGYLDRPALTAERFPADPYGLEPGGRMYRTGDL…	Gly	Gly	876	match
ENFAQEQEAFPVYNILGEIHTYGELKADSDSLAAHLDQLDLTAKSPVVVFGGQEYAMLASFVALTKSGHAYIPIDHHSALEAIEAILEVAEPSLVIAVDDFPIDNLQVPVIQYSQLEEIFKQKLSYQINHAVKGDDTYYIIFTSGTTGKPKGVQISHDNLLSFTNWMINAEAFAIPHRPQMLAQPPYSFDLSVMYWAPTLALGGTLFALPKEITADFKQLFTTITNYHWCVDINTFFVDMAMLSDDFNAQQLPHLTHFYFDGEELTVKTAKKLRQRFPQARIVNAYGPTEATVALSALAVTDKMLETCKRLPIGYTKPDSPTFIIDESGHKLANGQQGEIIVSGPAVSKGYLNNPERTAAAFFEFEGLPAYHTGDLGSMTDEGLLLYGGRMDFQIKFNG…	Ala	Ala	845.2	match
VRRNDTGRTRPDSSPLRRFEAQAATTPRATALVVGEERLDYAELDARAERLATLLSRSTAGRGGPVAVALPRGVMLPVALLAVWKAGLHYLPLDPDHPRSRLADVLADSAPGCVITTTDLARRLPPVPAPLLVLDDPATAARLAATTATALAEDPREQNGEWGEELAYTIYTSGSTGRPKGVMVTRSAVANFLADMNERLELGPGDRLLAVTTVSFDIAVLELLAPLLTGGTVVLADATTQRDPAAVRSLCAREGVTVIQATPSWWHAMAVDGGLDLTALRVLVGGEALPPALARTLLEPGRAPLGDYLLNLYGPTETTVWSTVARITADSLEAHGGAVPTGTPIARTAAYVLDAALRPVPDGVPGELYLAGAGLARGYLGRPGMTAERFVACPFGEPG…	Gly	Gly	840.9	match
DAAERRLVLQEWNDTAAEPPAASVTGLFERQARRSPGATALEFGEVRLSYAELNARANRLARHLVARGAAPGRFVAVALPRSAELVVTLLAVLKSGAAYLPIDPHYPADRVEYMLADAGPALTVTEPVAEAGLSGYGDADLGADELRGPVHGAHPAYTIYTSGSTGRPKGVVVPRGALDNFLADMGRRFTPGSGDRLLAVTTVGFDIAGLEIFLPLLHGAVLVLADEETARDPHALLHRVSASGITMVQATPSLWQGVAAVAGDELAGVRVLVGGEALPSELARALTDRARSVTNLYGPTEATIWATAADVAESGPVIGRPLANTSAYVLDSALRPVPVGVPGELYLAGEQLAQGYHLRPALTSERFTADPYGPAGTRMYRTGDLVCRRRDGALRYLSR…	Gly	Gly	806.9	match
DAAERRLVLQEWNDTAAEPPAASVTGLFERQARRSPGATALEFGEVRLSYAELNARANRLARHLVARGAAPGRFVAVALPRSAELVVTLLAVLKSGAAYLPIDPHYPADRVEYMLADAGPALTVTEPVAEAGLSGYGDADLGADELRGPVHGAHPAYTIYTSGSTGRPKGVVVPRGALDNFLADMGRRFTPGSGDRLLAVTTVGFDIAGLEIFLPLLHGAVLVLADEETARDPHALLHRVSASGITMVQATPSLWQGVAAVAGDELAGVRVLVGGEALPSELARALTDRARSVTNLYGPTEATIWATAADVAESGPVIGRPLANTSAYVLDSALRPVPVGVPGELYLAGEQLAQGYHLRPALTSERFTADPYGPAGTRMYRTGDLVCRRRDGALRYLSR…	Gly	Gly	806.9	match
AGERDQLLHEWNDTAAALPPALLPQLFEEQVRRTPHDVALVSGNIRLTYAELDARANRLAHLLLARGAAPETFVAVALPRTEELLVALLAVQKTGAGHLPLDPGFPAERLSYMLDDARPAVVLTTEDISARIPGGSHVVLDSEQVTGELHDHPATSPAGRGNPAGPAYVIYTSGSTGQPKGVVVPSAALVNFLADMVPRLGLRGGDRLLSVTTVGFDIAALELFVPLLSGATVVLADGETVRDPALARQTCEDHGVTMVQATPSWWHGMLADAGDSLRGVHAVVGGEALSPGLRDALTRGARSVTNMYGPTETTIWSTSAGQAAGDSAPPSIGTPILNTRVYVLDAALCVVPPGVAGELYIAGDGLARGYLGRAGLTAERFVACPFGAPGERMYRTGDL…	Gly	Gly	866.7	match
CVHELITQQSARDPHHEAIYSSEGIVTYANLDRLSNLLAHYLHRLGVRPESIVPFCFDKSPWAIVAMLAILKAGGAFLPLDPLHPRNRREALVQEVGAEIMIVSPSSSVPCEGLTSIMVEFTIELLEQLSSRYDAFQEILPKAEPSNAAYVLFTSGSTGKPKGVLMEHSAFATSTLGHGGIYNLSPASRVFQFSNYIFDGSLGEIFTTLSFGGTVCVPSEDERLQKAPSFMREARVNTAMLTPSFVRTFAPEQVPSLRLLVLGGEPSSKDLLETWCGRLRLVNGYGPAEACNYATTHDFKPTDSPHTIGRGFNSACWIVDPTDYNKLTPIGCIGELIIQGNALARGYINDADRTKNSFITNVDCLPKSIISGPHRFYLTGDLVRYTPDGQLEYLGRKDT…	Gln	Gln	908.6	match
HTCLHDMFTKHASNAPHHEAIYSSKGSLTYGELDHLTDILATHLSSLNVGPETVVPFASRIHVAVVAILAILKAGAAFVPLDPLHPISRREALVREVNARVLIASSDAVASCAGMAEHVVELSPSVMARLATSVTLKILPKVGPRNTAYILFTSGSTGKPKGVVMQHGSFSSTTIGYGKVYNLSPLSRIFQFSNYIFDGSLGEIFGPLAFGGTICIPSDDERLQCAPDFMHRAKVNTAMLTPSFVRTFTPDKVPHLKTLVLGGEAASKSTLEMWVDRVTLFNGYGPAEACNYATTHIFKSSAESPRLIGSSFNGACWVVEPSNHNKLTPIGCTGELVLQGHALARGYLNDKMKTEESFVCEIGSLPSSLLHEPKRFYLTGDLVRYNSNGELEYLGRKDS…	Gln	Gln	865.8	match
LEIVPAFEKERLLKRASSQTIAYDKNMTLHGLFEQKAADHPEKTAVVYEGQKLSYRELNEQSSRLAMALRRRGIGPDAPAAIVMERSERVITAMMGVLKAGGAYVPIDPGFPEERIRFMLEDSKAKAVITDSGLTFETAETVQFSEALSESRENGYPSSAAGAGHLAYIIYTSGTTGRPKGVMIEHRQVHHLVRGLQQAVGTYDQDDLKLALLAPFHFDASVQQIFTSLLLGQTLYIVPKKTVSDGRALSDYYRRHQIDVTDGTPAHLQLLAAADDLSGVKLRHMLVGGEALSRVATERLLQLFAETAESVPAVTNVYGPTETCVDASSFTITNRTDLQYDTAYVPIGRPIGNNRFYILDENGALLPDGVEGELYIAGDGVGRGYLNLPDMTRDRFLKD…	Gln	Gln	895.3	match
EKERLLKRASSQTIAYDKNMTLHGLFEQKAADHPEKTAVVYEGQKLSYRELNEQSNRLARAFRRRGIGPDAPAAIVMERSERVITAMLGVLKAGGAYVPIDPGFPEERIPFILEDSKVKVVITDSGLTFETTETVRFSEALSESLENGHPSSEAGAGHLAYIIYTSGTTGRPKGVMIEHRQVHHLVRGLQQAVGAYDQDDLKLALLAPFHFDASVQQIFTSLLLGQTLYIVPKKTVSDGRALSDYYRRHQIDVTDGTPAHLQLLSAADDLSGVKLRHMLVGGEALSRVATERLLQLFAETAESVPDVTNVYGPTETCVDASSFTMTNHADLQADTAYVPIGRPIGNNRFYILDEGGALLPDGVEGELYIAGDGVGRGYLNLPDMTADKFLEDPFVPGGF…	Gln	Gln	900.5	match
EKERLLKRASSQTIAYDKNMTLHGLFEQKAADHPEKTAVVYEGQKLSYRELNEQSNRLARALRRRGIGPDAPAAVVMERSERVITAMLGVLKAGGAYVPIDPGFPEERIRFMLEDSKVKVVITDSGLTFETAETVRFSEALSESLENGHPSSEAGAGHLAYIIYTSGTTGRPKGVMIEHRQVHHLVRGLQQAVGAYDQDDLKLALLAPFHFDASVQQIFTSLLLGQTLYIVPKKTVSDGRALSDYYRRHQIDVTDGTPAHLQLLSAADDLSGVKLRHMLVGGEALSRVATERLLQLFAETAESVPDVTNVYGPTETCVDASSFTMTNHADLQGDTAYVPIGRPIGNNRFYILDENGALLPDGVEGELYIAGDGVGRGYLNLPDMTADKFLEDPFVPGGF…	Gln	Gln	902.4	match
TQQEKEQLLSRFQAREMQYSREQTIHERFSKQAFRTPDRTAVVFEGESLTYGELNKRANQLAQALRVEGVQAGQLVGIMAERSLEMIIGIFGILKAGGAYLPIDPDSPVERIHYIARDSGINILLTHGELPENLNFSGTCINMKEEQAYHETDINLAVPCQFDQLAYCIYTSGTTGTPKGTPKGTLIEHRQVIHLIEGLRNAVYSAYDGVLHVAMLAPYYFDASVQQIYASLLLGHTLFIVPKEAVSDGEALCQYYRQHRIDVTDGTPAHLKLLVAADDGEGVPLRHLLIGGEALPKTTVTKFIHLFGADRAAPAITNVYGPTETCVDASLFNIEVSADAWTRSQVHIPIGKPLGNNRMYILDSQQKLQPVGVQGELYIAGDGVGRGYLNLPELTNKKF…	Gln	Gln	919	match
EHFAETQADFPVYDILGEVHTYGQLKVDSDSLAAHIDSLGLVEKSPVLVFGGQEYEMLATFVALTKSGHAYIPVDQHSALDRIQAIMTVAQPSLIISIGEFPLEVDNVPILDVSQVSAIFEEKTPYEVTHSVKGDDNYYIIFTSGTTGLPKGVQISHDNLLSFTNWMISDDEFSVPERPQMLAQPPYSFDLSVMYWAPTLAMGGTLFALPKTVVNDFKKLFATINELPIQVWTSTPSFADMALLSNDFNSETLPQLTHFYFDGEELTVKTAQKLRQRFPKARIVNAYGPTEATVALSAVAITDEMLETCKRLPIGYTKDDSPTYVIDEEGHKLPNGEQGEIIIAGPAVSKGYLNNPEKTAEAFFQFEGLPAYHTGDLGSMTDEGLLLYGGRMDFQIKFN…	Ala	Ala	924.5	match
SQQEKEYLLSRFQSNDMHYPREKTIHELFEEQAHRTPDNTAVVFEGKQFTYEELNRRANQLARTLQAKGVQADQLVGIMTERSLEMVVGILGVLKAGGAYLPIDPDSPSERIRYILNDSSISVLLYCGKLQDDIGFSGTCIDLMEEHFYHEKDSSLALSYQSSQLAYAIYTSGTTGKPKGTLIEHRQVIHLIEGLSRQVYSAYDAELNIAMLAPYYFDASVQQMYASLLSGHTLFIVPKEIVSDGAALCRYYRQHSIDITDGTPAHLKLLIAAGDLQGVTLQHLLIGGEALSKTTVNKLKQLFGEHGAAPGITNVYGPTETCVDASLFNIECSSDAWARSQNYVPIGKPLGRNRMYILDSKKRLQPKGVQGELYIAGDGVGRGYLNLPELTDEKFVADP…	Gln	Gln	934.7	match
LEEERSFIDSCQPLEETGYRLKQTLHHALEQQAAKTPDQPAVIVEDEEITYKELNEQANRVAWELIDRGVKAETTVAIMGRRSPEMLIGIYAILKAGGAYLPIDPDYPEERIRFLLKDSDSDILLIQSDNLDIPAFDGEIVHLSQLNSGLKRRLSNPNVEVYPDSLAYMIYTSGSTGRPKGVQVEHQSAVNFLNSLQFRYPLNQSDVILHKTSYSFDASIWELFWWPYGGASVYLLPQGGEKEPDMILKVIEEQQITAMHFVPSMLHAFLEYLKNGPVPIKTNRLKRVFSGGEQLGAHLVSRFCELLPDVTLTNSYGPTEATVEAAFFDCPLDEKLDRIPIGKPIHHVRLYILNQKQKMLPAGCIGELYIAGAGVARGYLNRPELTEERFLDDPFYPGE…	Gln	Glu	927.3	no match
TEAEKRTLLLNVNDTFVERTAATALHQLVEEQAARTPDEVAVVYEEYALTYRELNARANQLARLLRSHGTGPDTLIGIMVDRSPGMVVGMLAVLKAGGAYTPIDPSYPPERIQYMLSDSQAPILLTQRHLQELAAYQGEIIDVDEEAIYTGADTNLDNVAGKDDLAYVIYTSGSTGNPKGVMISHQAICNHMLWMRETFPLTTEDAVLQKTPFSFDASVWEFYLPLITGGQLVLAKPDGHRDIAYMTRLIRDEKITTLQMVPSLLDLVMTDPGWSACTSLQRVFCGGEALTPALVSRFYETQQAQLINLYGPTETTIDATYWPCPRQQEYSAIPIGKPIDNVRLYVVNASNQLQPVGVAGELCIAGDGLARGYWQREELTKASFVDNPFEPGGTMYRTG…	Gln	Gln	919.6	match
EYVELVRGCESAPCAEPACLHPLVEAQAARTPEATAVVHGEIELSYRELNRRANVLAHRLRAEGVGPDVPVGIAMQRSPELVVALLAVLKAGGAYVPMDPSYPAERLAFLAEDSGIGLLLTQTFLQDELPFNAQLTNLCLDDPSLFQNVPAQWDGNPEQRACPEHLAYVIYTSGSTGRPKGVGITHGALVNHMRWMQERFQLAAHERVLQRTSSSFDASVWEFWLPLMSGARLHLAPAELGTSLESLWGLVEAQRINVLQMPPSLLQALLPFAGDDQLDSLRLLCCGGEALSGALLEQLGRRWNGELVNLYGPTEATIDACCFSAPVKEVGAEIPIGAPIAGVRARILDAAGGVCPVGCRGELLIAGAGLARGYLGRPGLTAERFVPDPYGDGERIYRT…	Gln	Gln	892	match
TKGERHRVLYDFNRTDGVFCKEMTIPELFEKQAEKTPDHPAVAFGDETISYRELNERANSLAFTLRQKGVGPDVIAGILTERSIEMIVGIMGILKAGGAYLPIDPAYPQERISYIVKDSDVSVLCAAGDVDPGEAYTGDIIRIDQTGQNDHVENLKHDIKPQHLAYVIYTSGSTGKPKGVMIEHHSVNNLVHGLNERIYQHLDAHLNVALVAPYIFDASVKQIFAALLFGHTLCIVPRETAWDAMSLIEYYSKNNINVSDMTPAHLNMLAYVDKTELEFDVKELIVGGDALTPDVIGGLFHKFPNLSCNITNVYGPTECCVDAASHQIESGKVPQTPSIPIGRPLLNTSIYIVDKELRPLPVGIAGELCIAGEGVARGYVNRPELTAEKFVDHPFEPGK…	Glu	Glu	885.3	match
EKEKLLARAGGKSVSYRKDMTIPELFQEKAELLSDHPAVVFEDRTLSYRTLHEQSARIANVLKQKGVGPDSPVAVLIERSERMITAIMGILKAGGAYVAIDPGFPAERIQYILEDCGADFYLTESKVAAPEADAELIDLDQAIEEGAEESLNADVNARNLAYIIYTSGTTGRPKGVMIEHRQVHHLVESLQQTIYQSPTQTLPMAFLPPFHFDASVKQIFASLLLGQTLYIVPKKTVTNGAALTAYYRKNSIEATDGTPAHLQMLAAAGDFEGLKLKHMLIGGEGLSSVVADKLLKLFKEAGTAPRLTNVYGPTETCVDASVHPVIPENAVQSAYVPIGKALGNNRLYILDQKGRLQPEGVAGELYIAGDGVGRGYLHLPELTEEKFLQDPFVPGDRMY…	Glu	Glu	881.3	match
LTLLSESEKERLLKRASGNPVNYRGEMTIPGLFEEKVKSLSDKPAVVYEGRTLSYRTLHEQSGRIAGRLLQAGISADSPVAVLLGRSERVIAAILGILKAGGAYVPIDPDFPADRIQYILEDSGAKAVLTEAGIQAPAADAERIDFDEAVQYETAADGVSTQSDRLAYIIYTSGTTGRPKGVMIEHRQVHHLVQSLQQEIYQCGEQTLRMALLAPFHFDASVKQIFASLLLGQTLYIVPKTTVTNGSALLDYYRQNRIEATDGTPAHLQMMVAAGDVSGIELRHMLIGGEGLSAAVAEQLMALFHQSGRTPRLTNVYGPTETCVDASVHQVSADNGMNQQAAYVPIGKPLGNARLYILDKHQRLQPDGTAGELYIAGDGVGRGYLNLPDLTAEKFLQDP…	Glu	Glu	874.5	match
ITAKEKEQIVERWGQPAIDCPRDKTIHQLFEEQAERTPEHTAAVYEKSRFTYRELNERANRLARILRSEGVQPDQPVGILAERSLEMIVGIIAILKAGGAYVPMDPDSPQERIRYILEDSGAKVLLAQTHLQDRVSFAGEILLLNDERMNSGDSSNLVTAAGPDHLAYVIYTSGTTGKPKGTLIEHRQVLHLMEGLRGQVYGAYDSGLRVSLLAPYYFDASVKQIFASLLGGHALYIVPKASVSDGYALSNYYRTHRIDVTDGTPSHLQLLIAADSLHGVTIRHMLIGGEALPQATVAQLLELFASNGSSMPLITNVYGPTETCVDASVFHIVPETLASADDGGYVPIGKPLGNNRVYIVDSHDRMLPIGVKGELCIAGDGVGRGYLNLPELTGEKFVA…	Glu	Glu	901.2	match
ITAKEKEQIVERWGQPAIDCPRDKTIHQLFEEQAERTPEHTAAVYEKSRFTYRELNERANRLARILRSEGVQPDQPVGILAERSLEMIVGIMAILKAGGAYVPMDPDSPQERIRYILEDSGAKVLLAQPHLQDRVSFAGEILLLNDERMNSGDGSNLVTAAGPDHLAYVIYTSGTTGKPKGTLIEHRQVLHLMEGLRGQVYGAYDSGLRVSLLAPYYFDASVKQIFAALLGGHALYIVPKASVSDGYALSNYYRTHRIDVTDGTPSHLQLLIAADSLHGVTIRHMLIGGEALPQATVAQLLELFASNGSSMPLITNVYGPTETCVDASVFHIVPETLASADDGGYVPIGKPLGNNRVYIVDSHDRMLPIGVKGELCIAGDGVGRGYLNLPELTGVKFVA…	Glu	Glu	903.5	match
LKQTLHHALEQQAAKTPDQPAVIVEDEEITYKELNEQANRVAWELIDRGVKAETTVAIMGRRSPEMLIGIYAILKAGGAYLPIDPDYPEERIRFLLKDSDSDILLIQSDNLDIPAFDGEIVHLSQLNSGLKRRLSNPNVEVYPDSLAYMIYTSGSTGRPKGVQVEHQSAVNFLNSLQFRYPLNQSDVILHKTSYSFDASIWELFWWPYGGASVYLLPQGGEKEPDMILKVIEEQQITAMHFVPSMLHAFLEYLKNGPVPIKTNRLKRVFSGGEQLGAHLVSRFCELLPDVTLTNSYGPTEATVEAAFFDCPLDEKLDRIPIGKPIHHVRLYILNQKQKMLPAGCIGELYIAGAGVARGYLNRPELTEERFLDDPFYPGERMYKTGDLARWLPDGQVEFL…	Glu	Glu	927.6	match
TYGDLKADSDSLAAVIDQLGLPEKSPVVVFGGQEYEMLATFVALTKSGHAYIPIDSHSALERVSAILEVAEPSLIIAISAFPLEQVSTPMINLAQVQEAFAQGNNYEITHPVKGDDNYYIIFTSGTTGKPKGVQISHDNLLSFTNWMITDKEFATPSRPQMLAQPPYSFDLSVMYWAPTLALGGTLFTLPSVITQDFKQLFAAIFSLPIAIWTSTPSFADMAMLSEYFNSEKMPGITHFYFDGEELTVKTAQKLRERFPNARIINAYGPTEATVALSAVAVTDEMLATLKRLPIGYTKADSPTFIIDEEGNKLPNGEQGEIIVSGPAVSKGYMNNPEKTAEAFFEFEDLPAYHTGDVGTMTDEGLLLYGGRMDFQIKFNGYRIELEDVSQNLNKSRFIE…	Ala	Ala	883.5	match
TLHYALEQQAEKTPDQAAVIFEDGVMTYKELNEQATRISWELIGRGVKPETTVAIIGKRSPEMLLGIYGILKAGGAYLPIDPDYPEERISFLLEDSGTNILLLQSAGLHVPEFTGEIVYLNQTNSGLAHRLSNPNVDVLPQSLAYVIYTSGSTGMPKGVEIEHRSAVNFLNSLQSRYQLKHSDMIMHKTSYSFDASIWELFWWPYAGASVYLLPQGGEKEPEVIAKAIEEQKITAMHFVPSMLHAFLEQIKYRSVPIKTNRLKRVFSGGEQLGTHLVSRFYELLPNVSITNSYGPTEATVEAAFFDCPPHEKLERIPIGKPVHHVRLYLLNQNQRMLPVGCIGELYIAGAGVARGYLNRPALTEERFLEDPFYPGERMYKTGDVARWLPDGNVEFLGRT…	Glu	Glu	919.8	match
ADENEKKRVLTAFNRTEAVEPPAPTLHGLFTRRAALSPHRPALRFPGGMLTYAELDQYTDRLAARLRQKGVRKESMVGVLAERSPEMVVSVLAVLKAGGAYVPLDPEYPEDRLRYMLDDCGACLLLAQPGLSVSGFSGETLEVSLSALTGETETGAVSEEADSNSLAYIIYTSGSTGTPKGVAVEHRQAAAFLSGMQGQFPLTEEDVIVLKSSFSFDASIWQLFWWTMSGASVYLLPAGWEKDPVRMIKAFASEKVTTAHFIPAMVNSFLDALETEPAETRTRLGRTLTRVFAGGEALSPLTAARFADLLPETVLIHGYGPTEATVDAAFYVCDRKRDSGRTRLPIGKPVPGARLYVLDSGGTIQPAGVAGELYIAGTGVARGYLNRPELTEERFLDDP…	Glu	Glu	889.8	match
LAPTLHGLFERQVALTPDRTALRFSGGSLTYAQLDMYANRLAARLTAHGITKESIVGVLSERSPDMLTAVLAVLKAGGAYVPLDPAYPEERLSYMLKDSGAALLLTQPGLKAPVFSGKTLEVDMTALANEESECHSLHQADSDSLAYVIYTSGSTGRPKGVAVEHRQAVSFLTGMQMQFPLEEDDIIMMKTSFSFDASVWQLFWWTLSGASAYLLPSGWEKDPALMVKAIREEGVTTAHFIPAMLNSFLDQAEIEAPRSLKRVFAGGEPLAPHTAARFASLLPETSLVHGYGPTEATVDAAFYACDPELDKNRLRLPIGKPVPGARLYVLDPHLAVQPVGVAGELYIAGAGVARGYLNRPELTEERFLDDPFYPGERMYKTGDLARWLPDGQVEFLGRL…	Glu	Glu	934.6	match
VSSTLHGLFERQAALTPDRTALRFSGGSLTYAQLDMYANRLARLTAHGITKESIVGVLSERSPDMLTAVLAVLKAGGAYVPLDPVYPEERLSYMLKDSGAALLLTQPGLKAPVFSGKTLEVDMTSLANEESEYHSLHQADSDSLAYVIYTSGSTGQPKGVAVEHLQAVSFLTGMQMQFPLEEDDIIMMKTSFSFDASVWQLFWWTLSGASAYLLPSGWEKDPALMVKAIREEGVTTAHFIPAMLNSFLDQAEIEAPRSLKRVFAGGEPLAPHTAARFASLLPETSLVHGYGPTEATVDAAFYACDPELDKDRLRLPIGKPVPGARLYVLDPHLAVQPVGVAGELYIAGAGVARGYLNRPELTEERFLDDPFYPGERMYKTGDLAHWLPDGQVEFLGRLD…	Glu	Glu	912.6	match
QKLLYEFNKTEAVSPKAFTLHGLFERQAAFTPERLAIRFSGGSLTYAELDMYASRLAAHLAARGVTNESIVGVLSERSPDMLIAVLAVLKAGGAYLPLDPAYPKERLSYMLKDSGASLLLTQPGCSAPNFSGETLEVDMTSLASEKAENHEFTPADGGSLAYVIYTSGSTGQPKGVAVEHRQAVSFLTGMQHQFPLSEDDIVMVKTSFSFDASVWQLFWWSLSGASAYLLPPGWEKDSALIVQAIHQENVTTAHFIPAMLNSFLDQAEIERLSDRTSLKRVFAGGEPLAPRTAARFASVLPQVSLIHGYGPTEATVDAAFYVLDPERDRDRLRIPIGKPVPGARLYVLDPHLAVQPSGVAGELYIAGAGVARGYLNRPALTEERFLEDPFYPGERMYKT…	Glu	Glu	921.6	match
DEDKTRKIVSQNNRTVSVSPEAPTLHGLFERQAAVTPERLAIRFSGGSLTYAELDMYASRLAAHLAARGVTNESIVGVLSERSPDMLIAVLAVLKAGGAYLPLDPAYPKERLSYMLKDSGASLLLTQPGCSAPNFSGETLEVDMTSLECEEVKRHVSASVSDGSLAYVIYTSGSTGQPKGVAVEHRQAVSFLTGMQHQFRLSEDDIVMVKTSFSFDASVWQLFWWALSGASAYLLPPGWEKDSALIVQAIHQENVTTAHFIPAMLNSFLDQAEIERLSDRTSLKRVFAGGEPLAPRTAARFASVLPQVSLIHGYGPTEATVDAAFYVLDPERDRDRLRIPIGKPVPGARLYVLDPHLAVQPSGVAGELYIAGAGVARGYLNRPALTEERFLEDPFYLGE…	Glu	Glu	915.4	match
VDAEQAAHLAEWGSAPCEPARAWLPELLERQLAQSAERVALEWDGGSLGYAELHARANRLAHYLRDKGVGPDVRVAICAERSPQLLVGLLAIVKAGGAYVPLDPDYPSERLAYMLADSGVELLLTQAHLFERLPGAEGVTPICLDSLKLDNWPSQAPGLHLHGDNLAYVIYTSGSTGQPKGVGNTHAALAERLQWMQATYTLDGDDVLMQKAPVSFDVSVWECFWPLVTGCRLVLAAPGEHRDPARLVELVRQFGVTTLHFVPPLLQLFIDEPGVAACGSLRRLFSGGEALPAELRNRVLQRLPAVALHNRYGPTETAINVTHWQCRAEDGERSPIGRPLGNVVCRVLDAEFNLLPAGVAGELCIGGLGLARGYLGRPALSAERFVADPFSAAGERLYR…	Glu	Glu	855.9	match
GTGTPRPPGSRPEPVAARIAGQAARTPDAPAVTEPGRVWSYAELDARADRVAAALAARGIGAEDLVAVLLPRGAELVATLLGILRAGAAYLPLDTGHPADRNRRALSDSAPALLVTDAGRSRTLRGETGCAALVLGAEDTERELADRAPLPRDGAGLVRPVTGDNAAYTILTSGSTGRPKAVVVTRDALDAFVDRALDTYGDALGGEALLHSPVAFDLTVVTLYGPLAAGGRVRVGDLDESGIARWEKERPAFVKATPSHLALLTEFGGSTAPGTVVLAGEQLIGARLDRWRTRLGASGTTVLNSYGPTETTVNCLEHRIAPDADVPSGPVPVGRPVPGVRVLLLDDRLRPVAPGVTGELYVCGPGVARGYRARPAATAERFVACPQGRPGERMYRTGD…	Glu	Glu	719.6	match
TDQSFDAKPLHELFTGQVKHGPDRMALKHHDEVMTYQELDEKSNQVARFLIGKGVEKGDYIGVIGKRSLGTIVNLLAVLKTGAAYIPLDPDYPEERKAYIQSKSNCKFFISHDVYDKEHIERFSKAPVDRKVDLDDMAYVIFTSGSTGKPKGVQITHVPQRNTILDINEKFNVTEQDNIMGISSLCFDLSVYDVFGALSSGASLVIIDDQRDVFSLKETAEKERITIWNSVPAIMGMTADVYPDNELNHHLRLILLSGDWIPLQLPATIKKTFKNAEVISLGGATEGSIWSIYYPIQKVEEDWKSIPYGKPLANQKIYVLNQNKQLCPVGVEGELYIGGAGVASGYIHDQEKTEHSFIQHQELGYIYKTGDYGVLKEDGYVEFLGRKDSQVKIRGYRVE…	Cys	Cys	774.3	match
LHKILHEWNDTTRAFPDDRLMHQLFEEQAAQQPRAEALRWRGGGTMTYQELNRRANRIAARLAAEDVGPETVVAVSVPRGPMMVAVVLGILKAGGVYLPMEPHLPAERAAVILEEAHAEVVVTTADREGWPVPDGYARVCADAAVEGPHPADADNCPRPVTQPHNTAYIIFTSGSTGRPKGVAVAHRPVLNLINWCRRTFGFGPGDMGLCVTSLGFDLSVFDVFGLLGTGAALYIADAEQQRDPALLLDVLIEEPVTFWNSAPTTLAQVGPLLDTVGTAGTGDLRLVFLSGDFTPLPLPDEVRAVFPRADMISLGGATEATVWSNWFRIGAIDPAWRSIPYGRPIDNSRYHVLDEALRPCPVGVEGDLYIGGECLALGYVNQPELTADRFIPDPFHEDP…	Cys	Cys	832	match
LHAIQTHAETYPQTDAFRSQGQSLTYQELWEQSDRAAAAIQKRISGEKKSPILVYGHMEPHMIVSFLGSVKAGHPYIPVDLSIPSERIAKIIESSGAELLIHAAGLSIDAVGQQIQTVSAEELLENEGGSVSQDQWVKEHETFYIIYTSGSTGNPKGVQISAANLQSFTDWICADFPVSGGKIFLNQAPFSFDLSVMDLYPCLQSGGTLHCVTKDAVNKPKVLFEELKKSGLNVWTSTPSFVQMCLMDPGFSQDLLPHADTFMFCGEVLPVSVAKALLERFPKAKIFNTYGPTEATVAVTSVEITNDVISRSESLPVGFAKPDMNIFIMDEEGQPLPEGEKGEIVIAGPSVSRGYLGEPELTEKAFFSHEGQWAYRTGDAGFIQDGQIFCQGRLDFQIK…	Ala	Ala	869.3	match
GEREKILYRWNDTDRSFPCPGPIHLPFEQQAAARPDAIAVRWSGGTMTYRELNRQANRIAWTLKRRGVRPETVVGVAVRRGPLMVAAVLGVLKAGGAYLPIGSTLPSDRVAGMLADASATLVLTTEDTNRWTPPDGVELLDVGRAGLALSLDGEINPEPVASADNTAYIIFTSGSTGKPKGVTVAHRPVHNLLNWCYRTFDFGPDDVSLCVTSLDFDLSVFDIFGLLGAGGGFYIADATQQRDPEMLLDVLLSEPITFWNSVPGTLNQLAPLLPQTAGSPGVQDLRLVFFSGDYTPLSLPDQVRAVFPHAEIISLGGATEATVWSNFFPVGAIDPQWRSIPYGRPIDNARYYVLDEKLEPCAVGVEGDLYIGGPVIALGYVNRPDLTAERFIADPFGGV…	Cys	Cys	816.5	match
TEPVEAPPQALPGSARSIAAGFAERALLTPDATAIHDAAGSYSYRQVAQHASALRRVLEAHGAGRGRRVAVMLPKSAAQLVAVIGILQAGAAYVPVDIRQPPLRRQAILASAEVVALVCLESDVPDVGCACVAIDRLAADSAWPPPPAAEVAADDLAYVIYTSGSTGTPKGVMLSHAAVSNTLLDINQRYGVDANDRVLGLAELSFDLSVYDFFGATAAGAQVVLPDPARGSDPSHWAELLERHAITLWNSVPAQGQMLIDYLESEPQRHLPGPRCVLWSGDWIPVSLPTRWWRRWPDSAAVQPGRRTEAAIWSIEQPIRPQHTELASIPYGRALRGQSVEVLDARGRRCPPGVRGEIHIGGVGLALGYAGDPQRTAERFVRHPDGRRLYRTGDLGRYL…	Cys	Cys	817.8	match
GTPPLPTAQAAVRRRTAATEAPLPARLLHEAVGDAARRHADLTALVDGDTRMTYRRLTEHARRVGRTLRRLGARPGRLVPVVARKGWRQAVAALGVLESGAAYLPLDPELPAERLVHLVRRAEAALLLTERALLDTLAVPVGVTVLAVDDDAALDADGGPLQSVQNLTDLAYTIFTSGSTGEPKGVMIDHLGAANTLECVNRRFGTGPGDAVLAVSSPSFDLAVYDLFGVLAAGGTVVVPAHDRRRDPGHWAELIRRERVTLWNSVPALGTLLTEYAEALAPDALRTLRAVLLSGDWIPLGLPDRIRALSAPGATVMSLGGATEASIWSVWYEIGKVHEAWSSIPYGTPMANQRLEVLDEQLRPRPDWVPGELYIGGTGVAKGYWRDPEQTSLRFPVHP…	Cys	Cys	877.3	match
GTPPLPTAQAAVRRRTAATEAPLPARLLHEAVGDAARRHADLTALVDGDTRMTYRRLTEHARRVGRTLRRLGARPGRLVPVVARKGWRQAVAALGVLESGAAYLPLDPELPAERLVHLVRRAEAALLLTERALLDTLAVPVGVTVLAVDDDAALDADGGPLQSVQNLTDLAYTIFTSGSTGEPKGVMIDHLGAANTLECVNRRFGTGPGDAVLAVSSPSFDLAVYDLFGVLAAGGTVVVPAHDRRRDPGHWAELIRRERVTLWNSVPALGTLLTEYAEALAPDALRTLRAVLLSGDWIPLGLPDRIRALSAPGATVMSLGGATEASIWSVWYEIGKVHEAWSSIPYGTPMANQRLEVLDEQLRPRPDWVPGELYIGGTGVAKGYWRDPEQTSLRFPVHP…	Cys	Cys	877.3	match
VVRLPEAQRARRETFNATTASIPEARLDGLFLAQAEQGPQRMAILEPALRMSYGELLGQAGSLAAHLAELGARPNELTAVVLEKGWRQIVAVTAIHLAGSAYLPIDPALPEERRRLLLEEGQVKVVLTESHLAERLSWPASVRVVAIADTARGAPPRLPARAASDMAYCIYTSGSTGRPKGVKIEHRAAANTILDINERFGVGPADRVFALSSLGFDLSVYDIFGSLAAGAAIVLPQPEVTRDPAHWLQVLRQQGVTIWNSVPTLMEMLVDQVEARGELLPETLRLVMLSGDWIPVTLPDRIRRLSRDIRVISLGGATEASIWSIIHPIGRVDPAARSIPYGRPMLNQRFYVLDEKLAPRPDHVPGDLYIGGVGLAQGYFRDEETTRARFFNHPRTGER…	Cys	Cys	930.8	match
LPAAQRARRESFNATAAAIPEARLDALFLAQAERMPERVAVIDHGRTLSYAQLREHASALASQLVTLGAKPDTLIAVVLEKGWRQAVAVLAIQLAGAAYLPVDPALPEDRRNLLLQEGQVKVALTEPRLAERLSWPEDVEVVVVADIARGAALPERRGSVTDLAYCIYTSGSTGRPKGVMIDHRSAANTVQDINSRFQVGPEDRVFALSSLGFDLSVYDIFGALAVGAAFVLPESEATKDPASWLNLLRTHRVSVWNSVPTLMEMLVDVAETRGERLPDSLRLVMMSGDWIPVTLPDRIRRLARGDIQIISLGGATEGSVWSILHPIGQVEPTARSIPYGRPMLNQRFYVLDDALASRPDYVPGELFIGGVGVARGYFRDDVRTAERFIVHPKTNERLY…	Cys	Cys	913.2	match
SLLLPPAQRARRESFNATAAAIPEARLDDLFLARAEQLPERVAVIDADRTLSYAQLREHAADLATRLAALGARPDNLIAIVLEKGWRQAVAVLAVQLAGAAYLPVDPALPDERRALLLQEGKVRVVVTEPRLAERLSWPGDVEVVVVADIARGVSRPERRGSASDLAYCIYTSGSTGRPKGVMIEHRAAANTLLDINARFQVGPEDRIFALSSLGFDLSVYDIFGALAAGAALVLPETEATRDPARWLRLLRAHRVSVWNSVPTLMEMLVDVAETRGERLPDSLRLVMMSGDWIPVTLPDRIRRLARGDIQIISLGGATEGSVWSILHPIGQVPPGARSIPYGRPMLNQRFHVLDEALSPRPDHVPGELFIGGVGVARGYFGDEVRTAERFIVHPKTRE…	Cys	Cys	917.4	match
PPAQLEARASANETNSLLSEHTLHGLFAARVEQLPMQLAVVSARKTLTYEELSRRSRRLGARLREQGARPNTLVAVVMEKGWEQVVAVLAVLESGAAYVPIDADLPAERIHYLLDHGEVKLVLTQPWLDGKLSWPPGIQRLLVSDAGVEGDGDQLPMMPIQTPSDLAYVIYTSGSTGLPKGVMIDHRGAVNTILDINERFEIGPGDRVLALSSLSFDLSVYDVFGILAAGGTIVVPDASKLRDPAHWAALIEREKVTVWNSVPALMRMLVEHSEGRPDSLARSLRLSLLSGDWIPVGLPGELQAIRPGVSVISLGGATEASIWSIGYPVRNVDPSWASIPYGRPLRNQTFHVLDEALEPRPVWVPGQLYIGGVGLALGYWRDEEKTRNSFLVHPETGER…	Cys	Cys	962.1	match
LLPLSQLTQRLQVNETYAPVSEETLHNLFVKQVQQRPEAIALITPQRTLTYHELYTEAQALGQQVQQLGATPNTLVAVLMEKGWEQIVAVLGILMAGAAYLPIDAALPQERQWSLLEQGEVKLVVTQAALNASLGLPDHLHCLVVASQPQEIIDTPLEANVSSSDLAYVIFTSGSTGTPKGVMIDHRGAVNTIQDINQRFDVQPTDRMLAVSALNFDLSVYDIFGLLAAGGTLVMPTPEAAKDPVHWVELMTTHQVTLWNTVPALMQMLVEYLSEHPDQVTEDLRLALLSGDWIPLNLPTQIQSLWPQGQVVSLGGATEASIWSVYYPITTVEPEWKSIPYGKPLVNQSLHVLNHNLDPCPNWVPGQLYIGGIGLAQGYWRDEQKTNASFILHPQTGER…	Cys	Cys	957.2	match
LPTAQLALQAQVNQTTQSWSEDILHSLFVKQVQVQSEATAVISPQKSLTYGELYQRSHQLGHGLRKLGVKPNQLVAVVMEKGWEQVVAVLGILMSGGAYLPIDPGLPQERQWYLLEQAQVTQVLTQTHLKQSLGWPEGIKCWSVDTEELAEYDPNPLEPVQTSEDLAYVIYTSGSTGLPKGVMIDHRGAINTILDINQRFKVTPSDRVLALAALNFDLSVYDIFGVLGAGGAIVMPPPKAAKDPACWRELIIAHEVTLWNSVPALMQMLVEHLLGTSATAVGDLRVVMLSGDWLPVDLPSKIQSLWSNVQVMSLGGATEASIWSIGYPIEKVGSDWKSIPYGKPLLNQSFYVLNELMEPRPVWVPGQLYIGGVGLAKGYWKNEHKTQASFITHPVTQEP…	Cys	Cys	985.9	match
ADANPQSIAVRHTTDELTYQQLMDESSKLAHRLQGSKKPMILFGHMSPYMIVGMIGAIKAGCGYVPVDTSIPEDRIKMIINKVQPEFVFNTTDESFESLEGEVFTIEDIKTSQDPVIFDSQIKDNDTVYTIFTSGSTGEPKGVQIEYASLVQFTEWMLELNKSGNKQQWLNQAPFSFDLSVMAIYPCLASGGTLNLVDKNMINKPKLLNEMLTATPINIWVSTPSFMEMCLLLPTLNEEQYGSLNEFFFCGEILPHRAAKALVSRFPSATIYNTYGPTEATVAVTSIQITQEILDQYPTLPVGVERLGARLSTTDDGELVIEGQSVSLGYLKNDQKTAEVFNFDDGIRTYHTGDKAKFENGQWFIQGRIDFQIKLNGYRMELEEIETQLRQSEFVKEAI…	Ala	Ala	805.9	match
PLPWAQQARRALLNGQPACATARTLHRDFFLRAAEAPDADALLYRDQRVTRGELAERALRIAGGLREAGVRPGDAVEVSLPRGPQQVAAVFGVLAAGACYVPLDIDQPPARRRLIEEAAGVCLAITEEDDPQALPPRLDVQRLLRGPALAAPVPLAPQASAYVIYTSGSTGVPKGVEVSHAAAINTIDALLDLLRVNASDRLLAVSALDFDLSVFDLFGGLGAGASLVLPAQEQARDAAAWAEAIQRHAVSLWNSAPALLEMALSLPASQADYRSLRAVLLSGDWVALDLPGRLRPRCAEGCRLHVLGGATEAGIWSNLQSVDTVPPHWRSIPYGRPLPGQAYRVVDTHGRDVPDLVVGELWIGGASLARGYRNDPELSARRFVHDAQGRWYRTGDRGR…	Cys	Cys	784.2	match
LPKHQESIRNKINQQGDLELTKELLHQRFFKNVESTPNALAIIHGQESLDYITLASYAKSCAGALTEAGVKSGDRVAVTMNKGIGQIVAVLGILYAGAIYVPVSLDQPQERRESIYQGAGINVILINESDSKNSPSNDLFFFLDWQTAIKSEPMRSPQDVAPSQPAYIIYTSGSTGTPKGVVISHQGALNTCIAINRRYQIGKNDRVLALSALHFDLSVYDIFGLLSAGGTIVLVSELERRDPIAWCQAIEEHNVTMWNSVPALFDMLLTYATCFNSIAPSKLRLTMLSGDWIGLDLPQRYRNYRVDGQFIAMGGATEASIWSNVFDVEKVPMEWRSIPYGYPLPRQQYRVVDDLGRDCPDWVAGELWIGGDGIALGYFDDELKTQAQFLHIDGHAWYR…	Cys	Cys	888.7	match
MPASQRAIRERVNATGAPIPEGLLHEGIFRIALQQPQALAVTDMRYQWNYHELTDYARRCAGRLVECGVQPGDNVAITMSKGAGQLVAVLAVLLAGAVYVPVSLDQPAARREKIYADASVRLVLICQHDASAGSDDIPVLAWQQAIEAEPIVNPVVRAPTQPAYIIYTSGSTGTPKGVVISHRGALNTCCDINTRYQVGPHDRVLALSALHFDLSVYDIFGVLRAGGALVMVMENQRRDPHAWCELIQRHQVTLWNSVPALFDMLLTWCEGFADATPENLRAVMLSGDWIGLDLPARYRAFRPQGQFIAMGGATEASIWSNACEIHDVPAHWRSIPYGFPLTNQRYRVVDERGRDCPDWVSGELWIGGIGVAEGYFNDSLRSEQQFLTLPDERWYRTGD…	Cys	Cys	921.1	match
NMEYLSSNQTAQLDKWNATAFEYPNTTLHAMFESEAQQKPDKVAVVYEDIRLTYRELNSRANALAFYLLSQAAIQPNKLVGLIMDKSEHMITSILAVWKTGGAYVPIDPRYPDQRIQYILEDTAALAVITDSPHIDRLRSITNNRLPVIQSDFALQLPPSPVHPVSNCKPSDLAYIMYTSGTTGNPKGVMVEHHGVVNLCVSLCRLFGLRNTDDEVILSFSNYVFDHFVEQMTDALLNGQTLVVLNDEMRGDKERLYRYIETNRVTYLSGTPSVISMYEFDRFRDHLRRVDCVGEAFSEPVFDKIRETFPGLIINGYGPTEVSITTHKRPYPFPERRTDKSIGCQLDNSTSYVLNDDMKRVPIGAVGELYLGGDGVARGYHNRPDLTADRFPANPFQTE…	Cys	Cys	984.5	match
GQMEQLDQWNANEFEFPSSTLHAVFESEAQQHPDKVAVVYEDVRLTYRELNSRANALAYHLLSKAAIGPNKIIGLVMEKSEHMINSIFAVWKTGGAYVPIDASYPDHRIKYILEDTAALAVIADGPYLERLESIMEGSLPLIPSDEALRLPPSPVHPNSNCHSSDLAYVMYTSGTTGLPKGVMVEHHGVVNLAFSLAQIFGLRDTDDEVILSFSNYIFDHFVEQMTDALLNGQTLVVLNDEMRGDKERLYKYIEDNKVTYLSGTPSVISMYEFDRFHSHMRRIDCVGEAFSEPVFDKIRETFPGLVINGYGPTEVSITTSKRLYPFPERRTNKSIGSQVSNSKSYVLSDDMKRMPIGAVGELYLGGDGVARGYHNRPELTAERFPQNPFQTEQEKREGR…	Cys	Cys	967.5	match
ALEFLSPGQMEQLDQWNANEFEFPSSTLHAVFESEAQQHPDKVAVVYEDVRLTYRELNSRANALAYHLLSKAAIGPNKIIGLVMEKSEHMINSIFAVWKTGGAYVPIDASYPDHRIKYILEDTAALAVIADGPYLERLESIMEGSLPLIPSDEALRLPPSPVHPNSNCHSSDLAYVMYTSGTTGLPKGVMVEHHGVVNLAFSLAQIFGLRDTDDEVILSFSNYIFDHFVEQMTDALLNGQTLVVLNDEMRGDKERLYKYIEDNKVTYLSGTPSVISMYEFDRFHSHMRRIDCVGEAFSEPVFDKIRETFPGLVINGYGPTEVSITTSKRLYPFPERRTNKSIGSQVSNSKSYVLSDDMKRMPIGAVGELYLGGDGVARGYHNRPELTAERFPQNPFQTE…	Cys	Cys	967.5	match
SLEYLSSAQMAQLDAWNATDAEFPDTTLHAMFEKEAAQKPDKVAVVYEQRSLTYRQLNERANRMAHQLKSDISPKPNSIIALVVDKSEHMIATILAVWKTGGAYVPIDPEYPDDRIRYILEDTSAIAVISDACYLSRIQELAGESVRLYRSDISTQTDGNWSVSNPAPSSTSTDLAYIIYTSGTTGKPKGVMVEHHGVVNLQISLSKTFGLRDTDDEVILSFSNYVFDHFVEQMTDAILNGQTLVMLNDAMRSDKERLYQYIETNRVTYLSGTPSVISMYEFSRFKDHLRRVDCVGEAFSQPVFDQIRDTFQGLIINGYGPTEISITTHKRLYPFPERRTDKSIGQQIGNSTSYVLNADMKRVPIGAVGELYLGGEGVARGYHNRPEVTAERFLRNPFQ…	Cys	Cys	987.5	match
GSLEYLSSIQLEQLAAWNATEAEFPDTTLHEMFENEASQKPDKIAVVYEETSLTYRELNERANRMAHQLRSDVSPNPNEVIALVMDKSEHMIVNILAVWKSGGAYVPIDPGYPNDRIQYILEDTQALAVIADSCYLPRIKGMAASGTLLYPSVLPANPDSKWSVSNPSPLSRSTDLAYIIYTSGTTGRPKGVTVEHHGVVNLQVSLSKVFGLRDTDDEVILSFSNYVFDHFVEQMTDAILNGQTLLVLNDGMRGDKERLYRYIEKNRVTYLSGTPSVVSMYEFSRFKDHLRRVDCVGEAFSEPVFDKIRETFHGLVINGYGPTEVSITTHKRLYPFPERRMDKSIGQQVHNSTSYVLNEDMKRTPIGSVGELYLGGEGVVRGYHNRADVTAERFIPNPF…	Cys	Cys	980.6	match
GSLEYLSSIQLEQLAAWNATEAEFPDTTLHEMFENEASQKPDKIAVVYEETSLTYRELNERANRMAHQLRSDVSPNPNEVIALVMDKSEHMIVNILAVWKSGGAYVPIDPGYPNDRIQYILEDTQALAVIADSCYLPRIKGMAASGTLLYPSVLPANPDSKWSVSNPSPLSRSTDLAYIIYTSGTTGRPKGVTVEHHGVVNLQVSLSKVFGLRDTDDEVILSFSNYVFDHFVEQMTDAILNGQTLLVLNDGMRGDKERLYRYIEKNRVTYLSGTPSVVSMYEFSRFKDHLRRVDCVGEAFSEPVFDKIRETFHGLVINGYGPTEVSITTHKRLYPFPERRMDKSIGQQVHNSTSYVLNEDMKRTPIGAVGELYLGGEGVVRGYHNRADVTAERFIPNPF…	Cys	Cys	982.2	match
LELVCAADRRRFDEWNRTETEFARDRTLHAGFEIAAERWPDAIAVVSGENRLSYRELNERANRIAGFLAARVAPKPDEFIGLVVEKSEWMIAAILGVWKAGAAYVPIDPSYPDDRIRFIFEDTQARLVLTDRAYAERLDRVADGLPCEVFGVQDLPLEPYPAANPRSAATSTDLAYAIYTSGTTGRPKAVLIEHRGVVNLHTSLERLFDLSRDRGDEAVLSFSNYVFDHFVEQMTDALLSGQTLVMLDDSMRSDQQRLYAYMNANAVTYLSGTPSVLSLYEYGSIPSLKRIDAIGEDFTTPVFDKIRSSFGGLIINGYGPTEISITSHKRLYLKHEPRLDKSIGHPVANTACYVLNPAMQRVPVGGMGELYIGGIGVARGYLNRPELTAERFVSNPFQS…	Cys	Cys	924.7	match
ADANPQSIAVRHTTDELTYQQLMDESSKLAHRLQGSKKPMILFGHMSPYMIVGMIGAIKAGCGYVPVDTSIPEDRIKMIINKVQPEFVFNTTDESFESLEGEVFTIEDIKTSQDPVIFDSQIKDNDTVYTIFTSGSTGEPKGVQIEYASLVQFTEWMLELNKSGNEQQWLNQAPFSFDLSVMAIYPCLASGGTLNLVDKNMINKPKLLNEMLTATPINIWVSTPSFMEMCLLLPTLNEEQYGSLNEFFFCGEILPHRAAKALVNRFPSATIYNTYGPTEATVAVTSIQITQEILDQYPTLPVGVERPGARLSTTDEGELVIEGQSVSLGYLKNDQKTAEVFNFDDGIRTYHTGDKAKFENGQWFIQGRIDFQIKLNGYRMELEEIETQLRQSEFVKEAI…	Ala	Ala	808.3	match
LDLISPSMRARFDSWNETAEEFPADKTLHAVFEEMAERWPDEIAVVYRENRLTYRELNERANRLAHYLRSVVELRPDDLVALVLDKSELMITAIIAAWKTGAAYVPIDSGYPDDRISFMLSDTAARVVVTNEIHSDRLRSLAETGTPVLEIELLHLDDQPAVNPVTETTSTDLAYAIYTSGTTGKPKAVLVEHRGVVNLQVSLAKLFGLDKAHRDEALLSFSNYIFDHFVEQMTDALLNGQKLVVLDDSMRTDPGRLCRYMNDEQVTYLSGTPSVLSLYDYSSATSLTRIDAIGEDFTEPVFAKIRGTFPGLIINGYGPTEISITSHKRPYPPDVHRVNKSIGFPVANTKCHVLNKAMKPVPVGGIGELYIGGIGVTRGYLNREDLTADRFVENPFQTA…	Cys	Cys	914.6	match
APDAPIDAVEILNRDDLAALERWTGRARGTDRVVGTIPERFAAVVAEQPEAVALVAADGEESWTYGELDRWANRIAHHLHARGVGRQHRVALVMERSPLLVAAVLGTLKAGACYVPVEPTWPRARIDLVLADLDPALVIDERLAEEDLTGYPTRPLDTADVGGEHLAYLMYTSGSTGTPKGVEVSHRNVLSLALDPCWADADHQRVLVHAPPTFDASTYEMWVPLLHGGAAVVAPPGKLDAARLATLIAERGVTALWLPAGLFDLITQHHPKSFVQVREVWAGGDVLSPAAVRRLVRDDGTLTVVNGYGPTETTTFAARYRMSAPARCKDPLPIGEPMAGSRLYALDDRLRQVPQGVIGELYVGGDGVARGYANHPPLTSERFVADPFGRPGERMYRTG…	Cys	Cys	746.6	match
VPTEERKLIQSFNETERHYPNKTLSQLFEEQALKTPDAAALRMGDECRTYRQLDERANQIAHALIEKGAGSGGIVAVMMERSMDMAAALLGIWKAGGAYLPLDPSYPKERLSFLLHDSQAALLLTEEELISSIPSGYEGSIVTSGHTTHYRTDSPDASIGELAYLIYTSGTTGRPKGVLVDHQGIANTLQWRREEYGMSEGDTALHLFSYVFDGCVTSLFTPLLSGACVLLTTDNEAKDVLALRRKIAQYKVSHMLIVPSLYRVLLEVLTAEDAKSLRIVTFAGEAVTPDLLETSRKICPSAELANEYGPTENSVATTILRHLNEEERITIGHPIANTKVYILQGEQLQPIGAAGELCISGAGLARGYYKRTELTEKAFTDHPFLKGERLYRTGDAGRF…	Tyr	Tyr	912.8	match
VPPEEQQVIQLFNETERPYVNKTIPQLFEEQAHKTPEAAALKMGNECWTYRQLQVRANQIAHALIEKGVGSGDIVAVMMGRSMEMPAALLGIWKAGGAYMPLDPHFPAERLSFLLKDSQAAQLLIEEDLISLIPPSYEGNTITIEHTESYQTEAPNMPPGDLAYLIYTSGTTGRPKGVLVDHHGIANTLQWRREEYSMTEQDISLHLFSYVFDGCVTSLFTPLLSGACVLLTTDDEAKDVLALKRKIARYKVSHMIIVPSLYRVLLEVMTADDAKSLRIVTFAGEAVTPDLLELNQIICPSAELANEYGPTENSVATTILRHLNKKERITIGHPIRNTKVFVLHGNQMQPIGAAGELCISGAGLARGYYKQQELTQKAFSDHPFLEGERLYRTGDAGRF…	Tyr	Tyr	905.8	match
LTHEERNKLLNEFNSGQENEHKVQTIDQLFEKQAALTPNAPALVSRENTLTYQELDEWSNGIAWALRDRGVKPDTPVGIMMPRSFSMIAAILGVWKAGGCYVPIDPEYPAERKRYILGDSRTKLLITLPAADQEALEDFEGEIFAIENAETYDGSPLPQVSRPQHLAYIIYTSGTTGQPKGVMVEHKGIANTLQWRRNAYTLNETDTVLQLFSFSFDGFLTSMFTPLLSGAKTVLPDENEAKDILSIKHDLSHHRITHMIIVPVLYRALLDVIQPEDAKTLRVVTLAGEAADRELIDRSMAICPNTELANEYGPTENSVATTAMRHMERQKNVCIGRPIDNTEVLILNGDQLQPIGVAGELCIAGTGLARGYVNLPELTAKTFVQHPYQPEKRMYRTGD…	Tyr	Tyr	932.8	match
THEERNKLLNEFNSGQENEHKVQTIDQLFEKQAALTPNAPALVSRENTLTYQELDEWSNGIAWALRDRGVKPDTPVGIMMPRSFSMIAAILGVWKAGGCYVPIDPEYPAERKRYILGDSRTKLLITLPAADQEALEDFEGEIFAIENAETYDGSPLPQVSRPQHLAYIIYTSGTTGQPKGVMVEHKGIANTLQWRRNAYTLNETDTVLQLFSFSFDGFLTSMFTPLLSGAKTVLPDENEAKDILSIKHDLSHHRITHMIIVPVLYRALLDVIQPEDAKTLRVVTLAGEAADRELIDRSMAICPNTELANEYGPTENSVATTAMRHMERQKNVCIGRPIDNTEVLILNGDQLQPIGVAGELCIAGTGLARGYVNLPELTAKTFVQHPYQPEKRMYRTGDA…	Tyr	Tyr	932.8	match
TQEERHQLLNEFNTGQANQYGVQTISQLFEQQAARTPKASALVSGDKTLTYQELDEWSNGIARALRSRGVKPDTPVGIMMHRSFSMIASILGVWKAGGCYVPIDPEYPKERKRYILSDSGTKLLMTINEADLGVLADFEGEILTIESVEEDDKSPLPQMSSAHHLAYIIYTSGTTGRPKGVMVEHKGIANTLQWRRNAYAFNETDTILQLFSFSFDGFITSMFTPLLSGAKAVLLHEEEAKDILAIKHQLSRQRITHMIIVPVLYRALLDVVQPEDVKTLRVVTLAGEAADRELIARSLAICPHTELANEYGPTENSVATTVMRHMEKQAYVSIGQPIDGTQVLILNSNHQLQPIGVAGELCIAGTGLARGYVNLPELTERAFTQNPFKPEARMYRTGD…	Tyr	Tyr	939.1	match
GIPEAVKQQILFDFNDTAADYSGNKTVSQLFEEQAERTPDHVAVKFVNNHMTYRELNEKSNRLARTLRNYGVQADTLVAIMAERSLEMIVSIMAIWKAGGAYVPLDPEYPEERLQYVLNDANADVLVVQRHFKNSLVFDGPMIDLNDETSYHADCSLLSPIAEHSHLAYVIYTSGTTGKPKGVMVEHGGIVNSLQWKKAFFKHSAEDRVLVLYPYVFDAFILNFFGPLISGAALYLLPNEDNKDLFAIQNVLKLERITHFSTSPRLLQAMTEQMNAEDFYHVQHVVVGGEKLEPDTVERLFSLQPQIRINNEYGPTENSVVSTFQPVYSADEQITIGKPVANHQAYILGAHRQIQPIGVPGELYVGGSGVARGYLNQPDLTEEKFVDHLLIPRRKMYKT…	Tyr	Tyr	913.2	match
LPEAEKQKLLFDFNDTGADFSGSRTVYQLFEEQAERTPEHAAVKFKNDHLTYRELNEKASRLARTLRNCGVQPDTLVAILADRSLEMIVSIIAVWKAGGAYVPLDPEYPKERLQYLLHDADADVLLVQHHLKNSLAFDGPVIDLNDETSYHADCSLLSPVAGHSHLAYVIYTSGTTGKPKGVMVEHSGIVNSLQWKKAFFKHSPADRVLVLYPYVFDAFILNFFGPLISGATLHLLPNEENKETFAIQNAIKQERITHFSTSPRLLKTMIEQMNREDFIHVQHVVVGGEQLETDTVEKLHSLQPRIRINNEYGPTENSVVSTFHPVQSADEQITIGSPVANHQAYILGAHHQIQPIGVPGELYVGGAGVARGYLNRPELTEEKFVEHLHVPGQKMYKTG…	Tyr	Tyr	915	match
PEAEKQKLLFDFNDTVRDFSGSRTVYQLFEEQAERTPEHAAVKFKNDHLTYRELNEKASRLARTLRNCGVQPDTLVAILADRSLEMIVSIIAVWKAGGAYVPLDPEYPKERLQYLLHDADADVLLVQHHLKNSLAFDGPVIDLNDETSYHADCSLLSPVAGHSHLAYVIYTSGTTGKPKGVMVEHGGIVNSLQWKKAFFRHSPADRVLVLYPYVFDAFILNFFGPLISGATLHLLPNKENKETFAIQNAIKQERITHFSTSPRLLKTMIEQMNREDFIHVQHVVVGGEQLEADTVEKLHSLQPRIRINNEYGPTENSVVSTFHPVQSADEQITIGSPVANHQAYILGAHHQIQPIGVPGELYVGGAGVARGYLNRPELTEEKFVEHLHVPGQKMYKTGD…	Tyr	Tyr	916.6	match
GALQMPKSDYPRNASLVDVFQQQAMASPSTVAVTDSTSKLTYAELDRLSDQAASYLRRQQLPAETMVAVLAPRSCETIIAFLAILKANLAYMPLDVNTPSARMEAIISSVPGRRLILVGSGVRHADINVPNAKTMLISDTVTGTDAIGTPEPLVVRPSATSLAYVIFTSGSTGKPKGVMVEHRAIMRLVKDSNVVTHMPPATRMAHVTNIAFDVSLFEMCATLLNGGTLVCIDYLTLLDSTMLRETFEREQVRAAIFPPALLRQCLVNMPDAIGMLEAVYVAGDRFHSRDARATQALAGPRVYNAYGPTENAILSTIYNIDKHDPYVNGVPIGSAVSNSGAYVMDRNQQLLPPGVMGELVVTGEGVARGYTDASLDTDRFVTVTIDGQRQRAYRTGDRV…	Ala	Ala	725	match
LPEAEKQKLLFDFNDTVRDFSGSRTVYQLFEEQAERTPEHTAVKFKNDHLTYRELNEKANRLARTLRNCGVQPDTLVAILADRSLEMIVSIIAVWKAGGAYVPLDPEYPKERLQYLLHDADADVLLVQHHLKNSLAFDGPVIDLNDETSYHADCSLLSPVAGHSHLAYVIYTSGTTGKPKGVMVEHGGIVNSLQWKKAFFKHSPADRVLVLYPYVFDAFILNFFGPLISGATLHLLPNEENKETFAIQNAIKQERITHFSTSPRLLKTMIEQMNREDFIHVQHVVVGGEQLEADTVEKLHSLQPRIRINNEYGPTENSVVSTFHPVQSADEQITIGSPVANHQAYILGAHHQIQPIGVPGELYVGGAGVARGYLNRPELTEEKFVEHLHVPGQKMYKTG…	Tyr	Tyr	922.3	match
TEAEKQRLLVDFNGAHKDFPQNKTLQALFEEQAEKSPQATAVEISGQPLSYQELNERANQLAATLRERGVQPDQPVGIMANRSVEMVVGILAILKAGGAYVPIDPEYPEERVAYMLTDCQARLVLTQKHLGAKLGSSVTAECLYLDDESNYGVHRSNLQPINTASDLAYIIYTSGTTGKPKGVMVEHRGIVNNVLWKKAEYQMKVGDRSLLSLSFAFDAFVLSFFTPVLSGATVVLAEDEEAKDPVSLKKLIAASRCTLMTGVPSLFQAILECSTPADIRPLQTVTLGGEKITAQLVEKCKQLNPDLVIVNEYGPTESSVVATWQRLAGPDAAITIGRPIANTSLYIVNQYHQLQPIGVVGEICIGGRGLARGYWNKPALTEEKFVSHPFAAGERMYKT…	Tyr	Tyr	941.6	match
GDRHQLLKEWNDTQTDDPYHKCIHQLVEEKAEQTPDAIAVVCGNQQLTYAQLNNRANQLAHYLRSLGLETEQLVGICVERSPLMLVGILGILKAGGAYVPLDPEYPQERLSLMLEDSQVSLLLTQWTLIEKLPQHPAKPVFLDEIWQQIAQNSQENLTGIVTAANLANVIYTSGSTGKPKGVMVEHQGLCNLAQAQIQAFGLHSDSRILQFASLSFDACISEILMSLGSGGTLYLGSKDSLMPGTPLIERLRDYAITHITLPPSALAVLHKVELTTLQTIIVAGEACAVELIKQWSAGRNFFNAYGPTEGSVCATLAKCSALTQKLPLVGPIANVQVYILDSQLQPVPIGVPGELHIAGVGVARGYLNRPELTQEKFISNPFGPSKLYKTGDLGRYLAD…	Tyr	Tyr	975.8	match
DAVEREHLLSGLNATDRAYPQGPLMHRLFEAHAASRPQAIAARQGEQTLTYAELDSRANALAQHLRQHGVKAGARVAILLDRSVELLTSMLATLKCGAAYLALDRLAPEERVRFMLEDSEALMLLTRSELTAPETTPRLDLDTLDLSVAGQGPVALADEVAGETPACIIYTSGSTGIPKGVIVTHNGIVRLVRDNYDFRADDRVAFSSNPAFDASSPEIWGALLNGGQSIIVEPSVLLEPAAFAALLKRHAVTVMFSSTALFNLYAGLIPEALAGLRMLECGGERADPASFRRVREHSSQVRLFNGYGPTEATTCATRYEVFDVQPGTLSLPIGKPNANVRIYLLDVCGEPVPMGSVGEIYIGGVGVALGYLNRPELSAERFSDDPFSQQAGARLYRTG…	Tyr	Tyr	803.1	match
VGQMAAQRPNDVALVDRDGELSYGELWERSVKFAAVLRAHGVGSESRVGLVVGRSAWWTVGMLGVMLAGGTFVPVDPAYPDERKEWIFRSADPMLVVCGGTTRETVPAQFADRLLVIDEVDLAAGSDAALPQVDPRNAAYVIYTSGSTGTPKGVVVTHAGLGNLALAHIDRFAVAPSSRVLQFAALGFDTIVSEVMMALLSGATLVVPPEQDLPPKATLTETLERWDVTHVKAPPSVLGTVDALPDRVETVVAAGELCPPGLVDRLSADQRMINAYGPTETTICATVSMPLSPGQHPIPFGGPVPGVRGYLLDSFLRPLPPGVTGELYLAGIGVARGYLGRSALTAERFVADPFVPGERMYRTGDLAYWTDQGELVSAGRADDQVKIRGFRVEPREIEF…	Tyr	OHTyr	964.7	no match
VARVVQERPHETAVVDGDGELTFGELWEQASALAAVLRARGVGPESRVGLAVGRSAWWVVGMLGVSLAGGAFVPVDPAYPAERVSLLLGDADPVLVVCDGKARDAVPEEFADRSLVIDEVDLSAVPDAELPRVGPDDVAYVIYTSGSTGTPKGVVVTHAGLGNLAAAQIDRFAVSPSSRVLQFAALGFDATVSEALMALLSGATLVMAPKQDLPPRVSLAEALERWDVTHVTVPPSVLATADVLPESLETVVVAGEACPPGLADRWSEGRRLINAYGPTEATVCAAMSMPLTAGRDVVPIGEPIAGSRCHVLDAFLRPLPPGVTGELYVSGIGLARGYLGRAALTAERFVADPFVPGERMYRTGDLAHLTSSGELVFAGRADDQVKLRGFRIEPGEIES…	Tyr	Tyr	953.7	match
GLAPALVAAESLPVLVGRVVEQRSHEVAVVDGDGELSFGQLWDQAVGLADLLTARGVGPECRVGVLVGRSAWWVVGMLGVSLAGGAFVPVDPAYPAERIRLILADADPALVVCAGKTREAVPAAFADRLLVVDEMDLTGGSAARLPRVRPGDAAYVIYTSGSTGRPKGVVVPHAGLGNLALAQIDRFGVSPSSRVLQFAALGFDAMVSEVLMALLSGARLVMAPEHQLPPRVSLAEALQRWDVTHVTVPPSVLATAEALPARLETVVVAGEACPPSLADRWSAGLRLVNAYGPTEATVCAAMSMPLVASRPVVPIGTPIAGGRCYVLDAFLRPLPPGLTGELYVAGIGLARGYLGRAALTAERFVADPFVPGERMYRTGDLAYRTGEGELVFAGRADDQ…	Tyr	Tyr	944.2	match
GLAPALVAAESLPVLVGRVVEQRSHEVAVVDGDGELSFGQLWDQAVGLADLLTARGVGPECRVGVLVGRSAWWVVGMLGVSLAGGAFVPVDPAYPAERIRLILADADPALVVCAGKTREAVPAAFADRLLVVDEMDLTGGSAARLPRVRPGDAAYVIYTSGSTGRPKGVVVPHAGLGNLALAQIDRFGVSPSSRVLQFAALGFDAMVSEVLMALLSGARLVMAPEHQLPPRVSLAEALQRWDVTHVTVPPSVLATAEALPARLETVVVAGEACPPSLADRWSAGLRLVNAYGPTEATVCAAMSMPLVASRPVVPIGTPIAGGRCYVLDAFLRPLPPGLTGELYVAGIGLARGYLGRAALTAERFVADPFVPGERMYRTGDLAYRTGEGELVFAGRADDQ…	Tyr	Tyr	944.2	match
AERDMVLGEWNDTATADRPRAALPELFAAQAAHTPGNTALIGADRELTYAELERESGRLATHLRYLGVAAETRVALLVARSVEMVVALLGVSRAGGTFVPVDPAHPADRIAYLLEDAAPPVLLCTARTRAAVPADYPGRNVVLDELDDSALPAEPFTATPVPPDQAAYVIYTSGSTGAPKGVVVPHAGLGNLAAAQIDRFAVGPDARVLQLASLGFDAAVSELLMALLSGAAAIVAPAETLPPLVSLTEALRHWDVTHVTVPPSALATADELPDGLRTLVVAGEACPPALADRWAGGRRMINAYGPTETTVCASMSPPLAPGADVVPVGRPIANGRTYVLDPFLRPVPPGVTGELYVAGAGLARGYLGQGGLTATRFVPDPFTPGERMYRTGDLARWTH…	Tyr	Tyr	920.4	match
GAAERDMVLGEWNDTATADRPRAALPELFAAQAAHTPGNTALIGADRELTYAELERESGRLATHLRYLGVAAETRVALLVARSVEMVVALLGVSRAGGTFVPVDPAHPADRIAYLLEDAAPPVLLCTARTRAAVPADYPGRNVVLDELDDSALPAEPFTATPVPPDQAAYVIYTSGSTGAPKGVVVPHAGLGNLAAAQIDRFAVGPDARVLQLASLGFDAAVSELLMALLSGAAAIVAPAETLPPLVSLTEALRHWDVTHVTVPPSALATADELPDGLRTLVVAGEACPPALADRWAGGRRMINAYGPTETTVCASMSPPLAPGADVVPVGRPIANGRTYVLDPFLRPVPPGVTGELYVAGAGLARGYLGQGGLTATRFVPDPFTPGERMYRTGDLARW…	Tyr	Tyr	920.8	match
GTTDYPREASVVDMFQEQVALNPSATAVADASSRLSYSELDHKSDQLAAWLRRRQLKPETLIGVLSPPSCETMVSFLGILKAHLAYLPLDINVPLARIESILSAVDGHKLVLLGSNVPQPKVDVPDVELLRISDALNGSQVNGLAGKQATAKPSATDLAYVIFTSGSTGKPKGVMIEHRGIVRLVKGTNIISPAQAAVPTAHLANIAFDLSTWEIYTPILNGGTLVCIEHSVTLDSKALEAVFTKEGIRVAFLAPALIKQCLADRPAIFAGLDSLYAIGDRFDRRDALHAKSLVKHGVYNAYGPTENSVVSTIYSVSEASPFVTGVPVGRAISNSGAYVMDQDQQLVSPGVMGELVVSGDGLARGYTDSALDKNRFVVVQIDGESIRGYRTGDRARYSL…	Ala	Ala	719	match
VVVGDWNATAGPVPGDSMVELFDRRVAAAPDTVAITDADGADLTYAEVDQASNRLAAHLADRGVRRGDRVGVAVERSADLPIVFLAIWKAGAAYVPVDVGYPAERIALILAGSAVSTVICTQATEAAVPQNVPQRATIVLDAPPTRAAVDACAGTAPTFRPSAADLAYVMYTSGSTGVPKGVAVPHGAVAGLAGDAGWRIGPGDGVLMHATHVFDPSLYEMWVPLATGGRVLVAAPGVVDAGGIRQAVARGATAVHLTAGTFRALAEASPDCFAGLREVGTGGDVVPAHTVAHLRRAQPQLRVRNTYGPTETTLCATWKPIEPGAQLGPELPIGRPMTNRRIYILDAFLRPVAPGVAGELYIAGTGLARGYLSRPDLTAERFVACPFLAGERMYRTGDL…	Dhpg	Dhpg	932.2	match
GEAERAVVVGDWNATAGPVPGDSMVELFDRRVAAAPDTVAITDADGADLTYAEVDQASNRLAAHLADRGVRRGDRVGVAVERSADLPIVFLAIWKAGAAYVPVDVGYPAERIALILAGSAVSTVICTQATEAAVPQNVPQRATIVLDAPPTRAAVDACAGTAPTFRPSAADLAYVMYTSGSTGVPKGVAVPHGAVAGLAGDAGWRIGPGDGVLMHATHVFDPSLYEMWVPLATGGRVLVAAPGVVDAGGIRQAVARGATAVHLTAGTFRALAEASPDCFAGLREVGTGGDVVPAHTVAHLRRAQPQLRVRNTYGPTETTLCATWKPIEPGAQLGPELPIGRPMTNRRIYILDAFLRPVAPGVAGELYIAGTGLARGYLSRPDLTAERFVACPFLAGERM…	Dhpg	Dhpg	932.3	match
EAERALVVDEFNATAGPVPGESVVELFAHRVAEAPDAVAITDAGGANLTYAEVDRASNRLAGYLAGRGVGRGDRVGVAMDRSPELLIAFLAIWKAGAAYVPVDVEYPAERIAFILNDSGVSTVLCTQDTSGVVPENAIVLDAPDTRASIEDCADTAPEIRLYAGDLAYVMYTSGSTGLPKGVAIPHGAVAGLAGDSGWQIGPDDGVLMHATHVFDPSLYAMWVPLVAGGRVLLTEPGVLDAAGVRQAVERGATAVHLTAGSFRALAETSPECFAGLVEIGTGGDVVPAQSVANLRRAQPGLRVRNTYGPTETTLCATWLPIEPGDVIDRELPIGHPMTNRKIYILDAFLRPVPPGVAGELYIAGTGLARGYLDSPGLTADRFVACPFLAGERMYRTGDV…	Dhpg	Dhpg	943.7	match
ASEAERALVVEGFNATAGPVPGESVLELFARRVAAAPDAVAITGAAGANLTYAEVDQASNRLAGYLAVRGVGRGDRVGVAMERSPDLLIAFLAIWKAGAAYVPVDVEYPAERISFVFDDSGVSTVLCTLATSAVAPGNAIVLDAPETRVAVRDCAAPEIRPHADDLAYVMYTSGSTGLPKGVAIPHGAVAGLAGDAGWQIGPGDGVLMHATHVFDPSLYAMWVPLVSGARVLLTEPGVLDAAGVRQAVHRGATFVHLTAGTFRALAETAPECFEGLVEIGTGGDVVPLQSVENLRRAQPGLRVRNTYGPTETTLCATWLPIEPGEVLGRELPIGHPMTNRRIYLLDAFLRPVPPGVAGELYIAGTGLAHGYLKSPGLTAGRFVACPFAAGERMYRTGDR…	Dhpg	Dhpg	928.5	match
EAERALVVEGFNATAGPVPGESVLELFARRVAAAPDAVAITGAAGANLTYAEVDQASNRLAGYLAVRGVGRGDRVGVAMERSPDLLIAFLAIWKAGAAYVPVDVEYPAERISFVFDDSGVSTVLCTLATSAVAPGNAIVLDAPETRVAVRDCAAPEIRPHADDLAYVMYTSGSTGLPKGVAIPHGAVAGLAGDAGWQIGPGDGVLMHATHVFDPSLYAMWVPLVSGARVLLTEPGVLDAAGVRQAVHRGATFVHLTAGTFRALAETAPECFEGLVEIGTGGDVVPLQSVENLRRAQPGLRVRNTYGPTETTLCATWLPIEPGEVLGRELPIGHPMTNRRIYLLDAFLRPVPPGVAGELYIAGTGLAHGYLKSPGLTAGRFVACPFAAGERMYRTGDRAR…	Dhpg	Dhpg	928.6	match
GRLTLLGDAERERVVERWNETGDPIAAPSAVDLFLRQVERAPDATAMTAGGRSWSFAELDEWSGRLARVLKDRGVRRGDRVGVLLERSPDVVAAWLGVWKAGAAFVPVDPDYPADRVAFMMSDAAVAAVVCGAGTAAVVPSGHVLVTMDDAVDGETSLVPVGADDLAYVMYTSGSTGTPKGVAVAHGGVAALAGDPGWGVGAGDTVLMHAPHTFDASLYDLWVPLVSGARVLLAEPGVVDAERLAAHVAEGLTSVNFTAGQFRALVQESPESFSGLRDVLAGGDVVPLGEVERVRRACPELVVWHTYGPTETTLCATWKAIEPSDRLGSVLPIGRPLPGRRLYVLDVFLRPLPPGVEGDLYIAGAGVAHGYLDRPGLTAERFVADPFASGERMYRTGDV…	Dhpg	Dhpg	880.2	match
GDAERERVVERWNETGDPIAAPSAVDLFLRQVERAPDATAMTAGGRSWSFAELDEWSGRLARVLKDRGVRRGDRVGVLLERSPDVVAAWLGVWKAGAAFVPVDPDYPADRVAFMMSDAAVAAVVCGAGTAAVVPSGHVLVTMDDAVDGETSLVPVGADDLAYVMYTSGSTGTPKGVAVAHGGVAALAGDPGWGVGAGDTVLMHAPHTFDASLYDLWVPLVSGARVLLAEPGVVDAERLAAHVAEGLTSVNFTAGQFRALVQESPESFSGLRDVLAGGDVVPLGEVERVRRACPELVVWHTYGPTETTLCATWKAIEPSDRLGSVLPIGRPLPGRRLYVLDVFLRPLPPGVEGDLYIAGAGVAHGYLDRPGLTAERFVADPFASGERMYRTGDVAYWTDE…	Dhpg	Dhpg	880.4	match
GRLDVVSAAGRQLTVERWNETGDAVDAPSPVDLFRRQVRRAPDATAVTAGDRAWSFKELDEWSGRLARALTDRGVRRGDRVGVMLERSAEVLAAWLGVWKAGAAFVPVDPGYPADRVEFMLADSAVAAVLCRESTAGAVPAGHELIDMDRVGEGVAAPVAIGADDLAYVMYTSGSTGKPKGVAVAHGGVAALAGDPVWEVGAGDAVLMHAPHTFDASLYDVWVPLVSGARVMLAEPGVVDAQRLAAHVADGLTAVNFTAGQFRALAQESPESFAGLRDVLAGGDVVPLGAVERVRQACPGLRVWHTYGPTETTLCATWKKIEPGDRLGSTLPIGRPLPGRRLYVLDVFLRPLPPGVAGDLYIAGAGVAQGYLGRPALTAERFVADPFAAGERMYRTGDV…	Dhpg	Dhpg	888.4	match
DHGPGGLWRSIAAVLAGGGARAAVVRGARSLSFAELDARTSALAGRLRAAGVGAERPVAVLAEDGVDQVVACLAVFRAGGVYLPVDPAWPAGRRAAVLADAGPAAVVVGGALDGGVAGAGALHAGAPGAGSTDAVLAAEAPVLPVHVGDDEGAEGVPWPEPERDQAAYLVYTSGSTGRPKGVLVTHGALANRMLWWQGEHPLGPDDVLMATASPAFDIAVWELLAAFVGGARLVIAEHRLRGVVPHLPELMTDHRVTVAHFVPSVLEELLGWMADGGRVGLRLVVCGGEAVPPSQRDRLLALSGARMVHAYGPTETTITVVHDECRADDPAPGLPLGRPMHNAAVAVVDADGRRAPVGVAGELVVGGVPLARGYLGRPGETAARFVPDWLGLGPAGGRV…	Hpg	Hpg	671.9	match
LRSIDLLGDDERRRLLVGLNARHRPERPEGVLALVADWVARTPDATAVTAPTGRLTYRELDALSDGVAGWLRDRGLPAEGLVATRLGRCLELPAVVLGIWKAGGAYVPLDPAQPAERHRRILADCRPRAVVADRDDPVFGDTPLLTVADLRPGAPAPVRPPEPDRLAYVAYTSGSTGEPKGVQCAHHGLANQLMWSRRAYPLNPGEALAQVAAVGFDISLWELLHPLTSGGRLVVLDQERHGDVVAIAELVAAERVVVLHLVPTLLEHYLDEGPADSLRHVVCGGERLSPGLPARFAARTPAALNHTYGPTEASIIVTHWRSPDPAPDAVSLGAPLPGARVYLLDPHGQPVPVGVVGELVLGGEVLARGYLGRPGATAERFLPDPFSDVPGARAYRTGD…	Hpg	Hpg	716.8	match
MSGAKLLHHWFLDGLARNPRGTALRINDRSWTYAEADRTARSWAAALHSGGRAPRRVGVLAAKSEESLLGFLAALYAGCTAVPLNPEYPVGRNRDIAAAAGLDALIVDPSGAAQLDEVAAAAPPLVTLAPRLGEWSGPRPGTPVLMPDPAGDRPPAQGPDSLAYILFTSGSTGRPKGVPIRHGNVSAFLAASLPRYDFGPDDVFGQVYELTFDLSMFEVWCAWSSGACLTVLNRLQALNPGRYIRAHGITVWTSTPSLVAALRTRGLLGGNSLPSVRHTVFCGEPLPEESAAYWSAAAPGTSIDNLYGPTELTIACTAYHWVPSPGSGTVPIGEPNTGLRYVLLDDGQVGADTGELCVTGPQMFDGYLDPANDTDRFLTHDGQRWYRTGDRVRRTPDGT…	Ala	Ala	678.3	match
LGVTSDATRTSEVERWNATGEAAGGASVVELFRRRSAGTPDAVAVVDGDRTLSYGDLDRESDRLAGRLAETGVRRGDHVGVVLERGADLFVAFLAVWKAGAAYVPVHVDYPPVRIERMLADAGVTVAVCAEGTRNAVPDGLEPVPVDAPWAGETRHETPTVTARDAAYVMYTSGSTGEPKGIVVPHGSVAALAGDPGWALDADDCVLMHASHAFDASLFEIWAPLVRGARVMVAEPGAVDTQRLREAVARGVTTVHLTAGSFRVLAEESPGSFDGLREILTGGDVVPLASVAQLRRACPDVRVRHLYGPTETTLCGTWHLLEPGDEPGDVLPIGRPLAGRRAYVLDAFLQPVAPNVTGELYLAGVGLALGYLGARGATSERFVADPFVPGERMYRTGDL…	Hpg	Hpg	915.2	match
VERWNATGEAAGGASVVELFRRRSAGTPDAVAVVDGDRTLSYGDLDRESDRLAGRLAETGVRRGDHVGVVLERGADLFVAFLAVWKAGAAYVPVHVDYPPVRIERMLADAGVTVAVCAEGTRNAVPDGLEPVPVDAPWAGETRHETPTVTARDAAYVMYTSGSTGEPKGIVVPHGSVAALAGDPGWALDADDCVLMHASHAFDASLFEIWAPLVRGARVMVAEPGAVDTQRLREAVARGVTTVHLTAGSFRVLAEESPGSFDGLREILTGGDVVPLASVAQLRRACPDVRVRHLYGPTETTLCGTWHLLEPGDEPGDVLPIGRPLAGRRAYVLDAFLQPVAPNVTGELYLAGVGLALGYLGARGATSERFVADPFVPGERMYRTGDLARRNDRGELLFA…	Hpg	Hpg	915.3	match
VTGESVRERVVERWNATGVAAGGSSVLTGFRRRARSSPDAVAVSGGGRTLSYAALDRESDRLAGHLAGRGVRRGDRVGVVMERGTDLFVALLAIGKAGAAYVPVNLDYPRDRIERMLTDAGVSVAVCVQATSGAVPDGLAPVVMDSPAIAAAPSEAPPITVGAHDLAYVMYTSGSTGVPKGVAVPHGSVAALAGDPGWSVGPGDGVLMHAPHAFDASLLEIWVPLLSGAHVVVADPGAVDAQRLREAIDRGVTTVHLTAGSFRVLAEESPDAFRGLREVLTGGDAVPLASVVRLRETCPEIRVRHLYGPTETTLCATWHLIEPGVATGDTLPIGRPLAGRRAYVLDAFLQPVAPNVTGELYLAGAGLARGYLGAAAATAERFVADPFAAGERMYRTGDL…	Hpg	Hpg	936.5	match
ERVVERWNATGVAAGGSSVLTGFRRRARSSPDAVAVSGGGRTLSYAALDRESDRLAGHLAGRGVRRGDRVGVVMERGTDLFVALLAIGKAGAAYVPVNLDYPRDRIERMLTDAGVSVAVCVQATSGAVPDGLAPVVMDSPAIAAAPSEAPPITVGAHDLAYVMYTSGSTGVPKGVAVPHGSVAALAGDPGWSVGPGDGVLMHAPHAFDASLLEIWVPLLSGAHVVVADPGAVDAQRLREAIDRGVTTVHLTAGSFRVLAEESPDAFRGLREVLTGGDAVPLASVVRLRETCPEIRVRHLYGPTETTLCATWHLIEPGVATGDTLPIGRPLAGRRAYVLDAFLQPVAPNVTGELYLAGAGLARGYLGAAAATAERFVADPFAAGERMYRTGDLARWTEQG…	Hpg	Hpg	936.7	match
PARASVVERWNSTGEAANRTSVLELFRQQADASPDAVAVMDAARTLSYADLDRESDRLAGYLAAMGVRRGDRVGVVMERGTDLFVALLAVWKAGAAQVPVNVDYPAERIERMLADAGASVAVCLEATRKAVPDGVEPVVMDVPAIDGVRHEAPQVTVGAHDLAYVMYTSGSTGVPKGVAVPHGSVAALASDPGWSQGPDDCVLLHASHAFDASLVEIWVPLVNGSRVMVAEPGAVDAERLREAISRGVTTVHLTAGAFRAVAEESPDSFTGLREILTGGDAVPLASVVRMRRACPDVRVRQLYGPTEITLCATWHVIEPGAETGDTLPIGRPLAGRQAYVLDAFLQPVAPNVTGELYIAGAGLAHGYLGNNGSTSERFIANPFASGERMYRTGDLARWT…	Hpg	Hpg	945.5	match
PTRAAVVERWNSTGEAAAETSVLELFRRQAGASPDAVAVVAGERTLSYADLDRESDRLAGHLAGIGVGRGDRVGVVMTRGADLFVALLGVWKAGAAQVPVNVDYPAERIERMLADVGASVAVCVEATRKAVPDGVEPVVVDLPVIGGVRPEAPPVTVGAHDVAYVMYTSGSTGVPKAVAVPHGSVAALASDPGWSQGPGDCVLLHASHAFDASLVEIWVPLVSGARVLVAEPGTVDAERLREAVSRGVTTVHLTAGAFRAVAEESPDSFIGLREILTGGDAVPLASVVRMRQACPDVRVRQLYGPTEITLCATWLVLEPGAATGDVLPIGRPLAGRQAYVLDAFLQPVAPNVTGELYLAGAGLAHGYLGNTAATSERFVANPFSGGGRMYRTGDLARWT…	Hpg	Hpg	888.2	match
AIGEAERTRVIDHWNSTATDRPAESVLELFARQVVRTPHAIAISDGERQLTYAQLAVESGQLARHLADRGVSAGDRVAVVLERSADLLITLLAVWKAGAAYVPVDTAYPAERIAFLLTDCDPAAVVCSERTRVVVPEDVPAPLVPLDEASILDGEPLSLPVAGGDIAYVMYTSGSTGVPKGVAVPHGSVAALVGEPGWAVGPGDSVLFHAPHAFDISLFEVWVPLASGARVEVAEPSVVVDAAAVREYIAGGVTHVHVTAGLFRVLAEESPECFTGAREVLTGGDVVPARAVQRVRSACPEVRVRHLYGPTEVSLCATWHLLEPGEESPQVLPVGRPLGNRQVYVLDAYLHPVAPGVTGELYIAGAGLARGYLKRAGLSSERFVACPFADGERMYRTGD…	Hpg	Hpg	918.4	match
GEAERTRVIDHWNSTATDRPAESVLELFARQVVRTPHAIAISDGERQLTYAQLAVESGQLARHLADRGVSAGDRVAVVLERSADLLITLLAVWKAGAAYVPVDTAYPAERIAFLLTDCDPAAVVCSERTRVVVPEDVPAPLVPLDEASILDGEPLSLPVAGGDIAYVMYTSGSTGVPKGVAVPHGSVAALVGEPGWAVGPGDSVLFHAPHAFDISLFEVWVPLASGARVEVAEPSVVVDAAAVREYIAGGVTHVHVTAGLFRVLAEESPECFTGAREVLTGGDVVPARAVQRVRSACPEVRVRHLYGPTEVSLCATWHLLEPGEESPQVLPVGRPLGNRQVYVLDAYLHPVAPGVTGELYIAGAGLARGYLKRAGLSSERFVACPFADGERMYRTGDLV…	Hpg	Hpg	918.5	match
SVLELFRARVVEAPEAVAVVEGGRQVSYGELDAASDRVAAYLRDREVGRGDRVAVRLERSADLIGVLLGVWKAGAAYVPVDGAYPAERVAFVLKNSTPAVTIDAVVEGAGDASSVALDGDDLAYVMYTSGSTGTPKGVAVPHGSVAALVGESGWGLGPGDSVLFHAPHAFDISLFEVWVPLASGARVVIAEPGVAVDAAAVRRHIAAGVTHVHVTAGLFRVLAEEAPDCFTGAREVLTGGDVVPLEAVERVRAACPDVRVRHLYGPTESTLCATWHLVEPGDDTARVLPIGHPLTNRHIHVLDDSLRRVAPGVTGELYIAGAGLARGYLKRAGLSAERFVACPFADGERMYRTGDLARWTDDGELAFAGRADAQVKIRGFRVELGEVEAALAAQPAVAQ…	Hpg	Hpg	872.6	match
GPLERGLVVEGWNTTTRRTLGSSVLELFRARVAQAPDAVAVVDGERQVSYAELDAESNLAAAHLRERGVGRGDRVAVRLERSIDLIAALLGVWKAGAAYVPVDGAYPAERVAFVLEDSSPAVTIDAVVKGGGEAPSVAVTEGDLAYVMYTSGSTGTPKGVAVPHGSVAALVGETGWGLGPGDSVLFHAPHAFDISLFEVWVPLASGARVVIAEPGVAVDAAAVRRHIAAGVTHVHVTAGLFRVLADEEPECFNGAHEVLTGGDVVPLEAVARVRAACPEVRVRHLYGPTEVSLCATWHLLEPGEGTDRVLPVGSPLANRQVYVLDAFLQPVPPGVAGELYIAGAGLARGYLKRAGLSAERFVACPFADGERMYRTGDLARWTDDGELAFAGRADAQVKI…	Hpg	Hpg	886.4	match
VDPAEKQLQLHSFNDTYRHYPTDKLIHQIFEERAEREPERIALVMGEQVLTYRELNEKANQLAKLLRARGIGPESMVSLLTERSAEMMIAILAIFKAGGAYLPIDPSHPKERIEYILQDSRSELLLVNHRFLGAVDFADRIIDLEAAEIYQGAADNLECVSHANHLAYVIYTSGSTGKPKGVMIEHASLLNIIFALQELYPLLENDAYLLKTTYTFDVSVAEIFGWILGSGRLVILDPGAEKEPAHIWETMVNHGVTHVNFVPSMLIPFVDYVRDQQQESPLRYIFAAGEAMPSELVGKVYEALPGVILENIYGPTESTIYATKYSLAKDSQDVLVPIGKPLANIQTHIVNKHGQLQPVGVPGELCIAGASLARGYWNNEALTNEKFVPHPFAAGQRMY…	Ala	Ala	814.3	match
AVGGPELERVLREWNATEAAVSGSSVPELFAGQAARTPDAVAVVDGKRNLTYAELDADADRLAGHLIDRGVGRGDRVAVLMERSADLLTALLAIWRAGAAYVPVDVSNPAERITFLLKDSAPTAVLCSRSTRGAVPEDTPVSPLVLDDLTAKGETPSPVPCAADDIAYVMYTSGSSGTPKGVAVPHDAVAALAGDPGWGVHAQDAVLLHAPHAFDASLFEIWVPLVSGARVVVAEPGVVDALRIREEVAAGVTALHLTAGTFRVLAEEEPECFAGLREVLTGGDVVPPQAVERVRQVCPELRIRHLYGPTETTLCATWHLVEPGSPAAGTLPIGRPLAGRRVHVLDAFLQPVPAGVPGELYIAGEGVAHGYAGRAALTAERFVADPYTDGRRMYRTGDL…	Hpg	Hpg	941.2	match
SVLSTPTVPELFARQAERTPEAVAVVDGDRFVTYRQLDELAGRLAGRLIGRGVRRGDRVAVLMERSADLVVTLLAVWKAGAAYVPVDAAHPAPRVAFVVADSGASLMACSAATAGRVPEGVEPVVVTDEGRGDASAVPVSPGDLAYVMYTSGSTGTPKGVAVPHRSVAELAGNPGWAVKPGDAILMHAPHAFDASLFEIWVPLVSGARVVIAEPGAVDARRLREAIAAGVTKVHLTAGSFRALAEESSESFAGLQEVLTGGDVVPAHAVEKVRKAVPQARIRHLYGPTETTLCATWHLLQPSEALGPVLPIGRPLPGRRAQVLDASLRPLPPGVVGDLYLSGAGLADGYLDRAALTAERFVADPSVPGGRMYRTGDLVQWTADGELLFVGRADDQVKIR…	Hpg	Hpg	904.3	match
AAQATSTVPELLARQVTRAPDAVAVVDRDRVLTYRELDELAGRLSGRLIGRGVRRGDRVAVLLDRSADLVVTLLAIWKAGAAYVPVDAGYPAPRVAFMVADSGASRMVCSAATRDGVPEGIEAIVVTDEEAFEASAAGARPGDLAYVMYTSGSTGIPKGVAVPHRSVAELAGNPGWAVEPGDAVLMHAPYAFDASLFEIWVPLVSGGRVVIAEPGPVDARRLREAISSGVTRAHLTAGSFRAVAEESPESFAGLREVLTGGDVVPAHAVARVRSACPRVRIRHLYGPTETTLCATWHLLEPGDEIGPVLPIGRPLPGRRAQVLDASLRAVAPGVIGDLYLSGAGLADGYLRRAGLTAERFVADPSAPGARMYRTGDLAQWTADGALLFAGRADDQVKVR…	Hpg	Hpg	860.9	match
AAQATSTVPELLARQVTRAPDAVAVVDRDRVLTYRELDELAGRLSGRLIGRGVRRGDRVAVLLDRSADLVVTLLAIWKAGAAYVPVDAGYPAPRVAFMVADSGASRMVCSAATRDGVPEGIEAIVVTDEEAFEASAAGARPGDLAYVMYTSGSTGIPKGVAVPHRSVAELAGNPGWAVEPGDAVLMHAPYAFDASLFEIWVPLVSGGRVVIAEPGPVDARRLREAISSGVTRAHLTAGSFRAVAEESPESFAGLREVLTGGDVVPAHAVARVRSACPRVRIRHLYGPTETTLCATWHLLEPGDEIGPVLPIGRPLPGRRAQVLDASLRAVAPGVIGDLYLSGAGLADGYLRRAGLTAERFVADPSAPGARMYRTGDLAQWTADGALLFAGRADDQVKVR…	Hpg	Hpg	860.9	match
TAAERNLVSAWGTAPGAEPGDLPLVLFDRQAERRGDETAIVDGDRTTSFRDLAGYADRLAGYLTGRGVGRGDRVAVVMERSTDLIATLLAVWKAGAAFVPVDPGYPVERVKVMLADADPAVVVCRAANRAAVLDGGLDPIVLDDPEIRRAVAECARPSVQVSADDLAYVMYTSGSTGTPKGVAVSHGNVAALVGEPRWEIGPGDTVLTHASHAFDISLFEIWVPLLSGARMMIAEPGAVDGEALARYVAAGVTAAHLTAGAFRVLAEESPESVAGLREVLTGGDEVPPAAVRRVRRACPDIRVRHLYGPTETTLCATWWLLEPGDEAGGVLPIGRPLAGRRVHVLDAFLRPVPPGVKGELYVAGAGVARGYLGRSALTAERFVADPFVPGERMYRTGDL…	Hpg	Hpg	947	match
WGTAPGAEPGDLPLVLFDRQAERRGDETAIVDGDRTTSFRDLAGYADRLAGYLTGRGVGRGDRVAVVMERSTDLIATLLAVWKAGAAFVPVDPGYPVERVKVMLADADPAVVVCRAANRAAVLDGGLDPIVLDDPEIRRAVAECARPSVQVSADDLAYVMYTSGSTGTPKGVAVSHGNVAALVGEPRWEIGPGDTVLTHASHAFDISLFEIWVPLLSGARMMIAEPGAVDGEALARYVAAGVTAAHLTAGAFRVLAEESPESVAGLREVLTGGDEVPPAAVRRVRRACPDIRVRHLYGPTETTLCATWWLLEPGDEAGGVLPIGRPLAGRRVHVLDAFLRPVPPGVKGELYVAGAGVARGYLGRSALTAERFVADPFVPGERMYRTGDLAHWTDEGTLV…	Hpg	Hpg	947.2	match
VTSAAERDRVARWGAAVGARPDRLALDLFARQVAQRPDEVAVADGDRVMSFGELAERAERLAGHLSARGVRRGDRVAVVMERSGELIATLLAVWRAGAAFVPVDPAYPAERVKFLLTDAEPVAAVCTAAFRAAVLDGGLEAIVVDDPGTWPAVAPCPPVPTGPDDLAYVMYTSGSTGTPKGVAVSHGDVAALVGDPGWRTGPGDTVLMHASHAFDISLFEIWVPLLSGARVMIAGPGAVDGAALAAQVAAGVTAAHLTAGAFRVLAEESPESVAGLREVLTGGDAVPLAAVERVRRACPDVRVRHLYGPTETTLCATWWLLEPGDETGPVLPIGRPLAGRRVYVLDAFLRPLPPGTTGELYVAGAGVAQGYLGRPALTAERFVADPFAPGGRMYRTGDL…	Hpg	Hpg	944.6	match
ERDRVARWGAAVGARPDRLALDLFARQVAQRPDEVAVADGDRVMSFGELAERAERLAGHLSARGVRRGDRVAVVMERSGELIATLLAVWRAGAAFVPVDPAYPAERVKFLLTDAEPVAAVCTAAFRAAVLDGGLEAIVVDDPGTWPAVAPCPPVPTGPDDLAYVMYTSGSTGTPKGVAVSHGDVAALVGDPGWRTGPGDTVLMHASHAFDISLFEIWVPLLSGARVMIAGPGAVDGAALAAQVAAGVTAAHLTAGAFRVLAEESPESVAGLREVLTGGDAVPLAAVERVRRACPDVRVRHLYGPTETTLCATWWLLEPGDETGPVLPIGRPLAGRRVYVLDAFLRPLPPGTTGELYVAGAGVAQGYLGRPALTAERFVADPFAPGGRMYRTGDLAYWTE…	Hpg	Hpg	944.7	match
VVDEWGAASQATPSMLALDLFGSQVKDRRDEVAVVDGDRAMSYGELAEHAERLAGYLNGRGVRRGDRVAVVLDRSLDLIATLLAVWQAGAAYVPVDPAYPVERMKFMLADSEPAAVVCAEAYRDAVLDVGLDPISLDDPQTRQAVAAAARISVGTKANDLAYVMYTSGSTGTPKGVAVSHGNVAALVGEPGWGVGPDDAVLMHASHAFDISLFEMWVPLLSGARLVLAGSGAVDGEALAGYVAGGVTAAHLTAGAFRVLADESPESVVGLREVLTGGDAVPLAAVERVRRTCPDVRVRHLYGPTEATLCATWWLLEPGDETGSVLPIGRPLAGRRVYVLDAFLRPVPPGVAGELYIAGAGVAQGYLGRSALTAERFVADPFVAAGRMYRTGDLAYWTHQ…	Hpg	Hpg	933.5	match
VAGEWGASTSAPPSLPALDLFGHQVAHRRDEPAVVDGDRTVSYGELAERAERLAGYLNGRGVRRGDRVAVVLDRSPDLIATLLAVWKAGAAYVPVDPAYPVERRKFMLADSGPAAVVCAEAYRAAVPDTCPEPIVLDDPRTRQAVAESPRLSAGTSADDLAYVMYTSGSTGTPKGVAVSHGNVAALAGEPGWRVGPGDAVLLHASHAFDISLFEMWVPLLSGARVVLAGPGAVDGAALAAYVAGGVTAAHLTAGAFRVLADESPEAVAGLREVLTGGDAVPLAAVERVRGRVRNVRVRHLYGPTEATLCATWWLLEPGDETGSVLPIGRPLAGRRVHVLDAFLRPVPPGVAGELYVAGAGVAQGYSSRPALTAERFVADPSGSGARMYRTGDLAYWTEQ…	Hpg	Hpg	900	match
AEERGRLLNDWNGPVLDVPALCMHELVQAQAERTPQAVAVVSGQKTLTYAELNRRANQLAHHLRRLGIQKEERVGLCVERTEDIVIGLLAILKAGGAYVPLDPAYPKERLALILEDAQVPVLLTQQRLVPELPATQARVVCLDKDWPTIGAESDTNPERITAPEAIAYLIYTSGSTGKPKGVMIEHRNAVAFLIWAMSVFSPKELAGTLASTSICFDLSVFEIFTPLCCGAKVIVAKNALELPELPAAREVTLINTVPSAMGALLRSGGVPSSVAIVNLAGEALAGALVDQIYQLDHVRDVFNLYGPSETTTYSTFTRVNRGQTPTIGRPVGNTQVYALDSNREPMPIGVPGEVYIGGMGVARGYLGRPELTAERFVRSPFGGGSEARLYRTGDLARWL…	Ala	Ala	894.4	match
GSERRSLLDRGTGPLLEGLDATLPELFAEQALRTPGAPALVRGGTTVSYAELDLRTNRLARLLRQQGVRPGTPVVMLMERSPAHVVATLAIAKAGGAYVPLHDTYPLDRMRHVVADTAATLILTDRAEAARAGQLGARVMVVDEFGAAPSGSEADAAPGTGTGTGTGSRSGYVDDAPEVGLRPQDLAYVMYTSGSTGVPKGVAVTHRGVVDLVRDHCWRPGVHERVLLHAPHAFDVSCYEMWVPLVSGGTVVVAPPGHLDPAAITDLITAHDITAIHLTAGFFRVVAEEAPECFAGVREVLTGGDVVSPAAVARVLAHHPRIVLRHLYGPTETTLCVTQHEVTAPYEARGSLPVGRATGNTRAYVLDRYLQPVPAGVPGELFISGSGLARGYLDRPDLT…	Hpg	Hpg	813.7	match
GNIGLPSAQVPLADGACPDRYPLVHQRIGEWSRRTPDATALVFDERSHSFAELDARANRLAHALVERGVAADVRVGVALPRGTELVVALLAVLKAGGAYVPLDLAYPRERLAYLMQDSGIALLLSESQALVQLPVPAGVPALALDRLDLLEHPAQAPQVEVHPANLAYVIYTSGSTGLPKGVAVSHGPLAMHIDAVGERYEMTPADRELHFMSFAFDGAHERWLTALGHGGSLLLRDDALWTPEQTYAAMQRHGVTVAAFPPVYLQQLAEHAERDGNPPPVRIYCFGGDAVPVAGFELAKRALKPRYIINGYGPTETVVTPLIWKAAMDTECGAAYAPIGSFVGERCGYVLDADLNPLPAGVAGELYLGGVGLARGYLQRPGLSAERFVANPFSRTGER…	OHOrn	OHOrn	1026.2	match
SERDLLLARWDQTGEDYPSRPFVHQLVAEQARRAPEAIAVLFGEQRLSYGELDSQANRLAQRLVELGVGPEVRVAIAMRRSAEIMVAFLAVLKAGGAYVPLDIAYPAERLRYMLEDCGAALVLTQRDVLERLPLPAGLASLAVDDPGEWQDRPEGAPEVDLAEENLAYVIYTSGSTGLPKGVAVSHGPLVSHIRATGERYETSPADCELHFMSFAFDGAHEGWMHPLINGARVLVRDDSIWLPEETYAQMHRHGVTIGVFPPVYLQQLAEHAERDGNPPPVRVYCFGGDAVPQASYELAWESLRPDYLFNGYGPTETVVTPLLWKARPQDPCGAAYAPIGTLLGRRRAYVLGADLDLLPLGLAGELYLGGEGVARGYLDRPALTAERFVPDPYGNGERV…	OHOrn	OHOrn	1048.7	match
SERDLLLARWDQTGEDYPSRPFVHQLVAEQARRAPEAIAVLFGEQRLSYGELDSQANRLAQRLVELGVGPEVRVAIAMRRSAEIMVAFLAVLKAGGAYVPLDIAYPAERLRYMLEDCGAALVLTQRDVLERLPLPAGLASLAVDDPGEWQDRPEGAPEVDLAEENLAYVIYTSGSTGLPKGVAVSHGPLVSHIRATGERYETSPADCELHFMSFAFDGAHEGWMHPLINGARVLVRDDSIWLPEETYAQMHRHGVTIGVFPPVYLQQLAEHAERDGNPPPVRVYCFGGDAVPQASYELAWESLRPDYLFNGYGPTETVVTPLLWKARPQDPCGAAYAPIGTLLGRRRAYVLGADLDLLPLGLAGELYLGGEGVARGYLDRPALTAERFVPDPYGNGERV…	OHOrn	OHOrn	1048.7	match
EERALIDSLWNRSESGFPASPLIHQRVAERARLAPDAPAVLFDDQVLSFAELDSRANRLAHALIARGVGPEVRVAIAMQRSAEIMIAFLAVLKSGGAYVPLDIEYPRERLLYMMQDSRAHLLLTQSHLLDRLPIPDGLSCLCLDREQEWAGFPAHDPEVALHGDNLAYVIYTSGSTGMPKGVAVSHGPLAAHIVATGERYEMTPADCELHFMSFAFDGSHEGWMHPLINGARVLIRDDSLWLPEQTYAQMHRHGVTVAVFPPVYLQQLAEHAERDGNPPAARVYCFGGDAVAQASYDLAWRALRPQYLFNGYGPTETVVTPLLWKARPDDPCGAAYMPIGTLLGNRSGYILDAQLNLLPVGVAGELYLGGEGVARGYLERPALTAERFVPDPFGAPGSR…	OHOrn	OHOrn	1082.9	match
AELSAIGAIWNRSDSGYPATPLVHQRVAERARMAPDAVAVIFDEEKLTYAELDSRANRLAHALIARGVGPEVRVAIAMQRSAEIMVAFLAVLKAGGAYVPLDIEYPRERLLYMMQDSRAHLLLTHSHLLERLPIPEGLSCLSVDREEEWAGFPAHDPEVALHGDNLAYVIYTSGSTGMPKGVAVSHGPLIAHIVATGERYEMTPEDCELHFMSFAFDGSHEGWMHPLINGARVLIRDDSLWLPERTYAEMHRHGVTVGVFPPVYLQQLAEHAERDGNPPPVRVYCFGGDAVAQASYDLAWRALKPKYLFNGYGPTETVVTPLLWKARAGDACGAAYMPIGTLLGNRSGYILDGQLNLLPVGVAGELYLGGEGVARGYLERPALTAERFVPDPFGAPGSR…	OHOrn	OHOrn	1076.8	match
EEREVIGQLWNRSDSGYPATPLVHQRVAERARMAPDAVAVIFDEEKLTYAELDSRANRLAHALIARGVGPEVRVAIAMQRSAEIMVAFLAVLKAGGAYVPLDIEYPRERLLYMMQDSRAHLLLTHSHLLERLPIPEGLSCLSVDREEEWAGFPAHDPEVALHGDNLAYVIYTSGSTGMPKGVAVSHGPLIAHIVATGERYEMTPEDCELHFMSFAFDGSHEGWMHPLINGARVLIRDDSLWLPERTYAEMHRHGVTVGVFPPVYLQQLAEHAERDGNPPPVRVYCFGGDAVAQASYDLAWRALKPKYLFNGYGPTETVVTPLLWKARAGDACGAAYMPIGTLLGNRSGYILDGQLNLLPVGVAGELYLGGEGVARGYLERPALTAERFVPDPFGAPGSR…	OHOrn	OHOrn	1076.8	match
PCGPAERLELLAGWNDTDADRARPGLVEMFREQARARPDAVAVVDERRTLTYRQVEKLSAQLAHQLLARGLAVEDVVGISLERSAEMVIGLLAVLRAGGAFVPLDPHWPAERRAVVIEDAGVVVQLDASGEPAPGEPEAVAVDLGDWRFGDRPTEDTGVTVPGDALAYVIFTSGSTGRPKGAMIRHEAISERLLWQIHEILGFGHDDASLFKAPLSFDISINEIFLPLVSGGRLVVLRPGGERDPHHLLSVIDEQRVTFTYLVSSMLDVLLEMAGDSGRLDSLRHVWCGGEVLTPELYERFRTRLDIPLYHGYGPAETTIGVSHVVYRGAAERLSTSIGRANPNTRLYVLDDELRPVPVGVGGELYAGGLLLGRGYVNAPGLTASRFVANPFADDGSRL…	OHOrn	Orn	565.6	no match
KQKLLIEFNNTQTEFMEKHKLFHQLFEEKAEETPHQTAVIEGAQQISYSQLNERANRLARTLHKNGFGPGKRAAILANRSIEAIVSVLAVMKSGGAYIPVDSHYPEERIRYLLKDSAASVLMVQSEYKELASQLTDHNLFLIQLDLEDQYDICAKNIQPSASPDDTAYIIYTSGTTGTPKGVEVRNRSFTHAALAWRRIYELDLIPVRVLQMASFSFDVFSGDLARALLNGGTLVICPDDVRLEPQQLYRLIDQHRITFMESTPALVVPFMEYIYRRKLALQSVKILVLGSDMIKSQDFYTLHERFGKEMRIINSYGVTEATIDSSYYEAEMSEEPREDDVPIGVPLPNVQMYVLNKDKQVQPIGVFGELYIGGAGVAKGYWGQPELTEGAFSDPLQMG…	Orn	Orn	925.7	match
SEKEKQKILIELNKTHVECSQTDTVFHRMFEKRAEETPEHIAVIDGEKQISYRHLNEKANRLARTLQEKGKETQPIVAVLAERSIDAIVGILAVMKAGGVYIPIDSHYPKARVEYLLKDSGAEILLLQNEVKHLIAGSDIGDISRVCLDDESFYESKKMHLSSSPAPEDSAYIIYTSGTTGAPKGVIVTHRNFAHAVLAWRRIYQLDQMPVRLLQMASFSFDVFSGDLARTLANGGTLVICPDETRLEPAELYALMNRQRITIMESTPALIVPFMEYVYRNQLSLPDLDILILGSDMVKAHDFKTLADRFGNKMRLINSYGVTEATIDSSYYEMNMGEEYSGDSVPIGIPLPNVKLCVLSQTDQIQPIGIAGELCIAGAGVAKGYHGKFELTEKKFTEN…	Orn	Orn	935.4	match
AERHKLLVEWNATDMPYERNLVMHQLFEAQVEATPDAQALVVGTERLTYAELNKRANQLAHYLRAQGVGPEVLVAVLMERTTEMIVALLGIIKAGGAYVPIDPAYPQDRIGYTLDDSQAAIVLTQERLLPMLPEHTAQVICLDRDWACMAVQPEANVPNLAAPTNLSYVIYTSGSTGLPKGVAIQHSSVIAFIFWAKTVFSAEEMSGVLASTSICFDLSVYEIFVTLSCGGKVILADNALHLPSLPAAKEVTLINTVPSAAKELVRMNAIPPSVRVVNLAGEPLPNTLAQSLYALGHVQKVFNLYGPSEDTTYSTYVQVTKGAKTEPTIGRPLANTQAYVLDAKLQPVPLGLPGELYLGGDGLARGYLKRPKMTAERFLPNPFHPDPDARMYSTGDLVR…	Ala	Ala	912.8	match
SDKEKQKIVFEFNKTQVEFAQKDIPFHRIFEAKAEENPEHIAVIDNETEISYRLLNERANRLARTLQNRKGPKPTVAVLAKRSIDAIVGVLAVMKAGGVYIPIDAHYPKARIEYILRDSGADILLLQRELKHLISNSPESEMSHIFLDDEGSFEESNCNLNLSPAPEEPVYIIYTSGTTGAPKGVIVTYQNFTHAALAWRQIYELDRKPVRLLQIASFSFDVFSGDLARTLTNGGTLIVCPDETRLEPAEIYKIIKSQRITVMESTPALIIPVMEYVYRNQFKLPDLDILILGSDMVKAQDFKTLTDRFGQSMRIINSYGVTEATIDSSFYETSMGGECTGDNVPIGSPLPNVHMYVLSQTDQIQPIGVAGELCIGGAGVAKGYHHKPDLTQMKFTENP…	Orn	Orn	914.8	match
SEEERHTVLYQFNDTNTEHPSGIFSELFEEQAEKSPNHPAAVFKDQMLTYRELNEKANQLARTLRQKGVQRESVVGIMAERSLEMLTGILAVLKAGGAYMPIDPGLPKERIQYLITDSGADLLLTQHQLIGSISFAGEIIQIDQADAYDTDGSNLEHLNSPGDLAYVIYTSGTTGNPKGVMVEHRNIIHAHYTWRKHYELASFSVNLLQLASMSFDVFAGDLCRSLLNGGTMYIVPDDVKLEMNLLYDMINKYGIHMLESTPSLIIPLMKYIDHHKLDFSSMKLLIMGSDTCTIKDYKWLVERFGQRMRIINSYGVTEASVDSGYYEEALDRIPEIANTPIGKPLDNTAFYILDPSLNPQPVGVYGELYIGGEGIARGYLNKPELTKERFVPNRFAAGG…	Orn	Orn	918.8	match
SKAETEHMLHSFLATKTAYPTDKTFQKLFEEQVEKTPNEIAVLFGNEQLTYQELNAKANQLARVLRRKGVKPESTVGILVDRSLYMVIGMLAVLKAGGTFVPIDPDYPLERQAFMLEDSEAKLLLTLQKMNSQVAFPYETFYLDTETVDQEETGNLEHVAQPENVAYIIYTSGTTGKPKGVVIEHRSYANVAFAWKDEYHLDSFPVRLLQMASFAFDVSTGDFARALLTGGQLVICPNGVKMDPASLYETIRRHEITIFEATPALIMPLMHYVYENELDMSQMKLLILGADSCPAEDFKTLLARFGQKMRIINSYGVTEACIDTSYYEETDVTAIRSGTVPIGKPLPNMTMYVVDAHLNLQPVGVVGELCIGGAGVARGYLNRPELTEEKFVPNPFAPG…	Orn	Orn	946.6	match
SEEEQQRVLYDFNGTDATYATNKIFHELFEEQVEKTPDHIAVIDEREKLSYQELNAKANQLARVLRQKGVQPNSMVGIMVDRSLDMIVGMLGVLKAGGAYVPIDIDYPQERISYMMEDSGAALLLTQQKLTQQIAFSGDILYLDQEEWLHEEASNLEPIARPQDIAYIIYTSGTTGKPKGVMIEHQSYVNVAMAWKDAYRLDTFPVRLLQMASFAFDVSAGDFARALLTGGQLIVCPNEVKMDPASLYAIIKKYDITIFEATPALVIPLMEYIYEQKLDISQLQILIVGSDSCSMEDFKTLVSRFGSTIRIVNSYGVTEACIDSSYYEQPLSSLHVTGTVPIGKPYANMKMYIMNQYLQIQPVGVIGELCIGGAGVARGYLNRPDLTAEKFVPNPFVPG…	Orn	Orn	963.8	match
SEEEQQRVLYDFNGTDATYATNKIFHELFEEQVEKTPDHIAVIDEREKLSYQELNAKANQLARVLRQKGVQPNSMVGIMVDRSLDMIVGMLGVLKAGGAYVPIDIDYPQERISYMMEDSGAALLLTQQKLTQQIAFSGDILYLDQEEWLHEEASNLEPIARPHYIAYIIYTSGTTGKPKGVMIEHQSYVNVAMAWKDAYRLDTFPVRLLQMASFAFAFDVSAGDFARALLTGGQLIVCPNEVKMDPASLYAIIKKYDITIFEATPALVIPLMEYIYEQKLDISQLQILIVGSDSCSMEDFKTLVSRFGSTIRIVNSYGVTEAALILAIMNQPLSSLHVTGTVPIGKPYANMKMYIMNQYLQIQPVGVIGELCIGGAGVARGYLNRPDLTAEKFVPNPFV…	Orn	Orn	916.7	match
AERRQAIFDWGRNPGRYPDERSVEQLFASRAAMEPGRVALLFEERQLSYGELNAQANRLAHRLIELGVGPDVLVGIAVERGLEMIVSLLAVLKAGGAYVPLDPEYPQERLGYMIEDSGIALLLSQSHLLQRLPAASGIACLALDQAWDWQDRPASDPQLRAHPQNLAYVMFTSGSTGRPKGVGISRESLSRHTHVSLEFFGIGPDDRVLQFSTFNFDGFVEQLYPPLACGASVVLRGTEIWDSETLYREIVERRITTVDLTTAYWNMLAKDFANQGVRDYGALRQVHAGGEAMPPESLVAWKAAGLEHVRLLNTYGPTEATVTVTTLDCAPYVDGSKAIPATMPIGKVLPGRAIYLLDDAGQPAPVGAVGELVIGAELLARGYFKRPDLTAARFIPDPF…	Orn	Orn	811.3	match
EHPAYLIYTSGSTGRPKGVLTGYAGLTNMYFNHREAIFAPTVARAGSAEQLRIAHTVSFSFDMSWEELFWLVEGHQVHVCDEELRRDAPALVAYCHRHRIDVINVTPTYAHHLFDAGLLDDGAHTPPLVLLGGEAVGDGVWSALRDHPDSAGYNLYGPTEYTINTLGGGTDDSDTPTVGQPIWNTRGYILDAALRPVPDGAVGELYIAGTGLALGYHRRAGLTAATMVADPYVPGGRMYRTGDLVRRRPGSAELLDYLGRVDDQVKIRGYRVELGEIESVLTRADGVARCAVVARATGANPPVKTLAAYVIPDRWPAEDAAFITGLRDHLARVLPGYMVPTRYGIVDTLPLTINGKLDVAALPEPIAAT	Orn	Orn	617.7	match
PAEADHKRTRDAATEHDLPHASVLDLLAERAVQSGDLTALVCGGEFVDYAELLARVNRLAWVLRSRGIGPEDTVALAVPRSIDAVVALFAVLRAGAAYLPLELDYPDERLAVMLGDAEPVRVLVTGATAQRIARVASAPLTVLDAPDTCDELARARSDWDGYSPHPDQPAYVIYTSGSTGKPKGVVTPHRGLTNMHLNHREAIFAPTIARAHGRRLKIAHTVSFSFDMSWEELLWLIQGHEVHICDEVLRRDATSLVRYCHDHRIDVINVTPTYAALLFEEGLLEQAGHPPVLVLLGGEAVSTTVWNRLRDSERWYGYNLYGPTEYTINTLGGGTDDSATPTVGTPIWNTRAHILDNWLRPVPDGVPGELYIAGAGLARGYLGQPGLTASRFVANPFEP…	Orn	Orn	842.1	match
RLLRGWNDTTREQPPTYYHQEFEEQARRRPHDTALVFTSTSWTYEELNDRANRLARLLVAAGAGSDDFVALAFPRSAESVVAILAVLKAGAAYLPLDMDQPAERLTGILADAHPTVVLTTTTATPLPHPGRTLVLDSPTTARALAAAPAHNLTDADRRTPLNARNAAYIIHTSGSTGRPKGVVIEHRSLANLFHDHRRALIEPHAAGGSRLKAGLTASLSFDTSWEGLICLAAGHELHLIDDDTRRDAERVAELIDRQRIDVIDVTPSFAQQLVETGILDEGRHHPAAFMLGGEGVDAKLWTRLSDVPGVTSYNYYGPTEFTVDALACTVGIAPRPVIGHPLDNTAAYILDGFLRPVPEGVAGELYLAGTQLARGYAGRPGLTAERFVACPFGAPGERM…	Orn	Orn	815.6	match
NHSTPERTSTVPTLFAAQCALTPDEVAVVDGERRLTYRHLETHVAQLAHAVRVAAGEGPEPIVAIGVPRSAEMVVCVLAAMMAGVAFVPLDPSWPAHGRRQVLADSGAVATFITREDESDWGVPGLRVDLGAWQFTAESPVLPQADVHPAQLAYVIFTSGSTGKPKGAMIRQDAIAERLQWQRDHILHFGKHDHTDASLFKAPLSFDISVNEILLPLVSGGRVVVAVPDGEKDPEYLLELIRTEQVTFVYLVSSMLDTLLELDRLATADGAPSSLASLRHVWCGGEVLTPGLFARFRKQLTTTLYHGYGPAEATIGVSHVIYRDTAERIATSIGRPNPHTQLYVLDEYLRPVPPGVGGELYAAGFLLGRGYVNAPSLTASRFVANPFDGNGSRMYRTGD…	Orn	Orn	798.6	match
AERQQLLVDWNETAVDYPHDKCIHQLFEEHVENNPNAIAVVFKQQKLTYSELNSKANQLAHYLQKLGVGPEVLVGICTERSLLMIVGMLGILKAGGAYVPLDPSYPSERLAYTLEDAAVPVLLASESVLDSLPEHQAKIVCLDTIGETITNEGTDNPASQVTPENLAYVIYTSGSTGKPKGVAIEHHSPVALCYWASQVFTIKELAAVLASTSICFDLSVFEIFVTLSQGGQVILAQNALDLPNIKSEITLINTVPSAITELSRINAIPDSVKVINLAGEPFSNQLLQRLYQQENIQSVYNLYGPSEYTTYTTFTLLKKGTTTQPTIGHPIANTQVYILDSHLQPVPIGVVGELYIGGDGLARGYHNRPELTAEKFIPNPFDNSTSTRLYKTGDLARYL…	Ala	Ala	898.2	match
GEHEALLAGHGLGGPVEGAQVLAHHRFEHQVRLTPHHPALCFGPQVLSYEQLNRRANPLAHRLRRLGAGPDTLVGLCVERSLELPVALLAIWKAGAGFLPLDVNQPRERLAFLLGDASCRILLTQEHLLQRLPPTNAALLCLEREAEALEREPQEDAPHEAGLDNLAYVIHTSGSTGTPKGIAMVHRCLANLVAWQLTHERLGGPSRTLQFASLNFDICYQELFTTWAAGGTVVMVTEEVRRDPARLLEVLEQEQVSRLYLPFIALQQLARVADERGAAPRHLRQLITAGEQLQATPELQRLLSRMPECTLHNQYGPSECHVVTSHDLTREPSRWPRLPPVGRPLAHLRVLLLDGEQQLVPPGVAGEVFLGGPALARGYLGRPEQTADRFVPDPFSREP…	Pip	Pip	851.1	match
SLPELLADAAARNPDAIAVVDERVTLTYAELGGRANKMAHLLRHKGVRPGELVGLCVDRGADMIRGHARILKAGAGYVPIDPEHPIERTRFGLDDSSISTGIAQETYRTRFPDVRDIILPDDPGLENQPASPPDVTTDRNSLAYAIYTSGSTGRPKAVLMPGICVVNLLLWQERTMGREPASRTAQFITATFDYSVQEIFSALLGGTLVIPPDDIRLDPARLAQWIDDSRITRIYAPTTVLRALVEHVDPHGHGLVDIASPLPGGESLVLDGKLRECALHRPHLRVHNHYGPAESQLVTGYTLPEDVSAWPSTTPIGKPIDNTRIHLLDDALRPYPTAYAAQVCISGIGLARGYLARPELTRQRFITEGTGSEPRMYLSGDLARRLPDGNLEFLGRIDD…	Pip	Pip	873	match
NDTARELPVDTLPELLARYAARTPDAVAVTDPCTSLTYGELDRRANRLAHLLRARGTVTGDLVGICADRGVDLVVGIVGILKAGAAYVPLDPEHPPERTDFVLADARLTAVVAHETYRHRFSGVPHVVTPDDPDLGRQPDTAPHLTLGRDSLAYAIYTSGSTGKPKAVLMPGVSAVNLLLWQERTMGREPASRTVQFVTATFDYSVQEIFSALLGGTLVIPPDEARFDPPGLARWMDEQAITRIYAPTAVLRALVEHVDPHSDQLSALRHLCQGGEALALDARLRELCRHRPHLRVHNHYGPAESQLITGYTLPADPDTWPAAAPIGRPIDNTRIHLLDDALRPVPDGMPGQLCVAGIGLARGYLARPELTAERWVSGGATGEERMYLTGDLARRAPGG…	Pip	Pip	880.2	match
AGDATAAAPVVPSNDTARDLPVDTLPGLLARYAARTPGAVAVTDPHISLTYAQLDRRANRLAHLLRARGTATGDLVGICADRGADLIVGIVGILKAGAAYVPLDPEHPPERTAFVLADAQLTTVVAHEVYRSRFPDVPHVVALDDPELDRQPDDTAPDVELDRDSLAYAIYTSGSTGRPKAVLMPGVSAVNLLLWQERTMGREPASRTVQFVTPTFDYSVQEIFSALLGGTLVIPPDEVRFDPPGLARWMDEQAITRIYAPTAVLRALIEHVDPHSDQLAALRHLCQGGEALILDARLRELCRHRPHLRVHNHYGPAESQLITGYTLPADPDAWPATAPIGPPIDNTRIHLLDEAMRPVPDGMPGQLCVAGVGLARGYLARPELTAERWVPGDAVGEER…	Pip	Pip	889.7	match
NDTARDLPVDTLPGLLARYAARTPGAVAVTDPHISLTYAQLDRRANRLAHLLRARGTATGDLVGICADRGADLIVGIVGILKAGAAYVPLDPEHPPERTAFVLADAQLTTVVAHEVYRSRFPDVPHVVALDDPELDRQPDDTAPDVELDRDSLAYAIYTSGSTGRPKAVLMPGVSAVNLLLWQERTMGREPASRTVQFVTPTFDYSVQEIFSALLGGTLVIPPDEVRFDPPGLARWMDEQAITRIYAPTAVLRALIEHVDPHSDQLAALRHLCQGGEALILDARLRELCRHRPHLRVHNHYGPAESQLITGYTLPADPDAWPATAPIGPPIDNTRIHLLDEAMRPVPDGMPGQLCVAGVGLARGYLARPELTAERWVPGDAVGEERMYLTGDLARRAPD…	Pip	Pip	889.9	match
AERHRVLQDWNTTPGGDGAARTPVTELLERQAARTPDAVALVHDDGRLTYAELHARANRLARHLITLGAGPEQIVALRMPRSLDLYVALLAVLKTGAAYLPVDISYPAERIAFMIEDARPVTVLDRLPDDLGAYRDTDLTDADRTAPLRPEHPAYVIHTSGSTGTPKAVVMPHAGLANLLTWHARRFPGGTGVRTAQFTAIGFDFSVQEILSPLVMGKTLAVPSEEVRHSAELLAGWLETQQINELFAPNLVIEALAEAAAEAGRTLPDLTDILQGGEALAPTERVRAFTAAVPGRRLHNVYGPAETHAVTTHTLAADPAHWPPSAPIGRPVDHDRVYVLDSALRPVPPGVTGELYLAGAGVARGYLHRPRTTAERFVADPYAPRPGARMYRTGDLGRW…	Pip	Pip	814.9	match
TAADRSTDTVPALLAEVARRMPGAPALITPDRTLTHDELDDLTARLAGLLRRHGIGRGQRIAVLADRTWQGVCCPLAVLRAGAAYVPLDPSDPEDRLREVVALTGARAVLGRAESLGELPGLGIPVIPAEPPGDLAGGAPPATRADAEPPLPDDLAYVMLTSGTTGTPKAVLVPHRAVTRAARSLVPLFGVTSTDRVLHWTSLIWDTSGEEIYPALLGGAALVVDGRVETRSVPALLAAVREHRVTVVDLPTAMWNELAHYLALGGEELPPALRLVVIGGEAAHARTVRLWNERVPDRVRLLNTYGQTETVMVTHAAELGGPAGRALRDGDPVPIGRPLPHIRQVLVPSDDGPDELWTGGPGLAWGYADRPALTAAAFGPAPGAGGRFYRTGDLVRTLP…	&beta;-Lys	&beta;-Lys	1001.6	match
YGTLAAWALAVAGAVAPRTVAPQPPVGIVVHHTARDVAAILGVLATGRAYVPLEAGHPEARLESVLALAGCREAVATAETGWQPPVETVIRPRWTQTPVTTVLQGTLPESGARPEDPAYMLFTSGSTGEPKGVVVPHRAPAAVVPLLRDLYGIGPEETVLHFHGAGGDTSLEEILPALTGGATLVIDDAAPEGFARVAEEQQVSVAILPTGFWSSLTGDLLHQGARLPESLRTVVIGGEAVRADMLERWRRLPGTDGVRLLNTYGSTETALVTHAAQLAGPGAPALPGTGLDLPIGHPLPHVRQRVDDRGELSIAGPGLALGYHGNPGATSARFRERDGTRWYRTGDLVTEAPGGILVFRGRSDHQVKIRGFRVDLLDVEALIGRCEGVAAVAAARVDR…	&beta;-Lys	&beta;-Lys	994.9	match
SCEAVEQALRLANHQPAAPQAPFAPFHQWFKRSAAQWGEADALVYENRRYSYAQLDAEARVLAGHLHAAGVRRGDRVAVVQRYGPEVIIALLAVHQVGGIYVPLAIDDARHADLLKDIEPRLVLTLSACQEQLRGYPCLVQDDLPQATGTLHENEFEGRNTQPEDIAYIIFTSGSTGRPKGVSVSHGSWVSLLQALEQTYGQTEPGVTGILQMANFTFDVFMSDVVRALAVGARLIMCPRQSLADPEQLYELITAERVTLLEFVPAVLRQMIRYLEETGRRLDTLRTLTCGADVWFVHEYRKMQTLCGPQTRVVSVYGVTEATCESATFEPDAGWYDPERSLPIGGPLPNTSLYLVDATLNLVPRTVPGELLIGGGAVASGYMNRPELNEKSFLTGSFS…	Lys	Lys	854.6	match
SSSSKAPSLASVLDGGPLPVAAQPVLQLIAERALEQPDAIAVEHGQHQMSYRELLQSAQALSAQLISAGVQPNTAVAVMLPRGLDAIVASLGVLFSGAGYLPLDPYGPSSRTAAILEDAKPALIIQRSTPDADPLSRGNLVIRQNEQAPAAAPSSRTLPQTSGEHLAYVIYTSGSTGQPNGVQISHEALAHFVAGATHRYGVRRDDRVLQFAPLHFDASVEEIFLTLCAGAKLVLRTEEMLQSVSRLLDACAEHGITVLDLPTAFWHELAYSVSTGAARLPSSIRLVIIGGEAALPERVARWRSAVSPEVLLLNTYGPTEATVVATTATLSGPAPAGTPEEEIPIGRPLPGVRAALIDAQGKLAAPGAEGELYLLGGGLARGYLGRPELNTARFTTLGM…	Lys	Lys	810	match
SDEEQAQILWDWNRTQTDLPPQQCVHQLFEIQVERSPDAVAIVWNQERLTYRQLNEQANQVAHYLQNLGVESESLVGICLERSLSLVVGLLGILKAGGAYVPLDPHYPTERLELILTDSQVPVLLTQQTLLSHLSHYSGDRVVLDRDAAIIAQQPKTNPKSQVSSSNSVYVIYTSGSTGKPKGVVIEHRSTVTLLDWARTVFSFDELAGVLASTSVCFDLSVFELFLPLTVGGAVILADNALALPNLAAATEVTLINTVPTAIAQLLALEAIPQSVRTVNLAGEPLSNSLVQKLYQLPQIERVYNLYGPSEDTSYSTFSCIEKGATTQPSIGRPIAHSQVYLLNATHQPVPLGTIGELYMGGAGLARGYLHRPELTAEKFIANPFHSPLQKYQGLSPSP…	Ala	Ala	785.5	match
SEEEKDIILHTFNHEKTDGPKNKTLSRLFEERAEKTPDHTAVIFEDQQLTYRELNEKANQLAWLLREKGVKPDTIVAIMTDRSLEMIIGIIGILKAGGAYLPIDPDYPEDRVKYMLEDSGADMVVIQEPFKSKIDGRQLITAEDTRSFSKENLPNVNKASDLAYVIYTSGSSGRPKGVMTTHRNVVHYVDAFTKRIPLSEHDTVLQVVSFSFDAFSEEVYPILACSGRLVISRKVSDLNIDELVKTIGKYRVTLVSCSPLLLNEIDKNQHLTFHPQMKFISGGDVLKFEYVENIIKGADVYNSYGPTEATVCATYYQLSSADRKKTSIPIGKPLSNYKVYIADQYGRPQPVGVPGELLIGGEGVARGYLNHETLTKAAFVVDESGERVYRTGDLARWLS…	Lys	Lys	819.2	match
ATLPEIEQILTQFNDTRANYPDNQTIHSLFEQQVERTPEQIAVVYQDQSITYRELNERANRLARCLIDKGIQRNQFVAIMADRSIETVIGMMGILKAGGAYVPIDPDYPLDRKLYILEDSHASLLLFQQKHEVPSEFTGDRILIEQMQWYQAADTNVGIVNTAQDLAYMIYTSGSTGQPKGVMIDHQAVCNLCLMAQTYGIFANSRVLQFASFSFDASVGEVFHTLTNGATLYLMDRNLLMAGVEFVEWLRVNEITSIPFISPSALRALPYEDLPALKYISTGGEALPVDLVRLWGTERIFLNAYGPTETTVDATIGLCTPEDKPHIGKPVLNKKAYIINPNYQLQPIGVPGELCIGGVGIAPGYWNRPELTREKFVDNPFAQGERMYKTGDLVRWLPD…	Lys	Lys	845.9	match
EERDCLLRAWAENADEGGLPPLVQLQIQEQARLRPQAQALALEGEALSYAELNARANRLAHCLIARGVGPDVLVGIAVERSLDMVVGLLAILKAGGAYVPLDPTYPQDRLRHMLEDSAVGLLLSQEHLLPGLPLHEGLEVLSIDRLERDASVSTDDPVVNLRPENLAYVIYTSGSTGKPKGVAISHAALAQFSRIASGYSALTPEDRILQFATLSFDGFVEQLYPALTRGACVVLRGGDLWDTGELYRQIVEQGVTLADLPTAYWNLFLLDALAEPRRSYGALRQIHIGGEAMPLEGPKLWRQAGMGRVRLLNTYGPTEATVVSSVFDCSAENARVGNASPIGQALPGRTLLVLDEHLGLLPVGAVGELYIASRAGLARAYHDRPGLTAERFLPDPFGE…	Lys	Lys	851.2	match
FAEIAAAQPDSVAVSWADGQLTYRELDALADRLATGLRRADVSRETPVAVALSRGPRYVAAMLAVLKAGGMIVPLDPAMPGERVAEILRQTSAPVVIDEGVFAASVGADILEEDRAITVPVDQAAYVIFTSGTTGTPKGVIGTHRALSAYADDHIERVLRPAAQRLGRPLRIAHAWSFTFDAAWQPLVALLDGHAVHIVDDHRQRDAGALVEAIDRFGLDMIDTTPSMFAQLHNAGLLDRAPLAVLALGGEALGAATWRMIQQNCARTAMTAFNCYGPTETTVEAVVAAVAEHARPVIGRPTCTTRAYVMDSWLRPVPDGVAGELYLAGAQLTRGYLGRPAETAARFVAEPNGRGSRMYRTGDVVRRLPDGGLEFLGRSDDQVKIRGFRVEPGEIAAVL…	Lys	Lys	776.9	match
EPAAAEPAADEGLEAVCDTFARQAAATPEAPAVVGGPVALTFAEADARVSRLARLLISRGAGPEVRVAVCLDRNALWPTTVLAVLRSGAVHVPLDPRSPHERLAAVERDVAPLLVLAERATEAAVADLAAPVLVLDDPSTEAAIDALDPGPVTDADRTAPLLPGHAAYVIHTSGSTGRPKGVTVDHRGLSRLLQAHRRVTFSRIRPSAGGPGRAAHVSSFSFDASWDPLLAMVAGHELHMIDEDLRFDPPGVVAYFRDRRIDYVDLTPTYFRSLLDAGLLEEGFPCPSLVALGGEAMDGELWERLRAAAPRVTAMNTYGPTETAVDAVVTVLGDLPPGTIGRPVPRWRAYVLDAGLRPVPPGVLGELYLAGPGVARGYLGQHALTAERFVACPFGKPGE…	Lys	Lys	834	match
TPVKTLVDLVNEQTTRTPDATAVVYEGQHFTYHDLNEASNRLGHWLIEQGIGSEDRVAVLLDKSPDLIVTALGVVKSGAVYVPVDPSYPQDRLDFILADCDAKLVLRTPVRELAGYRSDDPTDADRIRPLRPDNTAYLIYTSGTTGLPKGVAVPHRPVAEYFVWFKGEYDVDDTDRLLQVASPSFDVSIAEIFGTLACGARMVIPRPGGLTDIGYLTALLRDEGITAMHFVPSLLGLFLSLPGVSQWRTLQRVPIGGEPLPGEVADKFHATFDALLHNFYGPTETVINASRFKVVGPQGTRIVPIGRPKINTTMHLLDDSLQPVPTGVIGEIYIGGTHVAYGYHRRAGLTAERFVADPFNPGSRMYRSGDLARRNADGDIEFVGRADEQVKIRGFRIEL…	Lys	Lys	797.1	match
DPKEKEQILTQCNDTSTAYPKNKTVIDIFREQTVKTPDQTALVYGNRSISYRELDQKSDALARTLYENGLRRNGTAGILAGHSPEFIISVLAVLKAGGTYLPLDAELPPERISYMLSETKAAILIVQKGLEPNTAFAGTFISADAEAMIEEHTKPLEIVTGPDDLAYIMYTSGSTGRPKGVMITNRNVVSLVCNSNYTSASVNDRFILTGSISFDAVTFEMFGALLKGATLHIIDKSTMLTPDRFGAYLIENNITVLFLTTALFNQLAQAQADMFHRLHTLYVGGEALSPELINAVRRACPNLSLYNIYGPTENTTFSTFFEIKRDYATPIPIGKPISNCTAFILDAKGCLLPIGVPGELCVGGDGVAKGYLNRDDVTAAVFSPDPFIPGERIYRTGDL…	Ile	Ile	904.5	match
VLKAGGAYLPLDATSAERVSFMLEETQAKMLIVQKGLEQNAAFSGTCIISDAQGLMEENDIPINISSSPDDLAYIMYTSGSTGRPKGVMITNRNVVSLVRNSNYTSASGDDRFIMTGSISFDAVTFEMFGALLNGASLHIIDKSTMLTPDRFGAYLLENDITVLFLTTALFNQLAQVRADMFRGLHTLYVGGEALSPALMNAVRHACPDLALHNIYGPTENTTFSTFFEMKRDYAGPIPIGKPISNSTAYILDTKGRLLPIGVPGELCVGGDGVAKGYLNRVDLTNAVFSPHPFLPGERIYRTGDLARWLPDGNLEYISRIDRQMKIRGKRIEPAEIEARLLEMEGVQEAAVTLREKDGEAHVYTHYVGDHKKTDTDFRADLARVLPDYMIPQHWVRVE…	Ile	Ile	824.8	match
SKKEKERLLHEFNGQVQRKQTGLTIPQRFEQCAEALPEQPAVSAAGRTLTYRELNEQANKVAHLLRKKNVGRGEPVALLFRRSPEMVIAILAVLKAGGAYLPIDPEYPEARIQYMLEDSGAVCMLTQEELAGQAASLSFHQNTILIDDPAVSAESGRNLEIAAEPDDLAYIMYTSGTTGKPKGNLTTHANITRVVKETNYISLSEKDTLLSLSNYAFDGFTFDVYGALLNGAKLVVADQATILHIGKLTETIQKENITVMFVTTALFNLLVDAGTEWMKGIRKVLFGGERSSVSHVKKAFAAMGPDRIIHVYGPTETTVFATFYPVNRIEDNAVSIPIGKPINETNAYILTENNRLQPIGAVGELCLSGTGVSRGYLNRPELTAEKFVPHPFNSGETMY…	Ile	Ile	954.6	match
LTKDKKDQILYGFNNTYADYPREKTIHQLFEEQVDKNPNQIALVFKEEKLTYGEVNAKANQLAYVLRKQGVQPNDVIGIITERSPEMIIGILAIFKAGGAYMPIDPSYPAERIQYMLQDNQTKLLLVQKQEMIPANYQGEVLFLTQESWMHEETSNPAHITQAQALAYVMYTSGSTGEPKGILTTHQNIMKTVIHNGYVEITPGDCLSQLSNYAFDGSTFEIYGALLHGATLLLVTKEAVLNMNELARLIKKEQVTVSFMTTALFNTLVDLDITCFQSIRKVLFGGELASVKHVLKALDYLGEHRVINVYGPTETTVYATYYSVDHSMLTRASVPIGRPINNTKAYIVNTDGQPQPIGVVGELCIGGEGVACGYLNRPELTKKHFVDNPFVLGERMYCT…	Ile	Ile	950	match
SEQEQHQLLKEWNDTEVHYPDGCIHQLFEEQVKRSPDAIAIITENEQLTYRQLNEKANQLGHYLGKKGLKPESLVGICLERTPEMVIGLLAILKAGGAYVPLDPAYPTERLNVILEDAQVSLLLTQAKLVEKLGNYPGNLVILEAEARNIALESPENLSLPVSSSNTAYVIYTSGSTGKPKGVVIEHHSTTTLLNWSKEVFSSEELAGVLGSTSICFDLSVFELFLPLAVGGKIILAQNVLDLPSLSAAKEVTLINTVPTAIAQLLEIEAIPETVQTVNFAGEALSNQLVQKLYQQENIKNVYNLYGPSEDTTYSTFSLVPKKDHGQPSIGRPIANTQVYILDSFKQPVPLGTIGDLYIGGKGLARCYLNQPELTAEKFISNPFSNEPKAKLYKTGDLA…	Ala	Ala	873.4	match
SKEEQHRILHTFNDTKTGYPKDKPLHELFEEQAMKTPDHTALVFGAQRMTYRELNEKANQTARLLREKGIGRGSIAAIIADRSFEMIIGIIGILKAGGTYLPIDPETPRDRIDYMLKNSGAALLVTTDSLLKPFDIKTVDLCSDELHLLSEENLPRVNRSSDTAYIVYTSGSTGTPKGVVIPHYSAARVVKNTNYIDITGNDVILQLSNYSFDGSVFDIFGALLNGASLVLIEKETVLNTHELAEVIKKEQVSVMFITTALFNTLADINIGCLAKLRKILFGGERASIPHVRKVLDHVGRDKLIHVYGPTESTVYATYYFINEIDDEAETIPIGSPLANTSVLIMDEAGKLLPIGVPGELCIAGDGLSKGYLNREELTAEKFIPHPFIPGERLYKTGDL…	Ile	Ile	939.9	match
ENEKELILHFNNTKTDYPKNKTLHELFEEQAMKTPDHTALVFGAQRMTYRELNEKANQTARLLREKGIGRGSIAAIIADRSFEMIIGIIGILKAGGAYLPIDPETPKDRIAFMLSDTKAAVLLTQGKAADGIDCEADIVQLDREASDGFSKEPLSSVNDSGDTAYIIYTSGSTGTPKGVITPHYSVIRVVQNTNYIDITEDNVILQLSNYSFDGSVFDIFGALLNGASLVMIEKEALLNINRLGSAINEEKVSVMFITTALFNMIADIHVDCLSNLRKILFGGERASIPHVRKVLNHVGRDKLIHVYGPTESTVYATYYFINEIDDEAETIPIGSPLANTSVLIMDEAGKLVPIGVPGELCIAGDGLSKGYLNREELTAEKFIPHPFIPGERLYKTGDL…	Ile	Ile	962.9	match
EEQHRILDTFNDTKTGYPKDKPLHELFEEQAMKTPDHTALVFGAQRMTYRELNEKANQTARLLREKGIGRGSIAAIIADRSFEMIIGIIGILKAGGAYLPIDPETPKHRIAFMLSDTKAGVLLAQGKAADGIDCEADIIHLDKGVADGFSKKRLSSVNDSGDTAYIIYTSGSTGMPKGVVTPHYSAARVVKNTNYIDITEDDAILQLSNYSFDGSVFDIFGALLNGASLVLIEKETVLNTHELAEVIKKEQVSVMFITTALFNTLADINIGCLAKLRKIFLGGERASIPHVRKVLNHVGRDKLIHVYGPTESTVYATYYFINEIDDEAETIPIGSPLANTSVLIMDEAGKLLPIGVPGELCIAGDGLSKGYLNREELTAEKFIPHPFIPGERLYKTGDL…	Ile	Ile	957.5	match
DWNDTQSNYPQDKSIHQLFEEQVELTPDAVAVVYENQHLTYRELNSRANQLAHYLKSLGVKADALVGICVERSLEMVVGLLGILKAGGAYVPLNPEYPQERLTFMLEDTQLSVILTQEKLVNKLGERLRRGFAERNASVICLDSNWDIINQQTQNNPTTSVTADNLAYVMYTSGSTGQPKGVSIVHRSVVRLVKETNYISISADDVIAQASNHAFDAATFEIWGALLNGARLVGVSKDLALSPRDFAVFMRSQSISVLFLTTALFNQIAQEVPSAFNSLRHLLFGGEAVDPKWVKEVLNNGAPQRLLHVYGPTENTTFSSWYLVQDVPEGATTIPIGQPISNTQIYLLDSQLQPVGIGVPGELYIGGDGLAREYLNRTELTQEKLIQNPFGGSRGAGEQ…	Ile	Ile	936.2	match
AQRHQLLVEWNDTQVDYPHDLCIHQLFAEQVERNPDAVAVVFEEQQLTYHELNCRANQLAHYLQSLGVGADVLVGICVERSWEMIVGLLGILKAGGAYVPLDPEYPTERLRFMWADAQVSVLLTQQHLVEKLPEHQVPVVCLDTDWLVICESSPESPITEVQPGNLAYVIYTSGSTGTPKGVVVNHQAVNRLVKNTNYVQLTPDDRVAQAANIAFDAATFEIWGALLNGAKLVMITKSVLLSPQEFAANIRDREVSVLFLTTALFNQLASFVPQAFSSLRYLLFGGEAVDPQWVQEVLEKGAPKQLLHVYGPTENTTFSSWYLVEELTTIATTIPIGRAISNTQIYLLDQNLQPVPVGVPGELHVGGAGLARGYLNRPELTQEKFIPNPFDNSKLYKTG…	Ile	Ile	958.7	match
SILAPDERRQLLVEFNATEREYPRAPTVHALFERQVAADPHAIAVVHGGQTSSYGDLNDRANRLAHYLIAQGVQPGAQVAILLPRSRELLVAQLAIAKCAAAYVPLDINAPSERQAFMLEDSRAVALLTLSSEAIDYAAPRIDLDRLKLSGQSTHNPNLAQSSDALAYIMYTSGSTGTPKGVMVPHRGIARLVLNNGYADFNRQDRVAFASNPAFDASTMDIWGPLLNGGRVVVIDHQTLLDPNAFGRELSASGATILFVTTALFNQYVQLIPQALKGLRMVLCGGERGDPTSFRRLRAEAPQLRIVHCYGPTETTTYATTFEVHEVAENAESVPIGAPISNTQVYVLDAHQQPVPMGVTGELYIGGQGVALGYLNRADLTAEKFLPDPFSDRPGALLY…	Ile	Ile	909.8	match
QLLAESERQRLLYDFNATAREYPQTLTVHGIFQQQAAAHPKAVAAVHGEHSLSYFELNAQANRLAHHLISQGVQPGDHVAILLPRSLELLVAQLAIAKCAAAYVPLDINAPSERQAFMVEDCQAAALLTLSREDIDYAAPRIDLDRLILSGQPTHNPNLLQSSEALAYIMYTSGSTGTPKGVMVPHRAIGRLVLNNGYADFNAQDRVVFASNPAFDASTMDIWGPLLNGGRVVVIDHQTLLDPNAFGHELSASRATVLFVTTALFNQYVQLIPQALKGLRILLCGGERGDPAAFRRLLAEAPKLRIVHCYGPTETTTYATTFEVREVAENAESVPIGGPISNTQVYVLDAHQQPVPMGVTGELYIGGQGVALGYLNRADLTAEKFLRDPFSDQPGALLY…	Ile	Ile	913.6	match
LSEAETAFIANFINPIPRLETRTIIHDFIDQVAAKPEKTSIIYPGGKFSYQELHELTNFWAYALKELGVEKDKVCGVLLEGDYRQLIAMLAVFKAGGIYLPLRLDEPEERRQRMMIKTSPEIILVAAENLEGIKPQLSALEKPPHILVVKAHKIQQYHQWNGMDYQEFPCQLSKLQPLLAMPDADDSNYIMFTSGSTGEPKAILGSHGSLRHFIDWEKREFGINESWHCLQIAQINFDAYLRETCVTLCSGGTLYIPESTEREDLELLLLRIGEWEINLLHTVPSVMRLFLKIGRGLVNAHNLLKSLRIFVLGGEPLFVKELAEWHQIFGSQTEFVNIYGASETTFVKHFYRIPNPNNIPYERVPGGQTLPDAAYAVVDGNRARAIGEVGEVFVKSPYL…	MeAsp	MeAsp	1166.6	match
LSDSETALIEDFIRPIPRLEIRTVLDDFADQVRIQSHLPALVYTEDGLTKQLSYQELDQLTDIWANNLNNLGIEKESICGVSLEGDYRQVIAMLAVFKARGIYLPLRLDEPEERWQRMIVKTSPAIILIAAENLEMIKPRLLVLAKPPNLLVVNHQEIQQYYEWNGTNYQEFSIVENNNRKDLLMPDADDANYIIFTSGSTGEPKAILGSHGSLRHFINWEKIEFGINHNWRCLQIAQINFDPYLRETLVTLCSGGTLYIPDSIDREDLERLLLRLGEWQINLLHTVPSVMRLFLNIGRNLPNANQLLKNLQVLVLGGEPLFVKELCEWHEVFGNQTEFVNIYGASETTFIKHFHRIPKPNNISYARVPGGKTLPDAAFAVIDENRPCAIGEVGEIFVK…	MeAsp	MeAsp	1182.1	match
LSPTETAFFESFIQPIPRLERRTVIHDFIEQVRALPDKTSIIYSQGELSYLELDTLTNSWANIFKYLGIQKDNICGVILEGDYRQVLAMLAVFKAGGIYLPLRLDEPEERSLRMMSKTSPTMIVVDSENLDIIKPRLALLPKPPQILVINAHEIQQYYQWDGTNYQCLLVEANHDKKVLIMPDADDSNYIMFTSGSTGEPKAILGSHGSLRHFINWEKLEFGINSNWRCLQIAQINFDAYLRETLVTLCSGGTLYIPDSTDREDLEKLLLRLGEWQINLLHTVPSVMRLFLKIGRNLTNADQLLKNLRVLVLGGEPLFVKELREWHQVFGSQTEFVNIYGASETTFVKHFHRIPDPNKITYARVPGGKTLPEAAFAVIDGTRPCAVGEVGEIFVKSPYL…	MeAsp	MeAsp	1188.4	match
AEREQLVLGLNATELDYPHEQTIHGLFEAQVQRTPQALAVVHGMQRITYRELNEQANRLANALRKQGVQPDSRVGICVERGAQMVVGLLAILKAGGGYVPLDPAYPAERISYILQDSAPAAVLVQAATRHLLAGVSVQAIDLDDQSAWQDEPVQNPDVEGLSSAHLAYLIYTSGSTGLPKGVMIEHRNTVNFLTWAHHAFNGSALEKTLFSTSLNFDLAVYECFAPLTSGGSINVVKNVLELQHGEHDIGLVNTVPSALKALLEINGLPESVHTVNVAGEALKRSLVENLFEKTGVQRLCNLYGPSETTTYSSWVAMDREDGFAAHIGRPVGNTRFYLLDEQQQLVPRGVPGEIYIGGAGVARGYLNRDDLTAERFLTDPFSLTPGARMYRTGDLGRYL…	Ala	Ala	881.6	match
RTVIHDFIEQVKATPEKTSIIYPGGEFSYRELDRITNSWANILQDLGTQKDTICGVILESDRRQVAAMLAVFKAGGIYLPLRLDEPEERYSRMMLKTSPSIVVTAAEYLDVVKSRLAALSKPPHILVITANEITQRYEWNGTNYQSFSVVESENPKTLLLPDADDSNYIMFTSGSTGEPKAILGSHGSLRHFINWEKIEFGINQNWRCLQIAQINFDAYLRETLVTLCSGGTLYIPDSTDREDLEGLLLRLGEWQINLLHTVPSVMRLFLKIGENLAHADQLLKNLQVLVLGGEPLFVKELCEWHKVFGEQTEFVNIYGASETTFVKHFYRIPDPSKITYARVPAGKTLSDAAFAVINGTRPCAVGEVGEIFVKSPYLTKGYYQDQKLTNLVFVPNPLN…	MeAsp	MeAsp	1173.6	match
IHDIFQDNAEAFPERTCVVETPTLNSDKSRSFTYRDINRTSNIVAHYLIKTGIKRGDVVMIYSSRGVDLMVCVMGVLKAGATFSVIDPAYPPARQTIYLGVAKPRGLIVIRAAGQLDQLVEDYINDELEIVSRINSIAIQENGTIEGGKLDNGEDVLAPYDHYKDTRTGVVVGPDSNPTLSFTSGSEGIPKGVLGRHFSLAYYFNWMSKRFNLTENDKFTMLSGIAHDPIQRDMFTPLFLGAQLYVPTQDDIGTPGRLAEWMSKYGCTVTHLTPAMGQLLTAQATTPFPKLHHAFFVGDILTKRDCLRLQTLAENCRIVNMYGTTETQRAVSYFEVKSKNDDPNFLKKLKDVMPAGKGMLNVQLLVVNRNDRTQICGIGEIGEIYVRAGGLAEGYRGLP…	Aad	Aad	921.1	match
IQDIFASNAAKFPDRECIVVTPSVTIDAPVTSYTYRQIDESSNILAHHLVKNGIERGDVVMVYAYRGVDLVVAVMGVLKAGATFSVIDPAYPPARQIIYLSVAKPRALVVLEDAGVLSPTVVEYVEKSLELKTYVPALKLAKDGSLTGGSVSKGADDILQHVLHLKSEQTGVVVGPDSTPTLSFTSGSEGIPKGVKGRHFSLAYYFDWMAQEFNLSESDRFTMLSGIAHDPIQRDIFTPLFLGASLIVPTAEDIGTPGQLAQWANKYKVTVTHLTPAMGQLLAAQADEPIPSLHHAFFVGDILTKRDCLRLQVLANNVNVVNMYGTTETQRSVSYFVVPARSQDQTFLESQKDVIPAGRGMKNVQLLVINRFDTNKICGIGEVGEIYLRAGGLAEGYLG…	Aad	Aad	913.1	match
LSAEQKQQLEEWNNTDGEYPSSKRLHHLIEEVVERHEDKIAVVCDERELTYGELNAQGNSLARYLRSIGILPEQLVALFLDKSEKLIVTILGVWKSGAAYVPIDPTYPDERVRFVLDDTKARAIIASNQHVERLQREVIGDRNLCIIRLEPLLASLAQDSSKFPAHNLDDLPLTSQQLAYVTYTSGTTGFPKGIFKQHTNVVNSITDLSARYGVAGQHHEAILLFSACVFEPFVRQTLMALVNGHLLAVINDVEKYDADTLLPFIRRHSITYLNGTASVLQEYDFSDCPSLNRIILVGENLTEARYLALRQRFKNRILNEYGFTESAFVTALKIFDPESTRKDTSLGRPVRNVKCYILNPSLKRVPIGATGELHIGGLGISKGYLNRPELTPHRFIPNP…	Aad	Aad	918.4	match
LSAEQKQQLEEWNNTDGEYPSSKRLHHLIEEVVERHEDKIAVVCDERELTYGELNAQGNSLARYLRSIGILPEQLVALFLDKSEKLIVTILGVWKSGAAYVPIDPTYPDERVRFVLDDTKARAIIASNQHVERLQREVIGDRNLCIIRLEPLLASLAQDSSKFPAHNLDDLPLTSQQLAYVTYTSGTTGFPKGIFKQHTNVVNSITDLSARYGVAGQHHEAILLFSACVFEPFVRQTLMALVNGHLLAVINDVEKYDADTLLPFIRRHSITYLNGTASVLQEYDFSDCPSLNRIILVGENLTEARYLALRQRFKNRILNEYGFTESAFVTALKIFDPESTRKDTSLGRPVRNVKCYILNPSLKRVPIGATGELHIGGLGISKGYLNRPELTPHRFIPNP…	Aad	Aad	918.4	match
LSAEQKQQLEEWNKTDGEYPECKRLNHLIEEATQLHEDKVAIVYKRRQLTYGELNAQANCFAHYLRSIGILPEQLVALFLEKSENLIVTILGIWKSGAAYVPIDPTYPDERVRFVLEDTQAKVIIASNHLAERLQSEVISDRELSIIRLEHCLSAIDQQPSTFPRANLRDPSLTSKQLAYVTYTSGTTGFPKGILKQHTNVVNSITDLSARYGVTGDHHEAILLFSAYVFEPFVRQMLMALVNGHLLAMVDDAEKYDAEKLIPFIREHKITYLNGTASVLQEYDFSSCPSLKRLILVGENLTESRYLALRRHFKNCILNEYGFTESAFVTALNVFEPGSARNNTSLGRPVRNVKCYILNKSLKRVPIGATGELHIGGLGISKGYLNRPDLTPQRFIPNP…	Aad	Aad	919.6	match
QVAQLEKWNNTDGDYPTEKRLHHLFEEAAVRRPQHVALICGDKRITYEELNAMANRLAHHLVSSGIQTEQLVGLFLDKTELMIATILGIWKSGAAHVPIDPGYPDERVKFVLNDTKAQVVIASQRHVDRLRAEAVGGQHLRIIGLESLFDNLAQQTQHSPETSGNLTHLPLNSKQLAYVTYTSGTTGFPKGIYKEHTSVVNSITDLSARYGVAGEDDEVILVFSAYVFEPFVRQMLMALTTGNSLAIISDEDKFDPDTLIPFIQKHKVTYIHATSSVLQEYDFGSCPSLKRMILVGENLTEPRYEALRQRFKSRILNEYGFTESAFVTALNIFEPTSQRKDMSLGRPVRNVKCYILDANLKRVPIGVTGELHIGGLGISRGYMNREELTRQKFLPNPYQ…	Aad	Aad	928.1	match
WNSTDGEYPANKRLHQLFEEAALQHGNRTALVYGEKQVTFANLNEQGNRLAHHLCYIGIYPEQLIGLFLDKSDMMITTILGIWKSGAAYTPIDPAYPDDRVRFLLDDTQVGILIASRRHVPRLQNNLIEKRQLQILTLESVLSSLHEQPAHTSSNLDHLQLNSKQLAYVTYTSGTTGFPKGIYKEHTSVVNSITDLSARYGVSGSDDEVILLFSAYVFEPFVRQMLMALTTGNTLAIINDEDKFDPDILLPFIRRHKVTYLNGTASVVQEYDLTTCPSLKRLVLVGENLTEARYKALRRRFKARILSEYGFTESAFVTALNIFDPASERTNMSLGRPVRNVKCYILDSNLKRLPLGVTGELHIGGLGISRGYMNRDELTRAKFLKNPYQDDEKGRGVNG…	Aad	Aad	907.3	match
IPAQQLEQMSRWNSTDGEYPANKRLHQLFEEAALQHGNRTALVYGEKQVTFANLNEQGNRLAHHLCYIGIYPEQLIGLFLDKSDMMITTILGIWKSGAAYTPIDPAYPDDRVRFLLDDTQVGILIASRRHVPRLQNNLIEKRQLQILTLESVLSSLHEQPAHTSSNLDHLQLNSKQLAYVTYTSGTTGFPKGIYKEHTSVVNSITDLSARYGVSGSDDEVILLFSAYVFEPFVRQMLMALTTGNTLAIINDEDKFDPDILLPFIRRHKVTYLNGTASVVQEYDLTTCPSLKRLVLVGENLTEARYKALRRRFKARILSEYGFTESAFVTALNIFDPASERTNMSLGRPVRNVKCYILDSNLKRLPLGVTGELHIGGLGISRGYMNRDELTRAKFLKNPY…	Aad	Aad	907.2	match
ISDEQKLQLQRWNATDGDFAEETRLDELFEQAALRSADRCAVVCGDERISYAELNRRCNRLAHWLLREGLTPGEIVGLYLDKSHRIVVATLGLWKAGGAYIPFDPSYPAERIQFTMRDTGSRRIVTHRHYFERLREMLAEACPEVELIDIEDALADADANADPGADAGNPDLGLGSQQVAYVTYTSGTTGIPKGVPKTHRSVVNAITDLSDRYQMREAGTEHVALFAALVFEPFMRQTLIALINSQTLVVVPDDVRLDPLRFPRFVDEHRISYLNGTRSVLQHFDLSQCRSLKRMLLVGEELTPSGLRTLRERFHGRIINEYAFTETAFVTAIKEYPPGDAERNDRSIGRPLRNVKCYIVSQNMKQVPIGAIGELYIGGTGVASGYLNRPDLTAERFLD…	Aad	Aad	893.1	match
EREQLVLGLNATELDYPHEQTIHGLFEAQVQRTPQALAVVHGMQRITYRELNEQANRLANALRKQGVQPDSRVGICVERGAQMVVGLLAILKAGGGYVPLDPAYPAERISYILQDSAPAAVLVQAATRHLLAGVSVQAIDLDDQSAWQDEPVQNPDVEGLSSAHLAYLIYTSGSTGLPKGVMIEHRNTVNFLTWAHHAFNGSALEKTLFSTSLNFDLAVYECFAPLTSGGSINVVKNVLELQHGEHDIGLVNTVPSALKALLEINGLPESVHTVNVAGEALKRSLVENLFEKTGVQRLCNLYGPSETTTYSSWVAMDREDGFAAHIGRPVGNTRFYLLDEQQQLVPRGVPGEIYIGGAGVARGYLNRDDLTAERFLTDPFSLTPGARMYRTGDLGRYLP…	Ala	Ala	881.7	match
VSAEQELQLHQWNGTDGEFDEDKRLNELFEDVVRRAPDREAVVCGDVRLTYREVNERANQFAHWLIQGPVRVRPGALIGLYLDKSDLGVVATFGIWKSGAAYVPIDPAYPAERIRFLVGDTGLSGIVTNRRHAERLREVLGDEHASVHVIEVEAVVAGPHPEQARENPGLALSSRDRAYVTYTSGTTGVPKGVPKYHYSVVNSITDLSERYDMRRPGTERVALFASYVFEPHLRQTLIALINEQTLVIVPDDVRLDPDLFPEYIERHGVTYLNATGSVLQHFDLRRCASLKRLLLVGEELTASGLRQLREKFAGRVVNEYAFTEAAFVTAVKEFGPGVTERRDRSIGRPLRNVKWYVLSQGLKQLPIGAIGELYIGGCGVAPGYLNRDDLTAERFTANP…	Aad	Aad	893	match
SREQRERLQRWNATDGDFPADQRLNDLVEAAVRRSPDREAVVFGTQRLTYREVDARANRFAHWLLGPGLGVRSQQLVGIFLDKSDLGVVATLGIWKAGAAYVPIDPAYPAERVRFAVGDTGLRGIVTNRHHAGRLREILGAEHADVTVVEIESVLDEQAAADTDGLLSVKPELALGVRDLAYLTYTSGTTGVPKGVPKYHDSVVNSITDLSERYDMRRPGTERVALFASYVFEPHLRQTLIALINGQTLVVVPEEVRLDPDRFPAYIEEHGVTYLNATGSVLQHFDLRRRTSLKRLLLVGEELTAAGLRQLRERFSGRIVNEYAFTEAAFVTAVKKFAPGVTERADRSIGRPVRNVKWYVLSQDLKRLPVGAIGELYIGGCGVAPGYLNRDDLTAERFL…	Aad	Aad	895.2	match
PQEHDRLDEWGNRAVLTRPAPALESIPASFAESVRRVPDAVALSCGDRSWTYRELDEASNRMAHLLAGRGAKPGERVAMLLPRTGEAVVTILAILKTGAAYLPIDPAHPDARIEFVLKDAAPVAAVSSADLCTRLIASGVPVIEVDDPAIGAEASTSLPVPAVDDIAYIIYTSGTTGTPKGVAVTHRNVAQLLDTLGAQLELGQTWTQCHSLAFDYSVWEIWGPLLNGGRLLMVPDAVVRSPEDLHAMLVAEQVSMLSQTPSAFYALQTADALYPERGEQLKLQTVVFGGEALEPHRLSGWMHAHPGMPRMINMYGITETTVHASFREIGEADLANSTSPIGVPLEHLSFFVLDGWLRQVPVGVVGELYVAGEGLACGYISRSDLTSTRFVACPFGAPG…	Thr	Thr	865.6	match
ASEGTGRVEPVPPATLGELFDAAARRGPAAAAVTQCALDGATRSLTYGELSLAKDELAAVLRAAGVGPGKRVAVAVPRSVEQVVALVAVVGAGGAYVPLDLAYPDERLEYVLADSAPQVVLVTPEQRDRFARLLDRANVPARLLVLGEEPPPTAAEPGPAARWHDPAYVIYTSGSTGRPKGVVVPHSSVVTLLANTRPVMNFGPDDVWVQFHSFSFDFAVWELWGALTHGGELLVPDYGLTRSPVDFHRLVRERGVTVLNQTPSAFHRFAEADRHAGEPLPALRRIIFGGEGLDLARLRDWVARHGTESPELVNMYGITETTVHVTHRVLTAADFAPGDRAASPIGGPVPGLVTHLLDDRLRPVPPGRVGAIYVAGDQVSLGYLGRPGLTAGRFVANPF…	Thr	Thr	833.7	match
AEARADLLQWNPHPQDFPPASCLHRLIERQAAERPRATAVVYGERALDYGELNLRANRLAHRLIELGVGPDVLVGLAAERSLEMIVGLLAILKAGGAYVPLDPRYPSDRLGYMIEDSGIRLLLTQRAARERLPLGEGLPCLLLDAEHEWAGYPESDPQSAVGVDNLAYVIYTSGSTGKPKGTLLPHGNVLRLFDATRHWFGFSADDAWSLFHSYAFDFSVWEIFGALLHGGRLVIVPYETSRSPEDFLRLLCRERVTVLNQTPSAFKQLMQVACAGQEVPPLALRHVVFGGEALEVQALRPWFERFGDRAPRLVNMYGITETTVHVTYRPLSLADLDGGAASPIGEPIPDLSWYLLDAGLNPVPRGCIGELYVGGAGLARGYLNRPELSCTRFVADPFS…	Thr	Thr	1191.6	match
PHALQADDALIHRTFEAWVVAQPNAVALDYEERTLTYAELNTRANQVAHYLLGLGVQPDDRVAICVERSLEMIVGLLGVLKAGAGYVPIDPAYPAERIAYQLQDSAPMAVLADAAGLALLGSFDGPRVDLHSPALQAQPGHNPQLTGLSPRHLAYVIYTSGSTGLPKGVMVEHRNVARLFSATQSWFGFNEQDVWALFHSFAFDFSVWEIWGALLHGGRLLIVPQLVSRSPQDCYALLCNAGVTVLNQTPSAFRQLLNAQGESDQRHSLRQVIFGGEALDTGMLKPWYARVINAGTQLVNMYGITETTVHVTYHPLGAADAQRSGVSPIGVRIPDLQLYVLDARREPVPVGVVGELYVGGAGVARGYLNREALTAERFLANPFSKEPQARLYRTGDLGR…	Thr	Thr	1186.2	match
CIDLSHYRFNSDESASHDCDFLAKLAQQLFVRTEDKTAVICGEQTLSYAQLGEQVQRVMWQLKARGLTTGNVLAICLPRSVEHIVISLASALSGIIWVPIDAASPKERLNYLLENCHADLVVMDKPCEFGNVIAFDALIEPVLFADGVPDVTPLDQLSRLSQSQQTAYYLYTSGTTGKPKCVVVNNQATSNVIGQTGQAWHLTSEDVVMSVTPLHHDMSVFDLFATLSFGATLVLPAGHEEKDALQWNRLIERHQVTIWVSVPAILEMLLSCTQAGQLHSLRLIAQGGDYIKPATIAQLRAGSNPPRLISLGGPTETTIWSIWHELTADDVSVIPYGRPLAGNRYFIMDEIQRHVPQGVVGRIFTSGVNLAQGYLEDGELKQTDFVTVLDEHGHPVRAF…	Thr	Thr	674.1	match
NTDESLSAASAPLKPGAFLHEIFSDRARQFPERTAVSDAARTLSYAQLDALSTKLAARLRDEGVTYGTRVGMYLPRSVDLVTSLLCILKAGATYVPVDPQYPGKRVEHIVARQELSLIIGDAANLPKISSLSVLALDELLSAPALQPAAQDTRIDPNNSTAYIIYTSGSTGEPKGVQVSHGNVSRLLESTQRAYGFNAQDVWSMFHSIGFDFSVWEIWGALAHGARWPLSRMTSRALLPPCVNGSPISASPCSARRHRLSVVLMRPIVATPRRCAALRGARWRTLPASVLRPWVERHGDQKPALINMYGITEATVHTTFKRVLAQDLETAAMVSLGKPLDVRLHLLDANQAPVAAGTTGELYIEGAGVAQGYLNRERLNVERFVELPGAVRAYRTGDLM…	Thr	Thr	793.9	match
VTADERSPLIDKFNDTAAEYPKEKTIHQLFEEQAERTPEQAAIVFEDKKLTYQVVNERANQLARTLVAKGLQAEELVGIMAERSPEMVIGILAILKAGGVYVPIDPDYPKERIHYMLEDSNVSILLLQHHLLEGTDYQSHTVFLDDPSSYGAETSNLNLNVMPNQLAYVIYTSGTTGNPKGTLIEHKNVVRLLFNNKNVFDFNASDTWTLFHSFCFDFSVWEMYGALLYGGKLVIVPKQIAKNPERYLQLLKSEAVTILNQTPSYFYQLMQEERADPESNLNIRKIIFGGEALNPSFLKDWKLKYPLTQLINMYGITETTVHVTYKEITEREIDEGRSNIGQPIPTLQAYILDEYQHIQVMGIPGELYVAGEGLARGYLNRPELTAEKFVEHPFAAGEK…	Thr	Thr	1026.3	match
VTADERSLLIDKFNDTAAEYPKEKTIHQLFEEQAERTPEQAAIVFEDKKMTYRIVNERANQLARTLVAKGLQAEELVGIMAERSPEMVIGILAILKAGGVYVPIDPDYPKERIHYMLEDSNVSILLLQHHLLEGTDYQSHTVFLDDPSSYGAEASNLKLNVMPNQLAYVIYTSGTTGNPKGTLIEHKNVVRLLFNNKNVFDFNASDTWTLFHSFCFDFSVWEMYGALLYGGKLVIIPKQIAKNPERYLQLLKSEAVTILNQTPSYFYQLMQEERADPESNLNIRKIIFGGEALNPSFLKDWKLKYPLTQLINMYGITETTVHVTYKEITEREIDEGRSNIGQPIPTLQAYILDEYQRIQVMGIPGELYVAGEGLARGYLNRPELTGEKFVEHPFAAGEK…	Thr	Thr	1030.2	match
AAEREQLLVRFNDTELDYPHEQTIHGLFEAQAERTPEALAVVHGKQRLTYRALNEQANRLAHALIKQGVQPDSRVGICVERGAEMVVGLLAILKAGGGYVPLDPAYPVERIAYMLQDSAPAAVLVQTATQRLLADTSVPLIHLDLSDWQDESVQNPRVPGLTSAHLAYLIYTSGSTGLPKGVMIEHRNTVNFLTWAHAAFDAGTNNSALEKTLFSTSLNFDLAVYECFAPLTSGGSIEVVRNVLELQHLDDDIRLINTVPSALKALLETDGLPKSVHTVNVAGEALKRSLVEALFEQTGVQRLCNLYGPSETTTYSSWVAMDREDGFAAHIGKPVGNTRFYLLDEQQQPVPRGVAGEIYIGGAGVARGYRNRDDLTAERFLKDPFSPQPAARMYHTGDL…	Ala	Ala	870.9	match
VEQQQLLIEWNDTQVDYPQDKCIHQLFEEQCLRTPDAVAVVFENQQLTYHELNCRANQLAHYLQSLGVGADVLVGLCVERSLEMIVGLLAILKAGGAYVPLDPDYPQERLNLILEDAQVSVLLIQQHLVEKLQQHQAHIVCLDSDGEKIAQNSNSNPLNIATPSNLAYVIYTSGSTGKPKGVLVNHSHVVRLFAATDSWYNFNSQDVWTMFHSYAFDFSVWEVWGALLYGGRLVVVGYLVTRSPKSFYELLCQEKVTILNQTPSAFRQLIPAEQSIATVGDLNLRLVIFGGETLELNSLQPWFDRHGDQSPQLVNMYGITETTVHVTYRPLSKADLHGKASVIGRPIGDLQVYVLDEHLQPVPIGVAGEMYVGGAGVTRGYLNRAELTAQRFISNPFNG…	Thr	Thr	1087.6	match
KEHDQLLKEWNKTEIQYPQNKCLHELFEEQVERSPDAIALVFENQQLTYRHLNEQANQLAHYLQTKGVKPEVLVGICVDRSLEMVVGILGILKAGGAYVPLDPSYPAERLTYTLQDAAVPILLTQKSLLPSLPENQAIVMCLDRDWGVIAACSQENIVSHAQPQNLAYVIYTSGSTGKPKGVLINHQNVIRLFAATQAWYHFGASDVFTLFHSIAFDFSVWELWGALLYGGSLVIVPYWVSRDPSAFHTLLRQEQVTVLNQTPSAFRQLIRVEELAKTGESQLSLRLVIFGGEALEPQSLQPWFEGYKDQSPQLVNMYGITETTVHVTYRPLSIADVNNSKSLIGVPIPDLQLYILDEQLKPLPIGIKGEMYIGGAGLARGYLNRPELTAERFIPNPFS…	Thr	Thr	1086.9	match
ADPEAPAAPVPAAAVDRRPGREGHECLHEPVARAAARHPDAVAVSCGGTQLSYGALDTRAERLAAVLRAHGAGPERLVALCLPTGPEWVVGALAILKSGAAYLPLDPGDPAERRASVAADAGATLIVSDTALPPLHRVDVTATLPDGAPEPTARAVLPGNLAYAVYTSGSTGGPKGVLVTHANVTGLLAACREALPALDAPRTWSATHSPAFDFSVWEVWGPLTAGGRLVLVPPDVARAPDELWDTLRDEQVEVLSQTPSAFHHLLPTAVRRAAQATALELVVLGGEACEPARLTPWWDALGDRRPAVVNMYGITENTIHVTVRRMTAADRSGSPVGRPLPGQRADLLDPHGRPVAPGGRGELFVGGVGLARGYLGRPGLTARSFLPDDTPGWPGARRY…	Thr	Thr	771.9	match
LSAPARELLLETMGQYADYPRDESIVRLFEKQAAEHPEHTAVVCDHIRLTYRDLNEKAERTATMLMKQGVRSGDIIGLMFDRSPDMVIGVLSILKAGGAYLPIDPEYPQERISFMLNDSGARILLTEHGHNKPADYHGQILYLNDAENELISPDLKAQETLADQPAYVIYTSGTTGQPKGVVVEHRNVISLLKHQDLPFDFGSEDVWTLFHSYCFDFSVWEMFGALLNGSTLVVVSRETARDPNAFRLLLKNEGVTVLNQTPTAFYGLIHEEENHTDRLHVRYVIFGGEALQPGMLVTWNEKYPDTDLINMYGITETTVHVTYKKLSSADIEKNKSNIGKPLATLQAYVMDAHMNLQPTGVPGELYIGGEGVARGYLNRDDLTAARFVPNPYLPGDRLY…	Thr	Thr	1000.4	match
LPAAERRLLLEKMGQYAAYPRNENIVSLFEKQVAQYPEHIAVVCGHSQLTYRDLNEKAERAAAMLIKQGVRTGDIVGLMLDRSPDMIIGVLSILKAGGAYLPIDPEYPKERISFMLNDSGAKLLLTERGLNKPADYTGHILYIDECENNSIPADVNIEEIVTDQPAYVIYTSGTTGQPKGVIVEHRNVISLLKHQNLPFEFNHEDVWTLFHSYCFDFSVWEMFGALLNGSTLVVVSKETARDPQAFRLLLKKERVTVLNQTPTAFYGLMLEDQNHTDHLNIRYVIFGGEALQPGLLQSWNEKYPHTDLINMYGITETTVHVTFKKLSAADIAKNKSNIGRPLSTLQAHVMDAHMNLQPTGVPGELYIGGEGVARGYLNRDELTADRFVSNPYLPGDRLY…	Thr	Thr	1011.5	match
AVLTRPAPALESIPASFAESVRRVPDAVALSCGDRSWTYRELDEASNRMAHLLAGRGAKPGERVAMLLPRTGEAVVTILAILKTGAAYLPIDPAHPDARIEFVLKDAAPVAAVSSADLCTRLIASGVPVIEVDDPAIGAEASTSLPVPAVDDIAYIIYTSGTTGTPKGVAVTHRNVAQLLDTLGAQLELGQTWTQCHSLAFDYSVWEIWGPLLNGGRLLMVPDAVVRSPEDLHAMLVAEQVSMLSQTPSAFYALQTADALYPERGEQLKLQTVVFGGEALEPHRLSGWMHAHPGMPRMINMYGITETTVHASFREIGEADLANSTSPIGVPLEHLSFFVLDGWLRQVPVGVVGELYVAGEGLACGYISRSDLTSTRFVACPFGAPGARMYRTGDLVRWG…	Thr	Thr	865.9	match
VTATQPQGSTQLVGQVDRAGESTITAWFEAQVARTPDAAALSFGDVHLSYAELNARANVVAHEVRGRGVGPESLVGICVERSAELVIAILGVLKAGGAYVPLDPASPRERLALILEDAEVTALVTETKRRDELPTEKVPTIFVDALQWQEGQRAPNPAPGLTPDNAAYVIYTSGSTGRPKGVIVTHANATRLFTTTDALYGFGPSDVWTLFHSAAFDFSVWELWGALFYGGRLVVVPHWMTRSPEAFGELIAREGVTVLNQTPSAFRALLRAPSIADGVGGRGLKWIIFGGEALDAATVRPWFERYADAATRLINMYGITETTVHVTYHHVTQADLSSAASLIGRPIPDLVINLLDEHGQPVPDGVPGEMYVGGAGVARGYLKRPELTAQRFIHNPSAP…	Thr	Thr	992.8	match
WTQTVQRYPSEHCAHQRIEAQAARTPQAIALSLGAEQLSYQQLNRRANQLAHKLREQGVGPDVRVGLAAERSLEMIVGMLAILKAGGAYVPLDPDYPQDRLSFLMQDSGIELLLSQTQLLGQLPIPAHVQTLDLADALDGYSTENPINQTSPDNLAYVIYTSGSTGKPKGTLLAHHNLMRLFAATDDWFKFNEKDVWTLFHSFAFDFSVWEIFGALLHGGRLVIVPCEVTRSPEEFHALLVDQQVTVLNQTPSAFKQLMRVACDSTSVLSLETIIFGGEALDVASLKPWFARFGDQTPRLINMYGITETTVHVTYRPITLADTHNPASPIGEAIADLSWYVLDADFNTVAQGCSGELHIGHAGLARGYHNRAALTAERFVPDPFANDGGRLYRTGDLAR…	Thr	Thr	1044	match
EERQNTLRDWNHKLAVYPTEQCAHQRIETQAERTPQAIALSLGAEQLSYQQLNSRANQLAHKLREQGVGPDVRVGLAAERSLEMIVGMLAILKAGGAYVPLDPDYPQDRLSFLMQDSGIELLLTQTQLLGQLPIPAHVQTLDLADALDGYSTENPINQTSPDNLAYVIYTSGSTGKPKGTLLAHHNLMRLFAATDDWFKFNEKDVWTLFHSFAFDFSVWEIFGALLHGGRLVIVPREVTRSPEEFHALLVDQQVTVLNQTPSAFKQLMRVACDSPVPMSLQKVIFGGEALDVASLKPWFARFGDQMPRLINMYGITETTVHVTYRPITLADTHNPASPIGEAIADLSWYVLDADFNPVAQGCSGELHIGHAGLARGYHHRAALTAERFVPDPFSNDGGR…	Thr	Thr	1049.8	match
LDAPERRQTLSEWNPAQRECAVQGTLQQRFEEQARQRPQAVALILDEQRLSYGELNARANRLAHCLIARGVGADVPVGLALERSLDMLVGLLAILKAGGAYLPLDPAAPEERLAHILDDSGVRLLLTQGHLLERLPRQAGVEVLAIDGLVLDGYAESDPLPTLSADNLAYVIYTSGSTGKPKGTLLTHRNALRLFSATEAWFGFDERDVWTLFHSYAFDFSVWEIFGALLYGGCLVIVPQWVSRSPEDFYRLLCREGVTVLNQTPSAFKQLMAVACSADMATQQPALRYVIFGGEALDLQSLRPWFQRFGDRQPQLVNMYGITETTVHVTYRPVSEADLEGGLVSPIGGTIPDLSWYILDRDLNPVPRGAVGELYIGRAGLARGYLRRPGLSATRFVPN…	Thr	Thr	1037.9	match
SAAEREHLVYGLNATALDYPQQQTIHGMFEAQVERTPEGVAVVHGEQRLTYRELNEQANRLAHALRKQGVQPDSRVGICVERGAEMVVGLLAILKAGGGYVPLDPAYPAERIAYMLQDSAPAAVLAQTATQGLLADVSVPVINLDLSDWQDQSVQNPQVPGLTSAHLAYLIYTSGSTGLPKGVMIEHRNTVNFLTWAHTAFDASALEKTLFSTSLNFDLAVYECFAPLTSGGSIEVVKNVLELQHGEHDIGLINTVPSALKALLEVNGLPESVHTVNVAGEALKQSLVESLFENTGVQRLCNLYGPSETTTYSSWVAMDRDDGFAAHIGKPVGNTQFYLLDEQQQPVPLGVAGEIYIGGAGVARGYLNRDDLTAERFVKDPFSPQPAARMYRTGDLGRY…	Ala	Ala	894.2	match
LDAPERRQTLSEWNPAQRECAVQGTLQQRFEEQARQRPQAVALILDEQRLSYGELNARANRLAHCLIARGVGADVPVGLALERSLDMLVGLLAILKAGGAYLPLDPAAPEERLAHILDDSGVRLLLTQGHLLERLPRQAGVEVLAIDGLVLDGYAESDPLPTLSADNLAYVIYTSGSTGKPKGTLLTHRNALRLFSATEAWFGFDERDVWTLFHSYAFDFSVWEIFGALLYGGRLVIVPQWVSRSPEDFYRLLCREGVTVLNQTPSAFKQLMAVACSADMATQQPALRYVIFGGEALDLQSLRPWFQRFGDRQPQLVNMYGITETTVHVTYRPVSEADLKGGLVSPIGGTIPDLSWYILDRDLNPVPRGAVGELYIGRAGLARGYLRRPGLSATRFVPN…	Thr	Thr	1041.3	match
AAEREYLLHGVNSPLPQFPETPLIHQQFEAHAAARPEAAALLFEEQTLSYGELNRRANQLAHHLLARGIRPDQRVAICVERGPQMIIGLLGILKAGAGYVPIDPAYPLERIAYTLEDSAPVAVLTQADTLDRVGALGVPIIDLDSLQLQAELSSNPQIPELTPNHLAYVIYTSGSTGLPKGVMVEHRNVVRLFSATHDWFNFNPQDVWALFHSFAFDFSVWEIWGALAFGGQLLLVPQAVSRSPDDCYALLCRTGVTVLNQTPSAFRQLIAAQGRSPLQHSLREVIFGGEALEPGLLKPWYARVGNAGTRLVNMYGITETTVHVTYRPLQAADALLVGRSPIGVGIPDLQLYVLDAQHEPVPAGVIGELYVGGAGVARGYLNREALTAERFIADPFSGR…	Thr	Thr	1017.3	match
LRTNAERQFTAGHASRPGPGRTLGASFAEVAATYPDAVAVSCGDTRLTYRELDDRAAAVAATLAERGVGAESRVAIALPRSADLIVAVLAVIKAGGTYVPIDIGAPAARVQHILADSAPVCLLTDTAERFTGVPHVILAEAAQNPARPQAPTVSPDHAAYVIYTSGSTGVPKGVEVTHRNVAALFAGTTSGLYDFGPDDVWTMFHSAAFDFSVWELWGPLLHGGRLVVVEHDVARDPERFVDLLARERVTVLNQTPSAFYPLLEADARLRRQLALRYVIFGGEALDVRRLAPWYANHESHSPRLVNMYGITETCVHVSHRALDTADTGAAGSVIGGPLPGLRIHLLDNNLQPVPAGVVGEMYIAGGQVARGYTGRPGLTATRFVANPFDGAGERLYRSG…	Thr	Thr	874.6	match
RTAATAVAVLPALFAASAHRTPAAPALTDGPATLDYAELDARSNRLARALLGLGVGPEDFVALAVPRSADLVVAVLAVLKSGAAYLAVDPDHPAERTSYILHDCRPVAVLSTTAVRETLHGTVGEAVGEVPWLLLDEPATGGATAGHSAAPVTDADRRSPLLPDHPAYTIYTSGSTGRPKGVVVSHANVSRLLTACRAAVDFGPDDVWTLFHSSAFDFSVWEMWGPLAHGGRLVVVPHDVARSPGDLLDLLGRERVTVLSQTPSAFLQLLRAESDLGVPPRTTAALRYVVFGGEALDTAQLAPWRGRPVRLVNMYGITETTVHVTHLELDDAAVDRGGSPIGTPLNDLRAHVLDQGLLPVPVGVVGELYVAGPGLARGYRRRPGLSATRFVADPFDTGG…	Thr	Thr	914.4	match
TDWQSVSEKIPHACLPEQFEKQAALRPDAIAVVYENQELSYAELNERANRLARMMISEGVGPEQFVALALPRSLEMAVGLLAVLKAGAAYLPLDPDYPADRIAFMLKDAQPAFIMTNTKAANHIPPVENVPKIVLDDPELAEKLNTYPAGNPKNKDRTQPLSPLNTAYVIYTSGSTGVPKGVMIPHQNVTRLFAATEHWFRFSSGDIWTMFHSYAFDFSVWEIWGPLLHGGRLVIVPHHVSRSPEAFLRLLVKEGVTVLNQTPSAFYQFMQAEREQPDLGQALSLRYVIFGGEALELSRLEDWYNRHPENRPQLINMYGITETTVHVSYIELDRSMAALRANSLIGCGIPDLGVYVLDERLQPVPPGVAGELYVSGAGLARGYLGRPGLTSERFIADPF…	Thr	Thr	1029	match
ATLPELFERQAARHPDRTALTFEGTSLSYAELNARANRLARLLTARGIGPDALVALALPRSAELVVALLAVVKSGAAYVPLDPGYPADRLAHALSDSAPAALLTDRATAGRLPAHEVPRIVLDAPAPADGGTTGGDPADAHPATDLAQGERVRPLDPRDTAYVIYTSGSTGRPKGVAVPHGNVVRLFSATAPWFGFDEHDVWTLFHSYAFDFSVWELWGPLLHGGRLVVVPHDVTRDPAAFLALLARERVTVLNQTPSAFHQLAAADRENPTELALRTVVFGGEALDLSRLADWYERHAEDAPALVNMYGITETTVHVSHFALDRATAAASSASTIGVNIPDLRVYVLDDRLRPTAPGVTGEMYVAGAGLARGYLGRPALTADRFPADPYAALFGERGT…	Thr	Thr	961.5	match
GPDTPLGRIHAAAPAAPAAAAPTTGGPALHTLFAARAAATPHAVAVSHDGDHLTYAQLDARANRLAHRLVEQGAGPERLVALTLPRSLDLVVALLAVLKSGAAYLPLDPDYPADRLAWMLEDAAPVLVLDPQAMTEDLAGYPDTAPRTAVDGAHPAYVIYTSGSTGRPKGVVIPHSNVVRLFTSTDHWFGFGPDDVWTLFHSYAFDFSVWEIWGALLHGGRLVVVPYHVSRSPGDFLDLLAREKVTVLNQTPTAFHQLDAADRARTAAPELALRYVVFGGEALDVARLADWYARRGTAARLVNMYGITETTVHVTHAPLGPGHAVPGTPSLLGGPIPDLTPRVLDAALRPVPPGFTGELYVAGAGLARGYLNRPALTAQRFPADPYGAPGTRMYRTGDL…	Thr	Thr	909.3	match
ATLPELFRARTAAAPDAVAVVCDETSLTYRELDERANRLAHLLAAHGVGPERIVALALPRSVDLVVAVLAVLKAGAAYLPLDPEYPANRLAHMVTDAQPTLILTTTETEAKLPDRHTAPALRLDDPETLAALAGQPANSPAVGLRPDHPAYVIYTSGSTGVPKGVVNTHRNVVRLFDATRPWFDFGPDDVWTLFHSYAFDFSVWELWGALLHGGRLVVVPYDVSRSPHAFLDLLADQGVTVLNQTPSAFHQLAQAAADPGRPPRRLALRTVVFGGEALQPARLAEWYRRHPEDTPQLVNMYGITETTVHVTHQPLTRDRAAAGAASVIGAGISDLRTHVLDGGLQLVPPGAVGELYVAGPGLARGYLGRPALTAERFVADPYGAPGARMYRTGDLVRRN…	Thr	Thr	987.5	match
MNETATVTKATLSSAKASITPACVHQWFEAQVSSTPDAPAAFLGERRMSYGQLNTRANRLARLLQSQGVGPGARVAVWMNRSPECLAALLAVMKAGAAYVPIDLSLPIRRVQYILQDSQARLVLVDDEGQGRLDELELGAMTAVDVCGTLDGDEANLDLPCDPAQPVYCIYTSGSTGSPKGVLVRHSGLANYVAWAKRQYVTADTTSFAFYSSLSFDLTVTSIYVPLVAGLCVHVYPEQGDDVPVINRVLDDNQVDVIKLTPSHMLMLRNAALATSRLKTLIVGGEDLKAAVAYDIHQRFRRDVAIYNEYGPTETVVGCAIHRYDPATEREGSVPIGVPIDHTSLHLLDERLQPVAPGEVGQIHIGGAGVAIGYVNKPEITDAQFIDNPFEGSGRLYAS…	Asn	Asn	966.3	match
RPYRDTPLTDRPAGPAPHRAERSVHALFAAPARNHPDRIALDGEDGPVSHGALARRAARLAGTLRAAGAGPDTVVGIWAPRRADAVVALLAALHAGAAYLPLDPVHPPRRQRQVLTEAGARLLVLPAGLDTPLRACGLPVVAPDDLGAPIAPVSVHPEQLAAVMATSGSTGTPKTIGVPQRALAGYLRWAIGHYRLDEETVSPVHSSLGFDLTVTALLAPLAAGGQARLTDSGDPGALGAALAAGHHTLLKITPAHLAALAHQLGAPTALRTVVAGGEPLHAGHVRALRAFAPGARLVNEYGPTETTVGCCAHDVAPDPGEAPIPVGTPIAGLSACVVDDALPAPPGVRGELYIGGTGVTRGYLGRPAATAAAYVPDPAAPGARRYRTGDLARRLPDGT…	Asn	Asn	771.5	match
ADEREQLLVAFNDTALDYPQQQTIHGMFEAQVERTPEGVAVVHGEQRLTYRELNQQANRLAHALIKQGVQPDSRVGICVERGADMVVGLLAILKAGGGYVPLDPAYPAERIAYMLQDSVPAAVLAQTATQGLLADVSVPVINLDLSVWQDESVQNPQVPGLTSAHLAYLIYTSGSTGLPKGVMIEHRNTVNFLTWAHTAFDGSALEKTLFSTSLNFDLAVYECFAPLTSGGSIEVVKNVLELQHGEHDIGLINTVPSALKALLEVNGLPESVHTVNVAGEALKQSLVESLFENTGVQRLCNLYGPSETTTYSSWVAMDREHGFAAHIGKPVGNTQFYLLDEQQQPVPLGVAGEIYIGGAGVARGYLNRDDLTAERFLKDPFSQQSAARMYRTGDLGRYL…	Ala	Ala	879.9	match
SDETARLLREAGLGPRVELPGKAVHELFAEQAARTPGAVAVSAGEDALTYAELDERSNRLAHHLTGLGVTPGRHVVVSVGRSAELLVGLLGVLKAGGAFVPVDVGFPRKRLEFVLRETAAPVLLCTADVRDRIGTRTLDDAGVTPVALDADRRRIAAHPAGPTGIATTPDAPAYVVYTSGTTGKPNGVRVPHRGLTNYLTWCTGAYGLDGGTGTLVHTSISFDLTLTTLFGPLLAGGQVVMLSETAGVTGLIAALRSRRDLTLVKLTPTHLDVVNQLLTPDELRGAVRTLVVGGEAVRAESLEPFRASGTRVVNEYGPSETVVGSVAHVVDAATPRTGPVPIGRPIANTTVHLLDQRRRPVPDGVVGELWIGGAGVADGYLGRPELTGERFLPSDYPPD…	Asn	Asn	863.8	match
SEDERSLLIEKFNDTATEYPKEKTIYQLFEEQAARTPEQIAIVFEDQKLTYRQLNEQANQLARTLRAKGVRSDRTAAIISDHSIELVVGILAVLKAGGAYVPIDPDYPEQRIQYILNDSKTEIVLTQSHLQQRLAHEGTIVLLDDENSYHKERSNLERISNIKDLAYVIYTSGSTGKPKGVLIEHQGLTNYIWWADRVYVKGEKTTFPLYSSIAFDLTVTSIFTPLISGNAIIVYGDKDRTTLLSSIIEDSRVDIIKLTPAHLQLLKEMNISPECTIRKMIVGGDNLSTRLAQNISEQFQDQIEIFNEYGPTETVVGCMIYLYDPKKDRQESVPIGTAAANMNIYLLDTGMKPVPIGVPGEMYISGAGVARGYLNRPDLTAEKFVEHPFAAGERMYKTG…	Asn	Asn	1123.9	match
ILPESETHSLLVDNQTAKTEYPRDKTVYQLFEEQMKRTPDQAAVIYGEKQFTYRQLNERANQLARTLRKKGVKTDRLTAIICEHEIELVVGILAVLKAGGAYVPIDPDYPKHRIQYIVEDSQADIVLTQSHLQKQLELAGTMVFLDQESSYHEDGSYLEPISSTKDLAYVIYTSGSTGKPKGVAIEHQGLTNYIWWARRVYVKGEKTNFPLYSSIAFDLTITSVFTPLITGNAIIVYGGENSTALLDSIIQDSRADIIKLTPAHLQLLKEINIPAECTIRKFIVGGDNLSTRLARSISGKFGGKIEIFNEYGPTETVVGCMIYSFDPQNDRRESVPIGTAADNMNIFVLDKSMKPVPAGVPGEIYISGDGIARGYLNRAELTAERFLQHPFVPEVKMYR…	Asn	Asn	1095.4	match
ETHSLLVDNQTAKTEYPRDKTVYQLFEEQMKRTPDQAAVIYGEKQFTYRQLNERANQLARTLRKKGVKTDRLTAIICEHEIELVVGILAVLKAGGAYVPIDPDYPKHRIQYIVEDSQADIVLTQSHLQKQLELAGTMVFLDQESSYHEDGSYLEPISSTKDLAYVIYTSGSTGKPKGVAIEHQGLTNYIWWARRVYVKGEKTNFPLYSSIAFDLTITSVFTPLITGNAIIVYGGENSTALLDSIIQDSRADIIKLTPAHLQLLKEINIPAECTIRKFIVGGDNLSTRLARSISGKFGGKIEIFNEYGPTETVVGCMIYSFDPQNDRRESVPIGTAADNMNIFVLDKSMKPVPAGVPGEIYISGDGIARGYLNRAELTAERFLQHPFVPEVKMYRTGDLA…	Asn	Asn	1095.5	match
SDIERHQLLMGCNDTETPFPHNDTVCQWFETQAEQRPDDEAVIFGNERCTYGQLNERVNQLARTLRTKGVQADQFVAIICPHRIELIVGILAVLKAGGAYVPIDPEYPEDRIQYMLKDSEAKIVLAQLDLHKHLTFDADVVLLDEESSYHEDRSNLEPTCGANDLAYMIYTSGSTGNPKGVLIEHRGLANYIEWAKEVYVNDEKTNFPLYSSISFDLTVTSIFTPLVTGNTIIVFDGEDKSAVLSTIMQDPRIDIIKLTPAHLHVLKEMKIADGTTIRKMIVGGENLSTRLAQSVSEQFKGQLDIFNEYGPTEAVVGCMIYRYDTKRDRREFVPIGSPAANTSIYVLDASMNLVPVGVPGEMYIGGAGVARGYWNRPDLTAEKFVHNPFAPGTIMYKTG…	Asn	Asn	1110.3	match
LSETERHQLLTECNGTKTPYPHKETVYRWFEMQAEQSPDHEAVIFGNERYTYRQLNERANRLARTLRTKGVQADQFIAIISPHRIELIVGILAVLKAGGAYVPIDPEYPEDRIQYMLRDSRAEVVLTQRSLLDQLPYDGDIVLLDEENSYHEDHSNLESDSDAHDLAYMIYTSGSTGNPKGVLIEHQGLANYIWWAKEVYVRGEKTNFPLYSSISFDLTVTSIFTPLVTGNTIIVFDGEDKSAVLSEIMRDSRIDMIKLTPAHLHVIKEMNIAGGTAIRKMIVGGENLSTRLAKSVSEQFKGRLDIFNEYGPTEAVVGCMIYHFDAERDKREFVPIGTPAANTDIYVADASRNLVPFGVIGEIYISGPGVARGYWNRPDLTAEKFVENPYVPGAKMYKS…	Asn	Asn	1084.3	match
SETERHQLLTECNGTKTPYPHKETVYRWFEMQAEQSPDHEAVIFGNERYTYRQLNERANRLARTLRTKGVQADQFVAIICPHRIELIVGILAVLKAGGAYVPIDPEYPENRIQYMLRDSRAEVVLTQRSLLDQLPYDGDVVLLDEENSYHEEHSNFESDSDAHDLAYMIYTSGSTGNPKGVLIEHQGLADYIWWAKEVYVRGEKTNFPLYSSISFDLTVTSIFTPLVTGNTIIVFDGEDKSAVLSEIMRDSRIDMIKLTPAHLHVIKEMNIAGDTAIRKMIVGGENLSTRLAKSVSEQFKGRLDIFNEYGPTEAVVGCMIYHFDAVRDKREFVPIGTPAANTDIYVADASRNLVPIGVIGEIYISGPGVARGYWNRPDLTEEKFVENPYVPGAKMYKSG…	Asn	Asn	1090.2	match
LSETERHQLLTECNGTKTPYPHKETVYRWFEMQAEQSPDHEAVIFGNERYTYRQLNERANRLARTLRTKGVQADQFVAIICPHRIELIVGILAVLKAGGAYVPIDPEYPEDRIQYMLRDSRAEVVLTQRSLLDQLPYDGDVVLLDEENSYHEEHSNLESDSDAHDLAYMIYTSGSTGNPKGVLIEHQGLADYIWWAKEVYVRGEKTNFPLYSSISFDLTVTSIFTPLVTGNTIIVFDGEDKSAVLSEIMRDSRIDMIKLTPAHLHVIKEMNIAGGTAIRKMIVGGENLSTRLAKSVSEQFKGRLDIFNEYGPTEAVVGCMIYQFDAERDKREFVPIGTPAANTDIYVADASRNLVPIGVIGEIYISGPGVARGYWNRPDLTAEKFVENPYVPGAKMYKS…	Asn	Asn	1093.1	match
TEGEKRQLLQNLNDTAAPYPQSTVGQWFEAQSQQIPDQAAVIDGDKQITYRQLNERANRLARTLRARGVQADQPVATISRNSIELVTGILAILKAGGAYVPIDPEYPQDRIQYILEDSKAGIILMPRDVRQQITYEGVVILLDEESSYHEEAFNLEPLSNANHLAYVIYTSGSTGKPKGVLIEHRGLSNYIWWAKEVYVKNEKTNFPLYSSISFDLTVTSIFTPLVTGNTIIVYDGEDKTALLSSIVQDQRVDIIKLTPAHLHVLKAMNIANKIAIRKMIVGGENLSTQLAQSIHEQFDGQIEICNEYGPTETVVGCMLYRYDAVKDRRESVPIGTAAANTSIYVLDEDMKPVPIGVPGEMYISGAGVARGYLNRPELTAEKFVENPFVTGERMYKTGD…	Asn	Asn	1130.7	match
LLTEGERRTLLQTLNDTAAPFPQTPVHQLFEEQSQRTPDQAAVIDKDRQLTYGELNKRANRLARTLRAKGVQTDQPVAIITRNSIESVVGILAVLKSGGAYVPIDPEYPQDRIRYMLDDSQAGIVLMQRDVRKQLAYEGVTVLLDDESSYHQDGSDLAPINDVSHLAYVIYTSGSTGRPKGVLIEHGGLTNYIWWAKKVYVKGEKANFPLYPSISFDLTVTSNFTPLVTGNAIIVYDGEDKTALLESIVRDPRVDIIKLTPAHLQVLKEMNIADQTAVRRMIVGGENLSTRLARSIHEQFEGRIEICNEYGPTETVVGCMIYRYDAAKDRRESVPIGTAAANTSIYVLDENMKPAPIGVPGEIYISGAGVARGYLNRPELTAEKFVDDPFEPGAKMYKT…	Asn	Asn	1101.1	match
EREQLLVAFNDTALDYPQQQTIHGMFEAQVERTPEGVAVVHGEQRLTYRELNQQANRLAHALIKQGVQPDSRVGICVERGADMVVGLLAILKAGGGYVPLDPAYPAERIAYMLQDSVPAAVLAQTATQGLLADVSVPVINLDLSVWQDESVQNPQVPGLTSAHLAYLIYTSGSTGLPKGVMIEHRNTVNFLTWAHTAFDGSALEKTLFSTSLNFDLAVYECFAPLTSGGSIEVVKNVLELQHGEHDIGLINTVPSALKALLEVNGLPESVHTVNVAGEALKQSLVESLFENTGVQRLCNLYGPSETTTYSSWVAMDREHGFAAHIGKPVGNTQFYLLDEQQQPVPLGVAGEIYIGGAGVARGYLNRDDLTAERFLKDPFSQQSAARMYRTGDLGRYLPD…	Ala	Ala	879.9	match
TEGERRTLLQTLNDTAAPFPQTPVHQLFEEQSQRTPDQAAVIDKDRQLTYGELNKRANRLARTLRAKGVQTDQPVAIITRNSIESVVGILAVLKSGGAYVPIDPEYPQDRIRYMLDDSQAGIVLMQQDVRKQLAYEGVTVLLDDESSYHQDGSDLAPINDVSHLAYVIYTSGSTGRPKGVLIEHGGLTNYIWWAKEVYVKGEKANFPLYSSISFDLTVTSIFTPLVTGNAIIVYDGEDKTALLESIVRDPRVDIIKLTPAHLQVLKEMNIADQMAVRRMIVGGENLSTRLARSIHEQFEGRIEICNEYGPTETVVGCMIYRYDPAKDRRESVPIGTAAANTSIYVLDENMKPAPIGVPGEIYISGAGVARGYLNRPELTAEKFVDDLFEPGAKMYKTGD…	Asn	Asn	1120.7	match
LLTEGERRTLLQTLNDTAAPFPQTPVHQLFEEQSQRTPDQAAVIDKDRQLTYGELNKRANRLARTLRAKGVQTDQPVAIITRNSIESVVGILAVLKSGGAYVPIDPEYPQDRIRYMLDDSQAGIVLMQRDVRKQLAYEGVTVLLDDEGSYHQDGSDLAPINDASHLAYVIYTSGSTGRPKGVLIEHRGLTNYIWWAKEVYVKGEKANFPLYSSISFDLTVTSIFTPLVTGNAIIVYDGEDKTALLESIVRDPRVDIIKLTPAHLQVLKEMNIADQTAVRRMIVGGENLSTRLARSIHEQFEGRIEICNEYGPTETVVGCMIYRYDAAKDRRESVPIGTAAANTSIYVLDENMKPAPIGVPGEIYISGAGVARGYLNRPELTAEKFVDDPFEPGAKMYKT…	Asn	Asn	1123.3	match
SEAERNRLLYEWNDTKAEYPNQTIHRLFEEQAEKTPELAAVVSGNDKLTYRELNEKSNQLARYLRDKGVKADTIVAIMAERSPEMVVGIMGILKAGGAYLPIDPDYPEERIKYMLEDSGAAIILADHKQDLGTLHQEAVELTGDFSSYPADNLEPAGNADSLAYIIYTSGSTGKPKGVMIRQRGLVNYITWADRVYVQGEQLDFALYSSIAFDLTVTSIFTPLISGNRVIVYRHSEDGEPLIRKVFRDQKAGIVKLTPSHLSLVKDMDASGSSIKRLIVGGEDLKTELAKEITERFHHNIEIYNEYGPTETVVGCMIYQYDAGWDRQVSVPIGKPASNVQLYILDERQEVQPVGIAGELYISGDGVAKGYLNKPELTSEKFLPNPFLPGERMYRTGDLA…	Asn	Asn	1052	match
TEEEKQQLLVAYNDTAAEYPRDKTIFELIAEQASRTPAKAAVVCGEDTLTYQELMERSAQLANALREKGIASGSIVSIMAEHSLELIVAIMAVLRSGAAYLPIDPEYPQDRIQYLLDDSQTTLLLTQSHLQPNIRFAGSVLYLDDRSLYEGGSTSFAPESKPDDLAYMIYTSGSTGNPKGAMITHQGLVNYIWWANKVYVQGEAVDFPLYSSISFDLTVTSIFTPLLSGNTIHVYRGADKVQVILDIIKDNKVGIIKLTPTHLKLIEHIDGKASSIRRFIVGGENLPTKLAKQIYDHFGENVQIFNEYGPTETVVGCMIYLYDPQTTTQESVPIGVPADNVQLYLLDASMQPVPVGSLGEMYIAGDGVAKGYFNRPELTKEKFIDNPFRPGTKMYRTGD…	Asn	Asn	1079.4	match
EQHQLLVEWNDTGVDYPQDLCIYQLFEEQVDSTPDAVALEFENKQLTYQQLNSRANQLAHYLKSLGVSADVLVGICVERSIEMVVGLLGILKAGGAYVPIDPNYPQERIRFMLQDCGAKVLLTHSQLKLGAGDWGSGTGNKETFPQSPSILYLDRDNFANQSTENPSRQSQPDDLAYVIYTSGSTGKPKGVQLPHRGLSNYLHWAKDYYAVAQGQGTPVQSSLSFDATITSLYLPLICGRTTILVREKQELQLLADIVKQNNHLSLVKITPSHLEILNQQIEPDTMPNRVNAFVLGGEALHANQIIPWLTHAPDTRLINEYGPTEAVVGCCVYEATGKRDLAGDLLIGQPIANVRIYILDNQNQLLPVGIPGELCIAGAGLARGYLNRPELTAEKFIEL…	Asn	Asn	959.4	match
DPAERRQVLREWNDTARPQREGTLPRLFEEQVARTPRRPAFSAAGTTLTYAELNSRANRLAHLLAESGAGPEQVVAISLPPSVEMGVAVLAVLKTGAAYLPVDPGSPRERIATMAEDAAPVCALTTSAVPAGVFPAELPRLLLDDPDVTARLAAQPAHDLTDEDRTQPLSPWNAAYIIYTSGSTGRPKGVLVEHQPVLNYLAVSAELYPGVAGNALLHSPLSFDLTVTGLFAPLLNGGCVHLADLEELHARALDGEVPDLPQTTFLKATPSHLPLITGLPGVCVPDGELVLGGESLTGRAVRTLLAAHPGARVLNEYGPTETIVGCTTWRVEAPDDLADGVLTIGRPFPNTRMLVLDPYLQPVPAGVPGELYVSGVQLARGYLNRPGQSASRFVANPFE…	Asn	Asn	916.2	match
DPAERRQVLREWNDTARPQREGTLPRLFEEQVARTPRRPAFSAAGTTLTYAELNSRANRLAHLLAESGAGPEQVVAISLPPSVEMGVAVLAVLKTGAAYLPVDPGSPRERIATMAEDAAPVCALTTSAVPAGVFPAELPRLLLDDPDVTARLAAQPAHDLTDEDRTQPLSPWNAAYIIYTSGSTGRPKGVLVEHQPVLNYLAVSAELYPGVAGNALLHSPLSFDLTVTGLFAPLLNGGCVHLADLEELHARALDGEVPDLPQTTFLKATPSHLPLITGLPGVCVPDGELVLGGESLTGRAVRTLLAAHPGARVLNEYGPTETIVGCTTWRVEAPDDLADGVLTIGRPFPNTRMLVLDPYLQPVPAGVPGELYVSGVQLARGYLNRPGQSASRFVANPFE…	Asn	Asn	916.2	match
SRPEPGPVAPTDDARFPDLFEAQAARTPHAPAVRDGDRELSYAELNDRANRLARFLAARGAGPEDTVAVLLPRGPELITALVAVQKAGAAYVPMDAELPAERIAHMLENARPVLVLAHTATQDALPEGAGPVVRLDAPAIEAALAGLDGGDCTDADRRAPATHHDPAYVVYTSGSTGTPKGVVVEQRSLAAFLVRSAARYRGAAGTALLHGSPAFDLTVTTLFTPLIAGGCIVVADLDAPERDAPARPDLLKVTPSHLALLDTIASWATPAADLVVGGEQLTASRLARLRRAHPDMRVFNDYGPTEATVSCADFVLEPGDAPPTDTVPIGRPLAGHRLFVLDDRLRPVPANVPGELYVSGVGVARGYLGRPGMTAERFVACPFGEPGERMYRTGDLARR…	Asn	Asn	899	match
PSRMLPELFAAQVAATPEATAAIFEDQSLSYAELDARANQLARWLIEQGVGPEDLVAVMLPRSLELVIALLAATKTGGAWLPIDPDYPADRIAYMLDDAEPALVITTAALSASPVGEVLAARSTTMVIDDPSAAGEVAGRDRAPVTDTDRTRRLDPRHPAYLIYTSGSTGRPKAVVITHRNLTNYLFHCGRMYPGLRGRSVMHSSIAFDLTITAMFTPLTVGGTVHVGALEAVIGAVDSAPSIFLKATPSHLRTLDTGSRESAVSGDLLLGGEQLPVDTIVQWRRTYPNTVVVNEYGPTEATVGCVEYRLEPGQECPPGGVVPIGTPLTNMRAFVLDSWLRLVPPGAVGELYVSGVGVARGYLGRAGLTASRFVADPFGSGERMYRTGDLVRWNPDGQL…	Asn	Asn	944.1	match
AERRQLQAGNDTALPVPDRTLPELFAAQAAATPEATAVVFEDRSLTYAELDARANQLARWLIDQGAGPEGLVAVLLPRSLELVVALLAVTKTGGAWLPIDPGYPADRIAFMLDDAGPALVITTAVLSASPIGDVLAARSRTVVLDEPAAAGQLAGRDRAPVTDTDRARALDPRHPAYLIYTSGSTGRPKAVVVTHRNLTNYLLHCGRMYPGLRGRSVLHSSIAFDLTVTATFTPLIVGGEIHVGALEDLIGVVEAAPSIFLKATPSHLLTLDTASRGSAGSGDLLLGGEQLPADTVVQWRRKYPNIVVVNEYGPTEATVGCVEYRLEPGQECPPGGVVPIGTPLANMRAFVLDSWLRLVPPGAVGELYVAGAGLARGYLGRAGLTATRFVADPFGSGER…	Asn	Asn	944.2	match
EREQLLVGFNDTALDYPHEQTIHGMFEAQVERTPQALAVVHGEQRLTYRELDQQANRLAHALIKQGVQPDSRVGICVERGADMVVGLLAILKAGGGYVPLDPAYPAERIAYMLQDSAPAAVLAQTATQGLLADVSVPVINLDLSNWQDESVQNPQVPGLTSAHLAYLIYTSGSTGLPKGVMIEHRNTVNFLTWAHSAFDASALEKTLFSTSLNFDLAVYECFAPLTSGGSIEVVKNVLELQHGEHDIGLINTVPSALKALLEVNGLPESVHTVNVAGEALKQSLVESLFENTGVQRLCNLYGPSETTTYSSWVAMDREHGFAAHIGKPVGNTQFYLLDEQQQPVPLGVAGEIYIGGAGVARGYLNRDDLTAERFLKDPFSQNPAARMYRTGDLGRYLPD…	Ala	Ala	891.5	match
VREPAPQVLQLWDRQVESQPDALAARCLDRTLSTRELDQAANQLAHHLIGLGVREGQPVAVLMERSLDWLTAVLAIFKAGGVYMPLDVKAPDARLQQMLSNAQTKVLLCAEGDRRETSLNVAGCQGLAWTPALWQSLPTSRPDIELPADSAAYVIHTSGSTGQPKGVVVSQGALASYVRGLLEQLQLAPEVSMALVSTIAADLGHTVLFGALCSGRTLHVLTESLGFDPDAFATYMAEHQIGVLKIVPGHLAALLQAAQPADVLPQHALIVGGEACSPALVEQVRQLKPGCRVINHYGPSETTVGVLTHEVPALSELNAIPQVSRFPQCSAHSGDPLRSVPVGAPLPGASAYVLDDVLNPVATQVAGELYIGGDSVALGYLGQPALTAERFVPDPFAQD…	Asp	Asp	836.3	match
ALRVGQQTLSFDELEQRSNQFARYLHTQDIQPGMAVALCLDRSVEWVVSLLAVLKLGAVYLPLDSAQPAERLQQLTRDSGAALLIHASGDDKAAQLGVCPVLAFDAALWSEVDGGELSVRIIAEQPAYIIYTSGSTGQPKGVVISHGALANYVQGVLARLSLNDGASMAMVSTVAADLGHTLLFGALASGRPLHLLSHEQAFDPDGFARYMAEHQVEVLKIVPSHLQGLLQAAHPADVLPSQLLMLGGEASSWALIEQVRALKPGCRIVNHYGPTETTVGILTHEVAERLNACRSVPVGQPLANCKARVLDAYLNPVAERVSGELYLGGQGLAQGYLGRAAMTAERFVPDPDADGQRLYRAGDRARWVDGVLEYLGRADDQVKIRGYRVEPGEVGQVLQ…	Asp	Asp	827	match
LSDEEMNALLDQNQGKQADYPQDQTVHQLFEQQADKTPEQTAVVYADEKLTYRELNERANQLARLLRDKGADADQPVAIMIEPSLEMIISMLAVLKAGAAYVPIEPEQLAKRTNEILSDSRAAILLVKGSVKENVAFAGEIVNVADGLIDAKVASNLSASGSADQNAYIIYTSGSTGKPKGVFVRHGNVVNYTTWFMKEAGLTENDKAMLVSSYAFDLGYTSIFSALLSGSELHIARKECYTNAHRALKYIKENGITYIKLTPSLFNIFVNDPGFSAEKPCATLRLVVLGGEMINTRDVETFYNQYPDHVVMNHYGPTETTIGSVFKVIDPEHLDSFKECPVIGTPIHNTNAYVLDENMKLLPEGVYGELCIAGAGVTGGYVNRPDETKEKFIENPFAP…	Asp	Asp	884.8	match
SVKERALLLEEARRSQAERLEERPFHVQFEEKADEMPDQPAVVCGETILTYRVLDEKANQIANVLRTERVGQDDVVGIMLNRSAEVAAAILGVMKSGGAFLPIDPEMPTSRVQYMLEDSGVRWLLTEPSHQADLADWYTGRLIDVRKDTLMASNKRPHPTTDGASLAYIIYTSGTTGRPKGVQLEHRNLANYVSWFISEAHLSASDKTMLLSSYAFDLGYTSFFPVLLAGGELHIVPKETYTEPEAFTHYIGEQGITYMKLTPSLFHTVVQPQSFALAKGLQSLRLIVLGGEKINPKDVERFHSRYPDTRFINHYGPTETTIGAIAKPVEPDMIGQFAERPTIGRPISGAGALVLDASRRLVPAGAAGELYITGSGLARGYVNNRELTAAKFVENPYTP…	Asp	Asp	884.6	match
DLLSSAETAALLEERHMTQITEATFAALFEKQAQQTPDHSAVKAGGNLLTYRELDEQANQLAHHLRAQGAGNEDIVAIVMDRSAEVMVSILGVMKAGAAFLPIDPDTPEERIRYSLEDSGAKFAVVNERNMTAIGQYEGIIVSLDDGKWRNESKERPSSISGSRNLAYVIYTSGTTGKPKGVQIEHRNLTNYVSWFSEEAGLTENDKTVLLSSYAFDLGYTSMFPVLLGGGELHIVQKETYTAPDEIAHYIKEHGITYIKLTPSLFHTIVNTASFAKDANFESLRLIVLGGEKIIPTDVIAFRKMYGHTEFINHYGPTEATIGAIAGRVDLYEPDAFAKRPTIGRPIANAGALVLNEALKLVPPGASGQLYITGQGLARGYLNRPQLTAERFVENPYSP…	Asp	Asp	924.3	match
LLSAPEREALLSDEKRTEADLPEGTFVSLFERQAQKTPDLTAVAGGISLTYRELDERSNRFARHLQACGTGSEDIVAIMMDRSADLITAILGVMKAGAAFLPIDPETPEERIRYSLEDSGTKLLVVNERNMTAAAVYKGNTVVMEDGEWQNESADRLETEPGFDQLAYIIYTSGTTGKPKGVQLEHRNLINYVTWFSREAGLTEADKSVLLSSYAFDLGYTAIFPILQAGGELHIVPKETYTAPDQLGEYIQKNGITYMKLTPSLFHMIVNTARFAAERRFSPLRLVVLGGEKIITSDVRKFHDVYAHTDFINHYGPTETTIGAIAGRINMERLDQYEQRPVIGRPIANTGALVLDGAMQLVPPGASGELYIAGKGLARGYLHRPQLTAEKFLSNPFSP…	Asp	Asp	923	match
PQEQQRLLVDFNASAVDCPLEQPLHGLFEAQVRRKPDAVALQSAQGNLTYRELNQRANRLAQHLRELGVQPDARVAICVERGLDLVVGLLGILKAGGAYVPLDPGYPVERLAYMLKDSAPTAVLVQTATRGLFDDAVATVIDLDRSTWQHLPDHDSSVPGLSASNLAYMIYTSGSTGLPKGVMIEHRSACNMVHWGSQISPPTEHGALLQKAPFSFDSSVWEIFWPLCSGMRLVLARPNGNRDSAYVVQTIREQQVTVVKFVPALLQQFIEQDGVEQCTSLTDVLNGGGELSAVLARQVRDRLPWVRLHNVYGPTETTVDSTGWTLEPHMPVPDNVVPIGTALSNTRLYVLDAYGQPVPQGVSGELHIGGVGVARGYHGLPEMQAERFIDSPFVAGDRL…	Asp	Asp	856.3	match
AEELQRLLITFNATEVDCPLDQPLHALFEAQVRRKPDAIALQSAQGTLTYLELNQRANRLAHHLRELGVQPDSRVAICVERGLDLIVGLLGILKAGGAYVPLDPDYPLERLNYMLQNSAPVALLVHGATRQLLGEPSVPLINLDHGSWEQQPSGNPQVPGLNASNLAYMIYTSGSTGLPKGVMIEHRSACNMVHWGSQLSPPTGHGALLQKAPFSFDSSVWEIFWPLCSGMRLVLARPDGNRDSAYVVQTIREHQVTVVKFVPALLQQFIEQDGVEQCTSLTDVLNGGGELSAALARQVRDRLPWVRLHNVYGPTETTVDSTGWTLDPEMPVPDNVVPIGTALSNTRLYVLDAYGQPVPQGVSGELHIGGVGVARGYHGLPEMQAERFIDSPFVPGDRL…	Asp	Asp	857.4	match
EELQRLLITFNATEVDCPLDQPLHALFEAQVRRKPDAIALQSAQGTLTYLELNQRANRLAHHLRELGVQPDSRVAICVERGLDLIVGLLGILKAGGAYVPLDPDYPLERLNYMLQNSAPVALLVHGATRQLLGEPSVPLINLDHGSWEQQPSGNPQVPGLNASNLAYMIYTSGSTGLPKGVMIEHRSACNMVHWGSQLSPPTGHGALLQKAPFSFDSSVWEIFWPLCSGMRLVLARPDGNRDSAYVVQTIREHQVTVVKFVPALLQQFIEQDGVEQCTSLTDVLNGGGELSAALARQVRDRLPWVRLHNVYGPTETTVDSTGWTLDPEMPVPDNVVPIGTALSNTRLYVLDAYGQPVPQGVSGELHIGGVGVARGYHGLPEMQAERFIDSPFVPGDRLY…	Asp	Asp	857.5	match
PQAERQLLLNDFNDTASDFAPAVPIHALFEDQVRRNPDAVALVYEDRQLSYRQLNRRANHVARQLLQLGVQPDERVAICAERSLDMIAGLLGVLKSGAAYVPIDPAHPADRMAFMLQDSQPRALLTQGALSLPVGDTPLMLLDSAESLLAADDQAFDANPVVDGLTAENLAYVIYTSGSTGQSKGVMVEHRSVFNFWNVLTRTTHQHCPTPATVALNAGFFFDMSIKGISQLFSGHKLVIIPQLLRANGSELLDFLEAHQVHAFDSTPSQLDTLLSAGLLERSSYQPVSVLLGGEAINASTWEKLRNCPTIRLYNMYGPTECTVDATIDLIRDLGEKPSIGRPIANVQVHVLDARGEPAPLGVAGEIHIGGSGVARGYLNRDELSAERFIVDPFSDAAN…	Asp	Asp	829.2	match
ERAQLLVAFNDTAMAYPQQQTIHGLFEAQVERTPQALAVVHGEQRLTYRELNQQANRLAHALRKQGVQPDSRVGICVERSAEMVVGLLAILKAGGGYVPLDPAYPAERIAYMLQDSAPAAVLAQSATEALLADVSVPVINLDLGNWQDQSVQNPQVPGLTSAHLAYLIYTSGSTGLPKGVMIEHRNTVNFLTWAHSAFDAGTATSALEKTLFSTSLNFDLAVYECFAPLTSGGSIEVVKNVLELQNGEHDIGLINTVPSALKALLDVDGLPRSVHTVNVAGEALKQSLVESLFENTGVQRLCNLYGPSETTTYSSWVAMDREDGFAAHIGKPVGNTQFYLLDEQQQPVPLGVAGEIYIGGAGVARGYLNRDDLTAERFVKDPFSSQPAARMYRTGDLGR…	Ala	Ala	884.4	match
DPAVRERVLVEWNGAPTQLPGTPLHELISEQARLTPDAVAVVCDGTSLTYAELDGRANQLARHLLERGLGAEDFVAIALHKSLDAVTSMLAVLKTGAAYLPIDPDYPAERITYMLDDARPALTLREPVPAAAYGHRPTDDVTDAERRTPWSALHAAYMIYTSGSTGRPKGVVIEHHALATYLHRARNTYTAMTGVTVLHSPLAFDLTITALWTPLTAGGTVHLTSLEEAEVQPSLIKATPSHLPLLTNLAATASPSHTLILGGEALHTDQLTDWRTQHPGAQIINAYGPTESTVNITDHRLDGTEEGPVPIGRPFANTQVYVLDSALRPVAPGTTGELYLAGEQLARGYLGRPALTAERFTANPHSSVPGARMYRTGDLAHWNHHGHLTYDGRADHQIK…	Asp	Asp	805.8	match
DPAVRERVLVEWNGAPTQLPGTPLHELISEQARLTPDAVAVVCDGTSLTYAELDGRANQLARHLLERGLGAEDFVAIALHKSLDAVTSMLAVLKTGAAYLPIDPDYPAERITYMLDDARPALTLREPVPAAAYGHRPTDDVTDAERRTPWSALHAAYMIYTSGSTGRPKGVVIEHHALATYLHRARNTYTAMTGVTVLHSPLAFDLTITALWTPLTAGGTVHLTSLEEAEVQPSLIKATPSHLPLLTNLAATASPSHTLILGGEALHTDQLTDWRTQHPGAQIINAYGPTESTVNITDHRLDGTEEGPVPIGRPFANTQVYVLDSALRPVAPGTTGELYLAGEQLARGYLGRPALTAERFTANPHSSVPGARMYRTGDLAHWNHHGHLTYDGRADHQIK…	Asp	Asp	805.8	match
DPAVRERVLVEWNGAPTQLPGTPLHELISEQARLTPDAVAVVCDGTSLTYAELDGGANQLARHLLGEGLGAEDFVAIALAKSLDAVISMLAVLKTGAAYLPIDPDYPAERITYMLDDARPALTLTEPVPVERYTGHSVTAVTDEERRSPWSARHAAYMIYTSGSTGRPKGVVIEHHALATYLHRARNTYTAMTGVTVLHSPLAFDLTITALWTPLTSGGTVHLTSLEESDTQPSLIKATPSHLPLLTTLPETASPSHTLILGGEALHTDHLVTWRTQHPGVQIINAYGPTESTVNITDHHVGEDTPDGPVPIGRPFANTQVYVLDSALRPVAPGVTGELYLAGEQLARGYLGRPALTAERFTANPHSSTPGARMYRTGDLAHWNHHGHLTYDGRADHQI…	Asp	Asp	820.3	match
DPAERERVLVEWNGAPTQLPGTPLHELISEQARLTPDAVAVVCDGTTLTYAELDRRANQLARHLLGEGLGAEDFVAIALAKSLDAVISMLAVLKTGAAYLPIDPDYPAERITYMLDDAQPALTLTAPIPPASYDSRPTSEITDVERRSPWSARHAAYMIYTSGSTGRPKGVVIEHHALATYLHRARNTYTAMTGVTVLHSPLAFDLTITALWTPLTAGGTVHLTSLEEAEVQPSLIKATPSHLPLLTTLPETASPSHTLILGGEALHTDHLATWRTQHPGAQIINAYGPTESTVNITDHHVSEDTPDGPVPIGRPFANTQVYVLDSALRPVAPGVTGELYLAGEQLARGYLGRPALTAERFTANPHSSTPGARMYRTGDLAHWNHDGHLTYDGRADHQI…	Asp	Asp	828.6	match
VPVVPGGGLVGLFEERVRADADAVAVRGAGVVWSYGELNARVNVVARWLVGRGVGAECGVGVVMGRGVDVVVMLLAVAKAGGFYVPVDPEWPVERVGWVLADAGVGLVVVGEGLSHVVGDFPGGEVFEFSRVVRESCLVELVAADGVEVRNVTDGERASRLLPGHPLYVVYTSGSTGRPKGVVVTHASVGGYLARGRDVYAGAVGGVGFVHSSLAFDLTVTVLFTPLVSGGCVVLGELDESAQGVGASFVKVTPSHLGLLGELEGVVAGNGMLLVGGEALSGGALREWRERNPGVVVVNAYGPTELTVNCAEFLIAPGEEVPDGPVPIGRPFAGQRMFVLDAALRVVPVGVVGELYVAGVGLARGYLGRAGLTAERFVACPFGAPGERMYRTGDLVRWR…	Asp	Asp	802.7	match
VPVVPGGGLVGLFEERVRADADAVAVRGAGVVWSYGELNARVNVVARWLVGRGVGAECGVGVVMGRGVDVVVMLLAVAKAGGFYVPVDPEWPVERVGWVLADAGVGLVVVGEGLSHVVGDFPGGEVFEFSRVVRESCLVELVAADGVEVRNVTDGERASRLLPGHPLYVVYTSGSTGRPKGVVVTHASVGGYLARGRDVYAGAVGGVGFVHSSLAFDLTVTVLFTPLVSGGCVVLGELDESAQGVGASFVKVTPSHLGLLGELEGVVAGNGMLLVGGEALSGGALREWRERNPGVVVVNAYGPTELTVNCAEFLIAPGEEVPDGPVPIGRPFAGQRMFVLDAALRVVPVGVVGELYVAGVGLARGYLGRVGLTAERFVACPFGVPGERMYRTGDLVRWR…	Asp	Asp	801.7	match
NAISNLESLDLLEMPTSDYPRDRTVVDLFREQAAICPDSIAVKDSSSQLTYAQLDEQSDRVAAWLHERHMPAESLVGVLSPRSCETIIAYFGIMKANLAYLPLDVYAPDARLAAILDTVEGERLLLLGAGVPQPGIQIPRLSTAYIAEALSHATTVDVTSIPQPSATSLAYVIFTSGSTGKPKGVMIEHRGIVRLVRDTNVNVFPESGSALPVSHFSNLAWDAATWEIYTAVLNGGTVVCIDRDTMLDIAALNSTFRKENVRAAFFTPAFLKQCLAETPELVANLEILHTAGDRLDPGDANLAGKTAKGGIFNVLGHTENTAYSTFYPVVGEETFVNGVPVGRGISNSHAYIIDRHQKLVPAGVMGELILTGDGVARGYTDSALNKDRFVYIDINGKST…	Abu	Leu	606	no match
GSHDLLEEAEHARLAAFNDTARPVPRAGLAELFTAQARRTPDAVAVVGDDGTELTYAELDARSGALARRLAAAGAGRESAVAVLQQRSVHLVVSLLAVLKAGGFYVPLNTRYPADRMRLITADVKARVLLTDRATDTAHECRSWAGDADVLVVDELPTGGEPLPVVPAHPHQLAYVMYTSGSTGNPKGVAITHGDVAALAADTCWRTGNQQRVLLHSPYSFDTSQYELWVPLLSGGTVVVAPPGDLDTRALERAIVDGGVTGMWLTSGLFNLLAEESPHCFTGVREVWTGGDVVSPAAVARVLAASPSTMVADGYGPTETTTFATHHFMRAPWQQETTVPIGTPLDNTTCHVLDDRLRPVPPGVTGELYIGGSGLARGYLNRPELTAERFVADPYAPGG…	Abu	Hpg	639.9	no match
GVGEIASKGLLDVPRTDYPRDANIVEVFQQHVRATPDAIAVKDATSILTYAQLDQQSDRLAIWLSRRHMMPETLVGVLAPRSCETIIAMFGIMKANLAYLPLDINSPAARLRSILSAVDGNKLVLLGSGVTAPEQENPEVEAVGIQEILAGTGLDKTQGSNARPSATSLAYVIFTSGSTGKPKGVMVEHRSVTRLAKPSNVISKLPQGARVAHLANIAFDASIWEIATTLLNGATLVCLDYHTVLDCRTLKEVFERESITVVTLMPALLKQCVAEIPETLAHLDLLYTGGDRVGGHDAMRARSLVKIGMFSGYGPTENTVISTIYEVDADEMFVNGVPIGKTVSNSGAYVMDRNQQLVPSGVVGELVVTGDGLARGYTDPSLNKNRFIYITVNGESIRA…	Bmt	Bmt	1079.5	match
LGETEKHKLLNQFNDTDANFPQEMTIHGLFEKQVQERPNQTAVIFNEQSMTYKEMNERANQVAHSLRKHGAAPDEIVGILADRNMDMLISILGVLKAGAAYMPIDPTYPTERILYMIHDSQTKIVLAEHREMVPEGCNAELILLHDSSLLNEETSDLEHVNKPEDLAYIIYTSGSTGKPKGVMIEHRNVIRLLFNDRNLFDFTSDDVWTVFHSFCFDFSVWEMYGALLYGGKIVLVSFEIARDPQAFRDLLQEQKVTILNQTPTAFYQLSSQEMQHSDSNLSIRKIIFGGEALTPSQLKAWKQKYPNTALINMYGITETTVHVTYKEFQLHDMDSTVSNIGKPIPTLRTYVLDSKRNLAPIGVKGELYVSGKGVARGYLNKPELTEERFMDNPFVAGER…	Bmt	Bmt	1093.2	match
EREQLLVAFNDTALDYPQQQTIHGMFEAQVERTPEGVAVVHGEQRLTYRELDQQANRLAHALIKQGVQPDSRVGICVERGADMVVGLLAILKAGGGYVPLDPAYPAERIAYMLQDSAPTAVLAQTATQGLLADVSVPVINLDLSNWQDESVQNPQVPGLTSAHLAYLIYTSGSTGLPKGVMIEHRNTVNFLTWAHSAFDASALEKTLFSTSLNFDLAVYECFAPLTSGGSIEVVKNVLELQHGEHDIGLINTVPSALKALLDVDGLPRSVHTVNVAGEALKQSLVESLFENTGVQRLCNLYGPSETTTYSSWVAMDREDGFAAHIGKPVGNTQFYLLDEQQQPVPLGVAGEIYIGGAGVARGYLNRDDLTAERFVKDPFSSQPAARMYRTGDLGRYLPD…	Ala	Ala	891.4	match
AEEERKTLLYEFNRTNADYPRNKTIHQLFEEQAERTPGHTAVVFEKEELSYKALNERSNQLAGLLREKGVKPDMIVGVMAERSVEMIVGMLAVLKAGGAYLPIDPEYPEDRIRYMIEDSGISILLKKADKQIDVDFTCIDMNEKGLAKDMAAENLGHTSGSSDMAYVIYTSGSTGKPKGVMVNHQSIVNTLYWRKQSYGYSTADATLQVPSFSFDSSVEDIFTTLISGAKLVLIRDLRMNPREIIGVLRTHKATNLLAVPSFYLNLLDTIEQPLDDLRFVTVAGEGFNESLIRQHFEKLPNVKLFNEYGPTENSVCSTRGELRKDDEKVVIGRPISNHKVYILNHNQQLLPLGTPGELCLSGEGLARGYLNRPDLTLEKFVPNPFAPGESMYRTGDLAR…	His	His	1098.6	match
SDRDRAALAVLTRGPEAPAADRCLHDLVADRAADRPDAPAVQLDTDVLSYGELDRRANRLAHHLRSLGIGPESVVGVLAERSLAQIIGLLAVLKAGAAYVPLDPAQPDERLAAVIAGSGAAAVLHRPGLEGRLPAGVRALPTDAADGSTATHDPGPTATPRNAAYVMYTSGSTGEPKGIVVEHRNVVASLAARGAHYAAGPGRFLLLSSFAFDSSVAGIFWTLTQGGTLVLPGEGQQLDPAALVETIARQRPTHTLAIPSLLAPVLDQAAPGDLASLRTVIAAGESCPAELAAACRDLLPGSTFHNEYGPTETTVWSTVWSQENEHDGPHLPIGRPVAGTWVHPRDHRGRTVPLGVAGELSIGGAGVARGYLGRPRDTAAAFRPDPEATAPGGRAYATG…	His	His	1065.1	match
LSPAQRLASPALLQPKAVFASGLMVHQRFEQFAAAHPQNIALVFGRHEVSYQALNRRANRLAHELLAQGVRPDDRVAILAERGTQMICAVLAVLKSGAAYVPLDPTYPTERLGYLLTDSAPVALLAQSACLDVLPAHSVPVLTLGADNDSADLADESVDRNPEPAALGLSREHLAYVIYTSGSTGLPKGVLVEHGNVARLFDATAGQFNFGHEDVWTPFHSFAFDFSVWEIWGALCYGGKLVIVPSEVARSPDDFYALVCEQQVTVLNQTPSAFRQFIQARERSPQEHALREVVFGGEALDFRSLQPWTARTPLSRTRLVNMYGITEITVHATYYPISQSEIDTAMPSLIGPALDDLCLRILDDYQQPVPVGVNGEIYIGGAGVARHYLNRTELNAERF…	Dhab	Dhab	804.8	match
TGMTDTFKMQTWNAGQPHFANDLTIHQQFEARAAERPDAAALVFEEQTLSYGELNARANQVAHRLLALGVRPDDRVAICVERGPAMIIGLLGILKSGAGYVPLDPAYPLERLAYTLGDSAPVALLSQQSVQPALPVSDVPLIYLDDVDLQDERACNPQVSVRPSDLAYVIYTSGSTGLPKGVMVEHRNVARLFSATQDWFGFNEQDVWALFHSFAFDFSVWEIWGALLHGGRLLIVPQLVSRSPEDFYNLLCSAGVTVLNQTPSAFRQLIAAQDDKEQVHSLRQVIFGGEALETAMLKPWYARKVNASTQLVNMYGITETTVHVTYYPLQPEDARRVGASPIGKRIPDLQLYLLDAYGHPLPPGAVGELYVGGAGVARGYLNRDELNTTRFLDDPFASA…	Dhab	Dhab	1175.2	match
EPGQHYANGIPIHQQFEARAAARPDAVALMFEEQTLSYGELNTRANQVAHRLLALGVRPDDRVAICVERGPAMIIGLLGILKSGAGYVPLDPAYPLERLAYTLGDSTPVALLSQQSVQQALPVTEVPIISLDDADLQDESVCNPEVAGLTAASLAYVIYTSGSTGLPKGVMVEHRNVARLFSATQDWFGFGEQDVWALFHSFAFDFSVWEIWGALLHGGRLLIVPQLVSRSPQDFHDLLCSAGVTVLNQTPSAFRQLIAAQGENEQAHSLRQVIFGGEALETAMLKPWYARNVNAGTQLVNMYGITETTVHVTYYPLQADDAQRIGASPIGRRIPDLQLYVLDTHGEPVPVGVVGELYVGGAGVARGYLNREALTAERFIDNPFNTAPGARLYRTGDLG…	Dhab	Dhab	1172.5	match
QPGTAYTSETPIHLQFEARAAQQLDAVALVFEEQTLSYGELNARANQVAHRLLAHGVRPDDRVAICVERGPAMIIGLLGILKSGAGYVPLDPAYPLERLAYTLGDSAPVALLSQRSVQSTLPASEVPVISLDDDLQGESVCNPQVPVKPTNLAYVIYTSGSTGLPKGVMVEHRNVARLFSATEEWFGFNQQDVWALFHSFAFDFSVWEIWGALLHGGRLLIVPQLVSRSPEDFYNLLCSAGVTVLNQTPSAFRQLIAAQAENTQAHSLRQVIFGGEALETAMLKPWYARQANAGTQLVNMYGITETTVHVTYYPLQPEDAQRLGASPIGRRIPDLQLYVLDARGEPVPVGVVGELYVGGAGVARGYLNREALTAERFLDNPFSHTADARMYRTGDLGRW…	Dhab	Dhab	1172.3	match
PRKERTQLLEQWNEPGQHYANDTPIHQQFEARAAARPDAVALVFEAQTLSYGELNARANQVAHRLLALGVRPDDRVAICVERDPAMIIGLLGILKSGAGYVPLDPAYPPERLAYTLGDSTPVALLSQQSVQQALPVSQVPVIYLDDAGLQDESVDNPQISVKPDNLAYVIYTSGSTGLPKGVMVEHRNVARLFSATEDWFGFNEQDVWALFHSFAFDFSVWEIWGALLHGGRLLIVPQLVSRSPEDFYTLLCSTAVTVLNQTPSAFRQLITAQGENQQAHSLRQVIFGGEALETAMLKPWYARNVNAATQLVNMYGITETTVHVTYYPLQPEDAQRVGASPIGTRIPDLQLYLLDTCGEPVPVGVVGELYVGGAGVARGYLNREALTAERFIDNPFNTA…	Dhab	Dhab	1181.6	match
LDGCNRSARDYPLEQGYVRLFEAQVAAHPQRIAASCLEQRWSYAELNRRANRLGHALRAAGVGIDQPVALLAERGLDLLGMIVGSFKAGAGYLPLDPGHPTQRLTRIVELSRTLVLVCTQACREQALALFDELGCVDRPRLLVWDEIQQGEGAEHDPQVYSGPQNLAYVIYTSGSTGLPKGVMVEQAGMLNNQLSKVPYLELDENDVIAQTASQSFDISVWQFLAAPLFGARVAIVPNAVAHDPQGLLAHVGEQGITVLESVPSLIQGMLAEERQALDGLRWMLPTGEAMPPELARQWLKRYPRIGLVNAYGPAECSDDVAFFRVDLASTESTYLPIGSPTDNNRLYLLGAGADDAFELVPLGAVGELCVAGTGVGRGYVGDPLRTAQAFVPHPFGAPG…	Dab	Dab	901.5	match
LLPSPAGRRAYPFDEGYVRLFEAQVDRLGERVAATCRDRAWSYRQLDAEANRVAWGLLEAGVERDRAVALLADRGLELMAMMIGTFKAGAAYLPLDPSLPRSRLVNLLKLGGVPALVVGEGHQALARELLEELPEESRPALLDWAAQQGQGKCEQRPGIVAPTNGLAYVIYTSGSTGHPKGVMVEQAGMLNNQLSKVPLLALDENDVIAQTASQSFDISVWQFLAAPLFGAQVDILPNDIAHDPLALSRRVRERGITVLELVPSLIQEVLDDPQETLPGLRWMLSTGEALSPELARRWLTRYPQVGLMNAYGPAECSDDVSFFRVDTQSTGGTYLPIGQATDNNHLQVLDDDLLPVPLGGIGELYVSGTGVGRGYLADPGRTALAFLPDPYAQVPGSRI…	Dab	Dab	875.1	match
LDAVERKHLLIDLNATNVPYPQDATIHQLFEEKVRAQPEAIAVAFQAQRLSYADLNRQANRLAHHLISLGIGPDDRVAICVERGVKMIVGLLGVLKAGAAYVPLDPAYPAERLAYMINDSQPAALLTQRGLQERLPALSMPLVLLDDEHCQGFTECDDNPVVPTLGVRNLAYVIYTSGSTGNPKGVMIEHRGLVNYSVDAARLFGLSQSDTVLQQNTLNFDLSVEEIFPALLAGATLAPSREIFGSEGTENHGIYPTVLHLTAAHWHTLVAEWHNQPQAAEQRLAEVRLINVTGDALSAQKLKLWDEVRPAHTRLINTYGPTEATVSCTAAYVSHDAAAGSEGSGNATIGKPMANTRIYLLDAHQQPVPYGVAGEIFIGGDGVARGYLNLEEVNAERFL…	Dab	Dab	940.1	match
QLLEDRSRTDAPSPAQQCLHHEFERWAGREPDAVAVVSSERALSYGELNAQANRLAHHLIDQGVRPGDLVAICAQRSLAAATAVLAVLKAGGAYVPLDPDDAPARLRELLADADPTLVLSDAAGRRALGENALLAHAVVDLDERRPVWAGASTADPRPAGLSPRHLACAIYPAGATAAPAGAQNEHRALVDRLRWMQDAYRLGAGETVVQQTSLAADAALWELFWTWSNGATVVLAPAGAQSTPAALVELFVRHDIATAHFAPAALAAFLRADGVERCVGLRRLICSGEALSGASLRLAQQRLPWAAIHRLYGPAETAMDATAWTCPPDFAGDRAPIGRPIANTRVYLLDRHRRPLPPGAVGELHIGGAGIGRGYLNRPELTAERFVPDPFAADPAARM…	Ala	Ala	747.9	match
LDAVERQHLLVDLNATDVPYPHDCTIHQLFEAKVQAQPDAIAVAFQAQRLSYAELNRQANRLAHHLIGLGIGPDDRVAICVERGVEMMIGLLGVLKAGAAYVPLDPAYPAERLAYMITDSQPAALLTQRDLQKRLPTLTLPLVLLDDDQRNTFTERDDNPVVEALGVRNLAYVIYTSGSTGNPKGVMIEHRGLVNYSVDAARLFALSQSDTVLQQNTLNFDLSVEEIFPALLAGATLAPSREIFGSEGTENHGIYPTVLHLTAAHWHTLVAEWHNQPQAAAQRLAEVRLINVTGDALSAQKLKLWDEVRPAHTRLINTYGPTEATVSCTAAYVSHDAIAGSEGSGNATIGKPMANTRIYLLDAHQQPVPYGVAGEIFIGGDGVARGYLNLEEVNAERFL…	Dab	Dab	936	match
LPAAERNLLLETFNQTRQDYPTDLCIQHLFEAQVRTQPDAIAVAFQAQRLSYAELNRQANRLAHHLIGLGIGPDDRVAICVERGVEMMVGLLGVLKAGAAYVPLDPAYPAERLAYMIEDSQPAALMTQRHLQEYLPTLTLPLVLLDDDQRKTFTERDDNPVVEALGVRNLAYVIYTSGSTGNPKGVMIEHRGLVNYSVDAARLFDLSPTDTVLQQNTLNFDLSVEEIFPALLAGATLTPSREIFGSEGTENHGINPTVLHLTAAHWHTLVAEWHKQPQVAEQRLQHVRLINVTGDALSAQKLKLWDEVRPAHTRLINTYGPTEATVSCTAAYVSHDAAAGSEGSGNATIGKPMANTRIYLLDAHQQPVPYGVAGEIYIGGDGVARGYLNLEEVNAERFL…	Dab	Dab	939.7	match
LPAAERNLLLETFNQTRQDYPTDLCIQHLFEAQVRTQPDAIAVAVQGQRLSYADLNRQANRLAHHLISLGIVPDDRVAICVERGVEMMIGLLGVLKAGAAYVPLDPAYPAERLAYMITDSQPAALLTLPGLQDRLPALSMPLVLLDDEQYQGLAECDDNPVVPTLGVRNLAYVIYTSGSTGNPKGVMIEHRGLVNYSVDAARLFDLSQSDTVLQQNTLNFDLSVEEIFPALLAGATLAPSREIFGSEGTETHGIQPTVLHLTTAHWHTLVAEWHNQPQAAEQRLQHVRLINVTGDALSAQKLKLWDEVRPAHTLLINTYGPTEATVSCTAAYVSYDAAAGSEGSGNATIGKPMANTRIYLLDAHQQPVPYGVAGEIYIGGDGVARGYLNLEEVNAERFL…	Dab	Dab	927.8	match
KILGDWSNTGASLSMERQNIVQLFQRQVRSTPHKTALVFEQQSLTFAELDDQSSRLSLCLANYKVAPGDLVGACLGRGVRMVVALLAILKADAVYVPIAPDSPVQRICRLLVDSGISLLLSELELCNSFLSDLGTIECVCLAIDAPGWEPEEGELPVPPVIEGRQPAYVIYTSGSTGQPKGVIISHDSISHHCQVIRDYYRITAQDVILQFAPMNVDAALEQLLPGLISGATVVIRSEPLWSPDILCRKVVELGISVLDLPPSYLYELLLEIRDVAGWSRPPSLRLVISGGEALSPETLSLWCGCALSECRLVNAYGPTETTITSTVYEIESRARTFTRLPESVPIGRPLPGESAYILDTQRRPLPVGVPGELYIGGAGVAIGYLNRPELTASTFVENP…	Arg	Arg	920.1	match
DAGERQEALRDWQAPLEALPRGGVAAAFAHQAASAPEAIALVCGDEYLSYAELDMRAERLARGLRARGVAAEALVAIAAERSFDLVVGLLGILKAGAGYLPLDPNYPAERLAYMLRDSGARWLISQETLAERLPCPAEVERLPLETAAWPASADTRPLPEVAGETLAYVIYTSGSTGQPKGVAVSQAALVAHCQAAARTYGVGPGDCQLQFASISFDAAAEQLFVPLLAGARVLLGDAGQWSAQHLADEVERHAVTILDLPPAYLQQQAEELRHAGRRIAVRACILGGEAWDASLLTQQAVQAEAWFNAYGPTEAVITPLAWHCRTQEGGAPAIGRALGARRACILDAALQPCAPGMIGELYIGGQCLARGYLGRPGQTAERFVADPFSGSGERLYRTG…	Arg	Arg	868.8	match
GADEREHLLAGLNATEAPFPQDRTIHQLFEERVQAQPDAIAVAFGAQRLSYAELNRQANRVAHHLISLGIKPDDRVAICVERGVEMLIGVLGVLKAGAAYVPLDPAYPAERLAYMIEDSTPSALLAQRDVQAHLPTLDLPLVLLDEDQRTTLSERDDNPVVETLGAHNLAYVIYTSGSTGVPKGVMVEHRGLFAVSAAWEQLYALHAPLNHLQMAGFFDVFSADLIRSLAFGGTLVLCPRETLMDPPALYRLLSEESIGFADFVLAVLNALLGWVEETGHDLSFMRTVVCGSDIWTAHSARQLRKLCGDHVQVVQAYGVTEASIDSTCFEFEATSQVDGVLPIGRALANTRIYLLDELGQAVPPGVAGELYIGGAGIARGYLNLPQLTAERFMDNPFVA…	Arg	Arg	889.4	match
TTQEQHQLLVEWNNTEADYPLDKSLHQLFEEQAAQNPQGIVVIFEGQKLTYQQLNNRGNQLAHCLRDKGVGLESLVGIFMERSLEMVIGLLGILKAGGAYVPLDPDYPTERLGDILSDSDVSLVLTQESLGDFLPQTGAELLCLDRDWEKIATYSPENPFNLTTPENLAYVIYTSGSTGKPKGVMNIHRGICNTLTYAIGHYNINSEDRILQITSLSFDVSVWEVFLSLISGASLVVAKPDGYKDIDYLIDLIVQEQVTCFTCVPSILRVFLQHPKSKDCHCLKRVIVGGEALSYELNQRFFQQLNCELYNAYGPTEVAVETTIWCCQPNSQISIGTPIANAQVYILDSYLQPVPIGVAGELHIGGMGLARGYLNQPELTAEKFIPHPFAQGKLYKTGD…	Arg	Arg	933.6	match
TPEEQHQLLIEWNQTEVAYSQQCLHQLFEEKVRDNPEAIALIFDGEKLTYRELNSRANQVGHYLQEKGVTSEVLVGIFIERSFEMIIGILGIIKAGGAYVPLDPNYPPERLDYMISDSAISLLLTQQSLVQFLPENQAEILCLDTDWSRIANYSQENLTSPVKPENLAYVIYTSGSTGKPKGVMNIHQGICNTLKYNIDNYNLNSEERILQITPFSFDVSVWEIFLSLTSGATLVVAKPDGYKDIDYLIDLIVQEQVTCFTCVPSILRVFLQHSKSKDCHCLKRVIVGGEALSYELNQRFFQQLNCELYNAYGPTEVAVETTIWCCQPNSQISIGTPIANAQVYILDSYLQPVPIGVAGELHIGGMGLARGYLNQPELTAEKFIPHPFAQGKLYKTGDL…	Arg	Arg	926.2	match
TPEEQHQLLIEWNQTEVAYSQQCLHHLFEEKVRDNSEAIALIFEGKKLTYRELNGRANQVGHYLQEKGVTSEVLVGIFIERSFEMIIGILGIMKAGGAYVPLDPNYPPERLDYMISDSAISLLLTQQSLVQFLPENQAEILCLDTDWSRIANYSQENLTSPVKTENLAYVIYTSGSTGKPKGVMNIHQGICNTLKYNIDNYNLNSEDRILQITPFSFDVSVWEVFSSLTSGATLVVTKPDGYKDIDYLIDLIVQEQVTCFTCVPSILRVFLQHPKSKDCHCLKRVIVGGEALSYELNQRFFQQLNCELYNAYGPTEVAVDATVWCCQPNSQLISIGRPIANVQVYILDSYLQPVPIGVAGELHIGGMGLARGYLNQAELTAEKFIPHPFAEGKLYKTGD…	Arg	Arg	945.7	match
LLLDTWNRTDAPYPADRCVHHLFEQQVQRDPDAVALVVEGRSLSYARLNAQANQLAHYLIARGVRPDDRVAVCAERSFALIVGLLAVLKAGAAYVPFDPAYSSERAAQILADAAPKLVLADRAGRAMFGEQALRDRGVLDLEQDQSLWFDRQGNNPEPAGLHSGRLAYLIYTSGSTGTPKGVMIEHRNVCALIAALQSVYSLSAQDRILQFSSPSFDASVEEIFATLATGATLVLRNDAWLESSAAFVERCARHEITGLSLSTSFWAQLADAWSDLKALPKLRQIVMGGEAVAAHALKRWFDDAQAGPELLNAYGPTETTVDATLHRLRASDPVPSIGRPLANTRAYLLDRFGQPVPLGAVGELFLAGACVGRGYLNRPELTAERFLADPFVADPEARM…	Arg	Arg	922.2	match
ALLEGWNRTEAPYPADRCIHQLFEQQVRRTPDAVALASHDRSLSYRELNAQANRLAHYLIEHGVRPDDRVAICLERSFAMVVGLLAVLKAGGAYVPIDPGYPRDRVAAILADADPAIALVDRVGRASLGADAAGARDLLDLDAADPAWSDRSAADPEPAGLSARNLAYVIYTSGSTGTPKGVQNEHRGVVNRLAWMPEEYRLGAGDTVLQKTSFGFDVSVWEFFWPLLHGATLALAPPDAHKDPAALIELIVRHRVTTVHFVPSMLAVFLQADGVERCAGLRRVICSGEALPGASVRLLHKRLPQTAIHNLYGPTEAAIEATAWTCPRDFAGDTVPIGRPIANARIYLLDPRRQPVPLGAVGELYIGGVGVARGYLNRPELTDERFLPDPFAADPDARM…	Ala	Ala	881.4	match
AAADPTLPCAELPAPPAPAAPARTAGATTLHALFESRAAKSPDAVALVDGGHRVTYRTLNTRANRLARHLRAVGVRTEDRVALRLPRGTDAVTATLAALKAGAAYVPLDPALPEERLTRVLADARPAVVLTPAYLHDRSAEITAHAGHDLNLPVHPDNLAYLLHTSGSTGTPKGVLGTHRGAVNRVDWMSTAYPFRTGDVAVARTAPGFVDAVWELFGPLAAGVPLVLLPTDEARDPALLTAALERHRVSRMVTVPSLLTMLLDESARATDLGTRLACLRTWITSGEPLPPALARRFHDRLPGRTLLNLYGSSETAADATAARIDPAPGTALPERSPIGTPITGVSALVRGPDLRPLPALMPGELYAGGACVARGYHARPAETAAAFPPDPDGGPGARM…	&beta;-Ala	&beta;-Ala	852.8	match
EDEHDQIEVWGNRAVLTDPGPTPVTIPALFAEQVVRAPDAVALVSGDRSWTYRELDEASNRLAHVLAEHGAKPGATVAFLIPRSGEAILSILSVLKTGAAYLPVDPAHPDARIGFMMSDAKPVAALTTADLRSRLDQYDLAVIDMADPAIDRRPSDALSGPRPDDLAYMTYTSGTTGVPKAVAVTHHNVTQLVSALHADLPSGPGQVWSQWHSLVFDVSVWEIWGALLHGGRLVVVPESVGSSPDDLHNLLITEKVSVLCQTPSAAGMLSPEGLESTTLIVAGEACPTELVDRWAPGRVMINAYGPTEATIYAAMSEPLTAGTGVAPIGAPVPGAALFVLDKWLRPAPEGVVGELYVAGHGVATGYIGRPDLTASRFVACPFGETGERMYRTGDLVRWG…	Ala	Ala	725.4	match
AVLTDPGPTPVTIPALFAEQVVRAPDAVALVSGDRSWTYRELDEASNRLAHVLAEHGAKPGATVAFLIPRSGEAILSILSVLKTGAAYLPVDPAHPDARIGFMMSDAKPVAALTTADLRSRLDQYDLAVIDMADPAIDRRPSDALSGPRPDDLAYMTYTSGTTGVPKAVAVTHHNVTQLVSALHADLPSGPGQVWSQWHSLVFDVSVWEIWGALLHGGRLVVVPESVGSSPDDLHNLLITEKVSVLCQTPSAAGMLSPEGLESTTLIVAGEACPTELVDRWAPGRVMINAYGPTEATIYAAMSEPLTAGTGVAPIGAPVPGAALFVLDKWLRPAPEGVVGELYVAGHGVATGYIGRPDLTASRFVACPFGETGERMYRTGDLVRWGSDGQLEYLGRADE…	Ala	Ala	725.6	match
GEAERARVLTEWNDTGVPGVPETFLELFEAQVAARGDAPAVVYEGEVLSYRELDARANRLAGLLVGRGAGPEHFVGVALPRGLDLIVALLAVLKSGAAYVPLDPEYPAERLVHMVTDAAPVVVVTSTDVRTLRTVPRVELDDEATRATLVAAPATGPDVKMSASHPAYVIYTSGSTGRPKGVVISHGSLANFLAWAREDLGAERLRHVVLSTSLSFDVSVVELFAPLSCGGTVEIVRNLLALVDRPGRWSASLVSGVPSAFAQLLEAGLDRADVGMIALAGEALSARDVRRVRAVLPGARVANFYGPTEATVYATAWYGDTPMDAAAPMGRPLRNTCVYVLDDGLRVVPVGVVGELYVAGVGLARGYLGRVGLTAERFVACPFGARGERMYRTGDLVRW…	Ala	Ala	731.9	match
RALHRIFEEQQLRHADKVALIYQPSTTGQGMAPSQSSYRQMNERANRAARLLVAETHGRFLQPNSDGDFIVAVCMQPSEGLVTTLLAIWKAGGAYLPIDPSFPANRIHHILLEAKPTLVIRDDDIDAGRFQGTPTLSTTELYAKSLQLAGSNLLSEEMLRGGNDHTAIVLYTSGSTGVPKGVRLPHESILNRLQWQWATFPYTANEAVSVFKTALTFVDSIAELWGPLMCGLAILVVPKAVTKDPQRLVALLERYKIRRLVLVPTLLRSLLMYLKMEGGGAAQKLLYNLQIWVCSGEPLSVSLASSFFDYFDEGVHRLYNFYGSTEVLGDVTYFACESKKQLSLYDNVPIGIPLSNTVVYLLDADYRPVKNGEIGEIFASGLNLAAGYVNGRDPERFLE…	&beta;-Ala	&beta;-Ala	984.6	match
TVTDLIAAAIAEHRDDIALVVGETEWTYGQLGARAGELAAALAEAGVRRGDIVALATARSADLVAAIWAIIAAGAAYLRSTRLSADRIEYMLRHARPTAVIADGVGAHVVSGALPADTIVVSTTATHAAVPFTPVPVDGADAVSVLYTSGSTGEPKAVVGTHAALANRLAWAVEAWPAATRIAKSPLSFIDGTTELLAGLAAGARTVLAGDETARDGRRLAQLVAAHGVEQLLAVPSLAAVLADERTEDVAELNRWIVSGEALEPRHLHALRTACPTAEIVNSYGSSEVAGDVLAGVQDDAGITLGAAVPGAGIRILDSRLRQLPAGVIGEIYVTGGQLARGYLGRPGQTATRFVAAPGGERMYRTGDLGALLPGGRVVFAGRADDQLKINGHRVEPGE…	&beta;-Ala	&beta;-Ala	779.4	match
AAADPTLPCAELPAPPAPAAPARTAGATTLHALFESRAAKSPDAVALVDGGHRVTYRTLNTRANRLARHLRAVGVRTEDRVALRLPRGTDAVTATLAALKAGAAYVPLDPALPEERLTRVLADARPAVVLTPAYLHDRSAEITAHAGHDLNLPVHPDNLAYLLHTSGSTGTPKGVLGTHRGAVNRVDWMSTAYPFRTGDVAVARTAPGFVDAVWELFGPLAAGVPLVLLPTDEARDPALLTAALERHRVSRMVTVPSLLTMLLDESARATDLGTRLACLRTWITSGEPLPPALARRFHDRLPGRTLLNLYGSSETAADATAARIDPAPGTALPERSPIGTPITGVSALVRGPDLRPLPALMPGELYAGGACVARGYHARPAETAAAFPPDPDGGPGARM…	&beta;-Ala	&beta;-Ala	852.8	match
RDLAQIMRWNDRKLKSERTNLVYDLFSARAHEQDANMAIDAWDGRMSYTELERVSSTWARQLQKQGISQGSWVLFCFEKSRLAVVSMIAILKAGGVCVPIDPRYPVERIRDIIRTTNATIALVGAGKTAALFKSADTAVQTIDITKDIPHGLSDTVVQSNTKIDDPAFGLFTSGSTGVPKCIVVTHSQICTAVQAYKDRFGVTSETRVLQFSSYTFDISIADTFTALFYGGTLCIPSEEDRMSNLQDYMVSVRPNWAVLTPTVSRFLDPGVVKDFISTLIFTGEASREADTVPWIEAGVNLYNVYGPAENTLITTATRIRKGKSSNIGYGVNTRTWVTDVSGACLVPVGSIGELLIESGHLADKYLNRPDRTEAAFLSDLPWIPNYEGDSVRRGRRFYR…	Pro	Pro	891.6	match
ISPRDLAQIMRWNDRKLKSERTNLVYDLFSARAHEQDANMAIDAWDGRMSYTELERVSSTWARQLQKQGISQGSWVLFCFEKSRLAVVSMIAILKAGGVCVPIDPRYPVERIRDIIRTTNATIALVGAGKTAALFKSADTAVQTIDITKDIPHGLSDTVVQSNTKIDDPAFGLFTSGSTGVPKCIVVTHSQICTAVQAYKDRFGVTSETRVLQFSSYTFDISIADTFTALFYGGTLCIPSEEDRMSNLQDYMVSVRPNWAVLTPTVSRFLDPGVVKDFISTLIFTGEASREADTVPWIEAGVNLYNVYGPAENTLITTATRIRKGKSSNIGYGVNTRTWVTDVSGACLVPVGSIGELLIESGHLADKYLNRPDRTEAAFLSDLPWIPNYEGDSVRRGRR…	Pro	Pro	891.4	match
RLKPSTESCTHWLIQERIKTQPNDTAIVSWDGDLTYKELGVLASRLAWKLQGLGVGPESLIPLCFPKSTWAVVAMVAIEMAGGAFVPLDPNAPVARLRGIIEDTKSSLAVASPSCQDTMRDIGIEVFAVDEALLLELSDPADGVKSMAQPDNASVVLFTSGSTGKPKGMVIQHNSLCSSGNAYGCDLEIGPGTRIFQFSAYTFDVGVLDCLVSLMRGATICIPSDHARLNDLAGAMNVTKANWVFLTPTVADLLSPADVPYLKTLCLGGEAISKKCADRWVNCTNLHGLYGPAEASICAWNPAVGQSGRSTNIGRPTSSAFWVVEPNNYKRLVPVGCIGELLIEGPMLARGYLNATADVASNWMENVDWLPGNNNKRVYRTGDLVRRNADGTFEFMGRK…	Pro	Pro	899.8	match
IHDTIHQQCLRCPDSPSVCAWDGNFTYRQLDDLSSALSEEIVRKGAGPEVTIPIVLEKTRWTPVAILAVLKSGSSFVLMDSTHPAARVGSIVQAIGPPVIIVSAQTRSKVATFSTDVVEVGDWLAREVPFEKQQGTRQTGLLKATNAAYLVFTSGSTGKPKGAIVEHASLSTAAKYMASRLHIDSASRVLQFSSHAWDIPVTEVLVTLRMGGCVCVPSEEERTGNLAKASERMKVNWALWTPTVARLFKPEEFPHLKTLVFAGEALSATDLETWCDRVRLVQGYGPAECSLISTVTDPLTRSDNPRCIGLPSGCVAWVVNRDNHELLAPPGATGELVLEGPIVGRGYLGDPGRAASAFISPPAWLMRLRGSGSSNRLYKTGDLVRQHVSSGLLTFVGRN…	Pro	Pro	858.8	match
TEAETSQLLAKRTETAADYPAATMHELFSRQAEKTPEQVAVVFADQHLTYRELDEKSNQLARFLRKKGIGTGSLVGTLLDRSLDMIVGILGVLKAGGAFVPIDPELPAERIAYMLTHSRVPLVVTQNHLRAKVTTPTETIDINTAVIGEESRAPIESLNQPHDLFYIIYTSGTTGQPKGVMLEHRNMANLMHFTFDQTNIAFHEKVLQYTTCSFDVCYQEIFSTLLSGGQLYLITNELRRHVEKLFAFIQEKQISILSLPVSFLKFIFNEQDYAQSFPRCVKHIITAGEQLVVTHELQKYLRQHRVFLHNHYGPSETHVVTTCTMDPGQAIPELPPIGKPISNTGIYILDEGLQLKPEGIVGELYISGANVGRGYLHQPELTAEKFLDNPYQPGERMYR…	Pro	Pro	985.9	match
TKQEKQHLLVELHDSITEYPDKTIHQLFTEQVEKTPEHVAVVFEDEKVTYRELHERSNQLARFLREKGVKKESIIGIMMERSVEMIVGILGILKAGGAFVPIDPEYPKERIGYMLDSVRLVLTQRHLKDKFAFTKETIVIEDPSISHELTEEIDYINESEDLFYIIYTSGTTGKPKGVMLEHKNIVNLLHFTFEKTNINFSDKVLQYTTCSFDVCYQEIFSTLLSGGQLYLIRKETQRDVEQLFDLVKRENIEVLSFPVAFLKFIFNEREFINRFPTCVKHIITAGEQLVVNNEFKRYLHEHNVHLHNHYGPSETHVVTTYTINPEAEIPELPPIGKPISNTWIYILDQEQQLQPQGIVGELYISGANVGRGYLNNQELTAEKFFADPFRPNERMYRTG…	Pro	Pro	996.3	match
TKQEKQHLLVELHDSITEYPDKTIHQLFTEQVEKTPEHVAVVFEDEKVTYRELHERSNQLARFLREKGVKKESIIGIMMERSVEMIVGILGILKAGGAFVPIDPEYPKERIGYMLDSVRLVLTQRHLKDKFAFTKETIVIEDPSISHELTEEIDYINESEDLFYIIYTSGTTGKPKGVMLEHKNIVNLLHFTFEKTNINFSDKVLQYTNAVLTCVTKKFFSTLLSGGQLYLIRKETQRDVEQLFDLVKRENIEVLSFPVAFLKFIFNEREFINRFPTCVKHIITAGEQLVVNNEFKRYLHEHNVHLHNHYGPSETHVVTTYTINPEAEIPELPPIGKPISNTWIYILDQEQQLQPQGIVGELYISGANVGRGYLNNQELTAEKFFADPFRPNERMYRTG…	Pro	Leu	539	no match
ELLTQQEKEQLLTPLSGGTEKPEYETIHTMFERQAAQTPQEIAIQYEGAEISYKELNETANKLARLLRKRGVKHQEPVAVIAGRSPSLAVAVLGILKAGGAIVPIDPSHPAERIRYIIENSSCTHLVTEKDRSVPEAATQIVTFIEEAETEPDGSNVQTINTAEDLLYVIYTSGTTGKPKGVLLEHRNMANLLYDQFTNSGIDFKTNVLQYASPAFDVCYQELFSALLSGGTLHIVPESIKRDAAQLFSFINKHQTDIVFFPTAFAKMLFNEESYAYSFPRCVKHLITAGEQLTVSRLFQQMLRTHGLHLHNHYGPSETHVVSTYTIQPGDDIPEYPPIGKPICHNNMYVINKNKQLQPLGIAGELYISGANTGRGYVNNPALTGEKFLPDLFREGAVM…	Pro	Pro	938.3	match
ELLTQQEKEQLLTPLSGGTEKPEYETIHTMFERQAAQTPQEIAIQYEGAEISYKELNETANKLARILRKRGVKHQEPVAVIAGRSPSLAIAVLGILKAGGAIVPIDPSHPAERIRYIIENSSCTHVVTEKDRSVPEAATQIVTFIEEAETEPDGSNVQTINTAEDLLYVIYTSGTTGKPKGVLLEHRNMANLLYDQFTNSGIDFKTNVLQYASPAFDVCYQELFSALLSGGTLHIVPESIKRDAAQLFSFINKHQTDIVFFPTAFAKMLFNEESYAYSFPRCVKHLITAGEQLTVSRLFQQVLRTHGLHLHNHYGPSETHVVSTYTIQPGDDIPEYPPIGKPICHNNMYVINKNKQLQPFGIAGELYISGANTGRGYVNNPALTGEKFLPDPFREGAVM…	Pro	Pro	951	match
VDPHYPADRIRYILHDCGCSHVVSQAHLPSSLEDNYIITHPEDIESKVDGSNIKSVNNADDLLYMIYTSGTTGKPKGVQFEHRNMANLLKFEYTHSGIDFEADVLQFATPSFDVCYQEIFSALLKGGTLHIVPEAIKRDVPQLFAFINKHQTNIVFLPTAFIKMIFSERELANSFPDGVKHLIAAGEQLMISDLFQDVLRKRGIHLHNHYGPSETHVVSTYTIHPGDPIPELPPIGKPIGCTDLYILNHQKQLQPCGVPGELYISGASVARGYVNHDKLTSDKFSSDPFKPDVIMYRTGDLARRLEDGNIEYIGRADNQVKIRGYRIEPQEIEVTLMNHPDISEAAILIWQDQNGEHELCAYYCSVQKLNTIDLRSYMASELPEYMIPAKWIWVDSIPL…	Pro	Pro	836.2	match
SPEDIDITTDTEKLQLIGEIKDHKPVYETIHAMFEKQAEKTPDARAVIDQAHSLTYKELNESANRLARHLRKKGVMRQEPVAIMMERSTEFVTGILGILKAGGAIVPPHYPSDRINYILNDCGCSHVVSQAHFAPLLETGLNVIYMEDIQIEDGSCLHSVNSADDLLYMIYTSGTTGKPKGVQFEHRNMANLLQFEFTRSGIDFENDVLQFATPAFDVCYQEIFSTLLGGGTLHIVPEAIKRDVPQLFAFIKEHQTTISVSPTAFIKMIFSEQEFANAFPHDVKHLITAGEQLIVSSLLQDVLRQRSMYLHNHYGPSETHVVSAYTIHPGNQIPEFPPIGKPIDCTDLYILNRQKQLQPRGVSGELYISGSSVARGYINNDKLTREKFLPDPFRSGAVM…	Pro	Pro	958.4	match
SRSAVKQGLIDHILVFENYPVQKEIEMLNSQVPDSDLFQIHNFTVADETNYSFYLMVAPAEEIHIKMSYDAALHDRSFVLSVKEHLLNTVSQILDHPHLSPEDIDPHYPSDRINYILNDCGCSHVVSQAHFAPLLETGLNVIYMEDIQIEDGSCLHSVNSADDLLYMIYTSGTTGKPKGVQFEHRNMANLLQFEFTRSGIDFENDVLQFATPAFDVCYQEIFSTLLGGGTLHIVPEAIKRDVPQLFAFIKEHQTTISVSPTAFIKMIFSEQEFANAFPHDVKHLITAGEQLIVSSLLQDVLRQRSMYLHNHYGPSETHVVSAYTIHPGNQIPEFPPIGKPIDCTDLYILNRQKQLQPRGVSGELYISGSSVARGYINNDKLTREKFLPDPFRSGAVMYR…	Pro	Pro	830.4	match
RSREKNEIWNLFNDTAVIDERMPTTIHQQFEQQAEDTPDRVAILFENQTWTYRQLNERSNQLARVLRNQGVGADRVAAILTERSANMMIGILAILKAGGAFLPIDPELPDERRAYLMEDSGADVLVTCVEHTVPPSFEGSVVLLDDPLVYQGDASNLNLSYAENHLLYVIYTSGTTGKPKGVQLEHKTMLNLLAYEREYTQLRFDRVLQFAAMSFDVCYQEIFSTILSGGTLYIIDNEAKREIRELNEFVKTHRIQTAFLPTAFLKLLASEKQYFEPFAECVDHIITAGEQLIMTNTLREMMMRHQVSLHNHYGPSETHVVTMCTVDPEIHQEMPPIGKPISNTEILILNEAGTLQPIGIVGELCIAGISLARGYHNRESLTHEKFVPHPYDANKRMYK…	Pro	Pro	945.1	match
MTKEEERDIQQLFNDTAVAEKRIPTTIHQLFEQQAERNPDHEAVMFGNQTLTYRQLNERSNQLARVLQDKGACTDQVVAVLTDRSAHMIIGILAILKAGAAFLPIDPELPEKRRAFMLKDSGADVLLTCAGHAIPPLFEGEVLLLDDPLLYQGRTDNLNLSCSENDLMYVIYTSGTTGQPKGVQLEHKTMTNLLAYEQDHTQLRFDRVLQFAAMSFDVCYQEMFSALSSGGTLFIIGNEAKRDIRQLNDFVRTHGIQTAFLPTAFLKLLASEKHYFEPFAECVDHIIAAGEQLIATRMLRDMLARHQVTLHNHYGPSETHVVTMYTVDPDTDQELQPIGKPISNTEIFILNEAGTLQPVGIVGELCISGVSLARGYHNRESLTLETFVPHPYDSNQRMY…	Pro	Pro	928.1	match
QLLEDFNAFDRDYPQDLLLHQLFEAQAAAQPDSVAVTYQGQRLSYAELNQWANQIAHRLIAAGVGADDRVAICVERSLEMIAGLVGILKAGAGYVPLDPSYPEERLAYMLEDSAPKMLLTQRGLRERFAQASMPVLLLEADARAENGIDRAPVTNPHPAGLGAQHLAYLIYTSGSTGQPKGVAMPHAPLVNLMQWQIAQSVEDSRPRQRTLQFAALGFDVAFQEIFSTLCAGGELSLIHADTRLNFRRLFEHICEQRIERLYMPCIALQALAEAVVTEPEQPECLLQDVITAGEQLRITEPMRQFFARLNDARLHNHYGPTESHVVTALTLDGDPQTWPTLPSIGQPVANTRIYLLDEHMRPVPVGVAGELYIGGACVARGYLNRNDLTAERFIADPFA…	Pro	OHPip	942	no match
SDAEHHQVVEGWNATGRAASDRTLPELFEEQAARTPRATALTFEGRTVDYADLNARANRLARRLAARGAGPERTVALRLPRSVDLYVAVLAVLKTGAAYLPIDPEYPSDRIAAMLEDARPALVLTEDDVDEDLSGIPDGNLTDAERTAPLTPAHPAYVIYTSGSTGRPKAVVMPGAAVVNLLAWHRREIPAGAGTTVAQFASLSFDVAAQEILSTLLYGATLAVPTDAVRRDADAFAAWLEEYRVNELYAPNLVVEALAEAAAEQGRTLPDLRHIAQAGEALTAGPRVRDFCAALPGRRLHNHYGPAETHVMTGIELPVDPGGWPERVPIGGPVDNARLYVLDGFLRPVPPGVVGELYLAGAGVARGYLNRPGLTAERFVADPFGGPGTRMYRTGDLAR…	Pro	Pro	855.4	match
AERHQVLEEFNDTGLPAEDATLAALFEAQAARTPDTTALLVGGRSLTYAELNARANRLARHLVTLGAGPEQIVAVKLERSLDLYVALLAVLKTGAAYLPVDTAYPAERIAFMMDDARPAVVLTGEDTGQDLSGYDDTDLTDADRTAPLLPAHPAYVIYTSGSTGTPKAVVMPGAALVNLLAWHRREIPGEAGAPVAQFTTIGFDVAAQEILATWLHGKTLAVPSQEVRRSAEQLAAWLDEQHVSELYAPNLVIEALAEAAAEAGRTLPALRHIAQAGEALTLTRTVREFAAAVPGRQLHNHYGPAETHVMTGTALPEDPAAWSEHAPLGRPVSGARVYVLDSALRPVAPGVTGELYLAGAGVSRGYLNRPVLTAERFVADPYAPSPGARMYRTGDLGRW…	Pro	Pro	858.5	match
EERRELLHAGNGAGMPLEAASLPELFRARVAAAPDAVAVEYGEEALRYRELDERANRLAHLLAAHGVGPERIVALALPRSVDLVVAVLAVLKAGAAYLPLDPEYPANRLAHMVTDAQPTLVLTTTETEAKLPDRHPGLLLDDPAVLADLSGRPAHDPVVELHPDHPAYVIYTSGSTGVPKGVVMPAGGLLNLLQWHHRAVGDEPGTRTAQFTAISFDVSAQEVLSSVAFGKTLVIPDEEVRRDAARFAGWLDDRQVDELFAPNLVLEALAEAAVETGRTLPQLRTVAQAGEALTLSRTVRAFHRSAPGRRLHNHYGPTETHVVTAHALGDDPEDWRLPAPIGRPIDNTHAYVRTRAVRLVEPGVVGELYIAGAGLARGYLGRPALTAERFVADPYGLEP…	Pro	Pro	858.6	match
EWNDTQVDYPQDLCIHQLFEKQVDSTPDAIALIARSANAVVFEDQQLTYYELNYRANQLAHYLQSLGVGSDALVGLCVERSLEMVIGLLGILKAGAAYVPLDPEYPPERLSFILEDAQVSVLLTQQSILDRLPQHQANQVCLDTDAQLISQCSQDNLISDVQANNLAYIIYTSGSTGQPKGIAMNQLALSNLILWHRENLKIPRGAKTLQFASINFDVSFQEIFTTWCSGGTLFLIGEELRRDTSALLGFLQQKAIERMFLPFVALQQLAEVAIGGELVNSHLREIITAGEQLQITPAISQWLSKLTDCTLHNHYGPSESHLATSFTLTNSVETWPLLPPVGRPIANAQIYILDRFLQPVPVGVPGELYIAGVLLSQGYFNRPELTLEKFIPNPFKRSR…	MePro	MePro	1213.7	match
AVAVEFKEQQLTYNQLNDRANQLAHYLQSLGVKPDTLVGLCVERSLEMVIGLLGILKAGGAYVPLDPEYPTERLSFILEDTQVKVLLTQRSLLDRLPQCEKAGGQGAGSRGESPSTRDRASTKGKEEVLSLPASYQTQLVCLDTDAELISQCSQDNLITGVQANNLGYIIYTSGSTGQPKGIAMNQLALCNLILWHPDNLKIARGAKTLQFASINFDVSFQEIFTTWCSGGTLFLITKELRHDTSNLLRVIQEKAIQRMFLPVVGLQQLAEFAVGSELVNTHLREIITAGEQLQITPAISKWLSQLSDCTLHNHYGPSESHVATSFTLPNLVNTWPLLPPIGRPISNTQIYILDKYLQPVPIGVPGEVYIAGVLLARGYLNRPELTQEKFIQNPFGGSR…	MePro	Pip	564.9	no match
ERKQVLIDWNRTEKEYPRELCLHHAFEQQAAKTPENIALEYKEQSLSYAGLNERANQLAHLLIAQGVKPDTTVAICVERSMEMIIGILGVLKAGAAYVPIDPAHPEERIAYMLDDSQAVVVLTQAGLADKFTQAAAPVICLGEKLFADRAHVDVDNIQTDVASTNLAYVIYTSGTTGLPKGVAVEHRSAMNMVQAYIAYFGLDESSRVLQFTSFSFDVSVSEIWQALLSGGTLVIEDRESLLPGPDLVRTLRERRISKVSMASSLLASLPVAEYPDLAVLEVGGDACSRELVARYATGRKFFNCYGPTEATVGTVIKQLTLDDDTPTIGRPFPNTKLYVLDQNRKPVPVGVPGELYIGGECLARGYWNRPELTAERFVANPFGQPGERLYRTGDLVRYL…	Trp	Trp	827.3	match
SERERQQVLVDWNETSVAYPQQLCVHQAFEQQVEKTPDAVALVYKDVELTYAELNERANQLAHRLLAEGVKPDELVGICVERSPEMIVAFLGVMKAGAAYVPLDPAHPQERIAYMIEDSQASVLLTQASLTDRLPASSRQVICLDSDELANEPVTNAETSVGEHNLAYVIYTSGSTGLPKGVMIEHRSVINLAYDLIRHFQIDATSRVLQFISFSFDVSVSEIVMSLLAGATLVIEDRESLLPGPELIRVLQEQRITTFAMVSSVLAALPEADLPDLRTIIVGGEAPSRELVARYATGRQFINCYGPTETTVTATLKHCQDDGKNPPIGRPIANTTVYVLDAHLQPVPIGVPGELYIGGKGVARGYWNRPELTAERFIADPFGQADERLYRTGDLVRYL…	Trp	Trp	877.5	match
SQSEQKQVLIEWNETKVDYPTGLCVQQAFEQQVEKTPDAVALIYKDVELTYADLNQRANQLAHRLLAQEVKPDTLVGICVERSPEMIIGIFGVMKAGAAYVPIDPALPQERIAYMVEDSQASILLTQQSLAELLPKTQARVICLDGDSLANEPVANPASEVTEQNLAYVMYTSGSTGLPKGVMVEHHSVVNLAHALIEAFRIQPSSRVLQFTSFSFDVSVSEIVMALLAGAALVIEDREVLLPGPELISVLQQKRITTVSMVSSVLAALPAADLPDLQTLIVGGEAPSRELVARYADRRQFFNCYGPTEATVCSTMMLCNAGMKSAPIGRPLANATLYVLDANQKPVPVGVPGELYIGGKGLARGYWNRPELTAERFIAHPFGAKGERLYRTGDLVRYL…	Trp	Trp	857.4	match
SESERQQVLVEWNQTAEDYPSGLCIHQAFEQQAEKTPDAVAVAYKNRELTYAQLNERANQLAHRLIRKGVKPDTLVGICLERSPEMIIGILGVMKAGAAYVPIDPAHPQERIAYMVADSQASALLTQQSLLEILPVTAAHVICLDSDLLADEPVDNASSEVTEQNLAYVIYTSGSTGLPKGVMIEHHSAINLAYALIDAFDIQPTSRVLQFTSFSFDVSVSEVVMALLAGATLVIEDRESLLPGPELIQVLQEQRITTVSMVSSVLAALPDADLPDLHTLIVGGEAPSRELVARYAPGRQFFNCYGPTEATVCSTMMLCQAGMNNPPIGRPIANATVYVLDANLNPVPVGVPGELYIGGKGLARGYWNRPELTAESFIPHPFGTAGERLYRTGDLVRYR…	Trp	Trp	876.3	match
GVAADPAPLPDTPEAHTETSPLPPRAFTDQAARTPTATALKAADRRLTYAELAHDSKHLAHHLAARGIGPDTRVAVLAPRSVELITALLGIALAGGAYVPVDPDHPADRIAFVLADAAPAAVLCTAQTRPMVPEGFTGLVVTLDEDLPEGDFDDGRVLTAPDADHIAYVIHTSGSTGTPKGAAVTWGGLRNLVADRIERYGIGTDTRLVQLVSPSFDVSMADIWPTLCAGGRLVLAPPGGHTTGDELGDLLADHRITHAVMPAVQLTHLPDRELPALRVLVSGGDALPADTRRRWVARCDLHNEYGVTEATVVSTVTAPLDDAGPLTIGGPIARAGVHVLDGFLRPVPPGVTGELYVTGTGVARGYLNRPTLTAHRFIADPRTRGGRMYRTGDLVRHTH…	Trp	Trp	770.1	match
GVAADPAPLPDTPEAHTETSPLPPRAFTDQAARTPTATALKAADRRLTYAELAHDSKHLAHHLAARGIGPDTRVAVLAPRSVELITALLGIALAGGAYVPVDPDHPADRIAFVLADAAPAAVLCTAQTRPMVPEGFTGLVVTLDEDLPEGDFDDGRVLTAPDADHIAYVIHTSGSTGTPKGAAVTWGGLRNLVADRIERYGIGTDTRLVQLVSPSFDVSMADIWPTLCAGGRLVLAPPGGHTTGDELGDLLADHRITHAVMPAVQLTHLPDRELPALRVLVSGGDALPADTRRRWVARCDLHNEYGVTEATVVSTVTAPLDDAGPLTIGGPIARAGVHVLDGFLRPVPPGVTGELYVTGTGVARGYLNRPTLTAHRFIADPRTRGGRMYRTGDLVRHTH…	Trp	Trp	770.1	match
AEEEVAAVARGHSPRRDLRARTLPELFARQVARTPDAPAVSSDRATWTYAQLDAHAERVARRLAARGVGPESLVALAVPRGVELAALILGIQRAGGAYLPIDPEYPAERVGFLLRDARPALLVGGTGTEPSAADCPRVPAEELLDAGACRAEADVPPPGSLPVDLPAYVVHTSGSTGRPKGVVVTHAGIAALAAEQIERYRLGPGSRVAQLAALGFDVAVAELVMALASGSCLVLPPHGLAGDELASFLRDRRITTALAPAAVLATLPPGDLPDLTDLVTGGEQPPPALIARWAPGRRMFNVYGPTEATVQATSGRCAADGDRSPDIGNPEAGVDAYVLDAALRPVPDGVTGELYLRGRGLARGYLGRPGLTAGRFVADPHTGTGERMYRTGDLVRRVP…	Trp	Trp	750.3	match
PEEHHQLLIEWNDTDHSISPRPFPDLFEAQVAQTPTANALVFGALHLSYQELNARANQLAHQLIYQGIGPGQVIAIDVPRSPEWVIAVLAVLKAGAAYLPLDPSYPASRIIYMLEDVQPCLLITTTNSLISNPKLNIPKLQLDSFPWEASLNVTSEKQDYGLQANIEDNRGTQPLHVSDPAYIIYTSGSTGKPKGVVVTHAGISSMVATQIKYFEVTPESRILQFSSLSFDGVVWELCSALLTGATLVMAPSERVQPGPELIQLIGDYHVTHAVLPPAVLMVLSPDNIPSLTHLIVSGEAASGELVKRWSVGRCLINGYGPTETTVCATLSSPLSGNGIPPIGRAVINVQCYVLDDQLQLLPPGAIGELYISGPGLARGYLNQPQLTAERFLANPFRDI…	Trp	Trp	867.6	match
GPRERERVLTEWNDTPRRPVQGTFADHVARHAAERPGHLAVETAGAAAPGGALTYGELNERANRLARALLARGAGPERFVAVALPRSADLVLSALAAFKAGAAYLPVDPAHPAERITHLVSDAAPTLIVTTSALAASLPDTGTPVLLLDTPETAATLAALPGHDVTDADRPVPLRPEHPAYMIYTSGTTGRPKGVVVTHTGLPGLLDIFTRDCAAGPGSRILQHLSPSFDASFWELAMGLLTGATLVVAPPETTPGPELAELATRHAATHLSLTTSVLGLLPPDSLPDGLTLVVGAEAIPPELVERWSPGRTMLNSYGPTETTVCSTMSGPLSGPAVPPIGSPVANSAVYVLDAALRPVPPGVPGELYAAGAHLARGYHDRRALTAERFVANPFGEPGS…	Trp	Trp	794.2	match
GPRERHRVVEEWNATAKGLAPATLPELFERHVRERPGAEAVVAGDTSLSYAELNARANRLARLLVARGAGPERLVALALPRSAELPVAVLAVAKAGAAYLPLDPAHPAERIAGTLDDAAPVALLTTAAVAAGLPDTDVPRLLLDEEPAAGGGEDAADLTDADRLAPLLPGHPAYVIYTSGTTGRPKGVTVTHSGLPALLDIFTSQLDVVPGSRVLHHLSPAFDGGFWELAMGLLTGAALVVVEPGTVPGPALAALAVRHRVTHAAITPAVLQLIPEGALPAGTTLVVAAETCPPELVARWSAGRLMRNSYGPTETTVCATMSAPLAGAAVPPIGRPIADTAGYVLDDALQPVPPGVPGELYVRGPGLARGYLGRPSLTAGRFVACPFGPAGGVMYRTGD…	Trp	Trp	774.3	match
MTQEDWLEIERWNSDSIDAQDTLIHSEMLKWTSQSPNKAAVAAWDGEWTYAELDNVSSRLAQHINSIDLGKEHAIVPIYFEKSKWVVASMLAVLKAGHAFTLIDPSDPPARTAQVVQQTSATVALTSKLHRETVQSTVGRCIVVDEEFVKSLPQSSELSASVKAHDLAYVIFTSGSTGIPKGIMIEHRSFSSCAIKFGPALGITSDTRALQFGSHAFGACILEIMTTLIHGGCVCIPSDDDRMNNVLEFINRTNVQLGHATPSYMGTFQPEVVPGLKTLVLVGEQMSASVNEVWAPRVQLLNGYGQSESSSICCVAKISPGSSEPNNIGHAVGAHSWIVDPEDPNRLAPIGAVGELVIESAGIARDYIVAPTQDKSPFIKTAPTWYPAKQLPDGFKIYR…	OHVal	OHVal	928.7	match
RAANHSEPTVIDDCIHHLIEQQALINPEAEALSAWDAKFTYTELDRSANRLAHYLIQSTGVQVGDCVHVCFEKSAWYVISILAINKAGAAWIPLDPSHPTERHQQIVSQTGSTLSLTSPANAAKCASVVASVLEVTGEFMETLEEQYKDSKPATSVSPKDVAYILFTSGSTGIPKGVVIEHGALCSSQTSYVRRLGHAPGVRMLQFSSFVFDASIAEIFAPLISGACVCIPSWETQMNSLTGYICKENVTWALLTPSFARTMDPLEVPCLEILILGGEAVSRDVFELWFGKVRLFNAWGPTESCVFGSLHEWESISESQMTIGRPLGGYCWIVDPEDPQKISPLQGTFGEVVIQGPNLLREYLADKDKTASSIVAALPDWAPNRRSHHWNRFYKTGYLA…	Val	Abu	866.5	no match
CMHELIERQVECRPDASPFLLGMPSLRTVSLTLLLTDWLIILLKLGIKPGDLVHVCFEKSIWHFVATLAINKAGAAWSPLDPAHPEQRLRKIVVQTGANLVLTSPSNSMLCSALSEKVLEVTSSLDQKLAETVDSEAPDVAVTPDNVAYVLFTSGSTGTPKGVVIEHRSVCTSQTAMIKRLRVTSDVRMLQFASFVFDMSVGEVIPTLFSGGCVFVPSEDIRMGNIAQYIRDQRINWAFFTPSFLRTLAPKDIPNLEVLLIGGEAIPKEILNTWFGRVRLINGWGPVETCVCSSWHEWKSVDESPLTIGRSAGGFCWIVDPEDPHKLAPIGTVGEVVVQGPTLLREYLGDPERTAASSVKAPKWAPQPDSQHWGRFYKSGDLCSYNSDGTLKFFSRKDT…	Val	Abu	909.9	no match
GIVDLQRQGLLDVQKTEYPRDSSVVDVFHEQVSINPDSIALIHGSEKLSYAQLDRESDRVARWLRHRSFSSDTLIAVLAPRSCETIIAFLGILKANLAYLPLDVKAPAARIDAIVSSLPGNKLILLGANVTPPKLQEAAIDFVPIRDTFTTLTDGTLQDGPTIERPSAQSLAYAMFTSGSTGRPKGVMVQHRNIVRLVKNSNVVAKQPAAARIAHISNLAFDASSWEIYAPLLNGGAIVCADYFTTIDPQALQETFQEHEIRGAMLPPSLLKQCLVQAPDMISRLDILFAAGDRFSSVDALQAQRLVGSGVFNAYGPTENTILSTIYNVAENDSFVNGVPIGSAVSNSGAYIMDKNQQLVPAGVMGELVVTGDGLARGYMDPKLDADRFIQLTVNGSEQ…	Val	Val	796.3	match
LQVNQPDYPRDASVIDVFREQVASIPKSIAVIDASSQLTYTELDERSSQLATWLRRQVTVPEELVGVLAPRSCETIIAFLGIIKANLAYLPLDVNAPAGRIETILSSLPGNRLILLGSDTQAVKLHANSVRFTRISDALVESGSPPTEELSTRPTAQSLAYVMFTSGSTGVPKGVMVEHRGITRLVKNSNVVAKQPAAAAIAHLSNIAFDASSWEIYAPLLNGGTVVCIDYYTTIDIKALEAVFKQHHIRGAMLPPALLKQCLVSAPTMISSLEILFAAGDRLSSQDAILARRAVGSGVYNAYGPTENTVLSTIHNIGENEAFSNGVPIGNAVSNSGAFVMDQNQQLVSAGVIGELVVTGDGLARGYTDSKLRVDRFIYITLDGNRVRAYRTGDRVRHR…	Val	Val	791	match
TTAEEQKVASLNQAFEREAFLAAEKIAVVQGDRALSYADLNGQANQLARYIQSVSCIGADDGIALMLEKSIDTIICILAIWKAGAAYVPLDPTYPPGRVQLILEEIKAKAVLVHSSHASKCERHGAKVIAVDSPAIETAVSQQSAADLPTIASLGNLAYIIFTSGTSGKPKGVLVEQKAVLLLRDALRERYFGRDCTKHHGVLFLSNYVFDFSVEQLVLSVLSGHKLIVPPAEFVADDEFYRMASTHGLSYLSGTPSLLQKIDLARLDHLQVVTAAGEELHATQYEKMRRRFNGPIYNAYGVTETTVYNIIAEFTTNSIFENALREVLPGTRAYVLNAALQPVPFDAVGELYLAGDSVTRGYLNQPLLTDQRFIPNPFCKEEDIAMGRFARLYKTGDLV…	Val	Val	879.6	match
TTAEEQKVASLNQAFEREAFLAAEKIAVVQGDRALSYADLNGQANQLARYIQSVSCIGADDGIALMLEKSIDTIICILAIWKAGAAYVPLDPTYPPGRVQLILEEIKAKAVLVHSSHASKCERHGAKVIAVDSPAIETAVSQQSAADLPTIASLGNLAYIIFTSGTSGKPKGVLVEQKAVLLLRDALRERYFGRDCTKHHGVLFLSNYVFDFSVEQLVLSVLSGHKLIVPPAEFVADDEFYRMASTHGLSYLSGTPSLLQKIDLARLDHLQVVTAAGEELHATQYEKMRRRFNGPIYNAYGVTETTVYNIIAEFTTNSIFENALREVLPGTRAYVLNAALQPVPFDAVGELYLAGDSVTRGYLNQPLLTDQRFIPNPFCKEEDIAMGRFARLYKTGDLV…	Val	Val	879.6	match
AETLEAISLSRAFEFEAFRVPDRAAVVQGDKSLSYTELNKRANQLARYIQSVAHLRPDDKVLLILDKSIDMIICILAIWKTGSAYVPLDPSYPKERVQCISEVVQAKILITESRYASAWGSQTSTILAIDSPKVSNMVNNQATHNLPNIAGIKNLAYIIFTSGTSGKPKGVLVEQGGVLHLRDALRKRYFGIECNEYHAVLFLSNYVFDFSIEQLVLSIMSGHKLIIPEGEFVADDEFYITANGQRLSYLSGTPSLLQQIDLARLNHLQVVTAAGEQLHAAQFNKLRSGFRGPIYNAYGITETTVYNIVSEFSAQSQFENALRELLPGTRAYLLNHATQPVPMNAVGELYLAGDCVARGYLNQPVLTGDRFIQNPFQTEQDIACGSYPRLYRTGDLFRC…	Val	Val	893.8	match
SLHGLFEDIVASTPDRIAIADGTRSLSYSELNERANQLVHLIISSASIVADDRIALLLDKSIDMVIALLAVWKAGAAYVPLDPTYPSQRTELILEESSARTLITTRKHTPRGGTVANVPSVVLDSPETLACLNQQSKENPTTSTQKPSDLAYVIFTSGTTGKPKGVLVEHQSVVQLRNSLIERYFGETNGSHAVLFLSNYVFDFSLEQLCLSVLGGNKLIIPPEEGLTHEAFYDIGRREKLSYLSGTPSVLQQIELSRLPHLHMVTAAGEEFHASQFEKMRSQFAGQINNAYGITETTVYNIITTFKGDAPFTKALCHGIPGSHVYVLNDRLQRVPFNAVGELYLGGDCLARGYLNQDALTNERFIPNPFYEPKQASDSRPQRLYKTGDLVRFRGPHHL…	Val	Val	885.1	match
HLLAPVSVSFHESPSKSLLGWFEEQVATSPSSIAVTDGNRRISYHDINIEANKMANCISSRVKVDMSDRLALVLDKSIEMIVSILAVWKLGAAYVPLDPSYPTQRIEYILEATAAKALITTSKHETGMMCIPGINLISIDDPEVQKELQKQSLENFTSRSSAPSNPAYIIFTSGTTGKPKGVLVEHSSVAKLRDSLVGRYFGDTNGSHAVLFLSNYVFDFSLEQLCLSIFSGNKLVIPPEEGLTHEFFYAVAEAEKLSYISGTPSTLQQIQLSRLNHLQMVTAAGEEFHSSHYDSMRGQFKGPINNAYGITETSVYNIVTTFDADMPFTKALCEELPGTLAYVLNDNLQRVPPNAVGELYIGGECLSLGYLNQKALTEERFIPNPFTCDAEQRLYKTGD…	Val	Val	839	match
ESPSKSLLGWFEEQVATSPSSIAVTDGNRRISYHDINIEANKMANCISSRVKVDMSDRLALVLDKSIEMIVSILAVWKLGAAYVPLDPSYPTQRIEYILEATAAKALITTSKHETGMMCIPGINLISIDDPEVQKELQKQSLENFTSRSSAPSNPAYIIFTSGTTGKPKGVLVEHSSVAKLRDSLVGRYFGDTNGSHAVLFLSNYVFDFSLEQLCLSIFSGNKLVIPPEEGLTHEFFYAVAEAEKLSYISGTPSTLQQIQLSRLNHLQMVTAAGEEFHSSHYDSMRGQFKGPINNAYGITETSVYNIVTTFDADMPFTKALCEELPGTLAYVLNDNLQRVPPNAVGELYIGGECLSLGYLNQKALTEERFIPNPFTCDAEQRLYKTGDMVRSLGSRGIE…	Val	Val	839.1	match
AEERAAETLHAAFEKIAAANGDDLAVAFGDTRLSYRELDARANRLARSLLASRTLAPGDFVALVLDKSEWTVVAILAVWKAGAAYVPIDPGYPDERIAFMLEDTGARAVIADEASYPRISALAGHAARPVLNVHAHASASASELLPAPASAAGGDDFAYAIYTSGTTGRPKAVLVRHRNVLSFSAGLAQRYFGDAGAARQAILFLSSYVFDFSVEQLALSILSGNALLIPESSLLFDDAFYQRMNQERLSYISGTPTQLQLFDLARLDHLHAVLVAGEAFRAHHFDKIRAEYRGPLYNAYGTTETTVYNLVKRFAPDAPYRNDLGHAIANTELHILDGELRELPPGGLGEIYMAGDCVGAGYLNRDELSRERFVANPFRSEDDRRLGRNDTLYKTGDLV…	Val	Val	825.7	match
FEEVAATWPDRVAVVHGDVRLTYRELNERANRLAHHLRSVAEPRADELIALVLDKSELTLVAILAVWKAGAAYMPIDPSYPDDRIAFMLSDTGAKLVLAGEAHGSRVRGLTSGDVLDLEQLDLTGEPAENPVTETTSTELAYAIYTSGTTGKPKAVLVSHGSVDSFRAQLSGRYFGSPDESAEAVLFLANYVFDFSVEQLALSVLGGHKLLVPPPSAADDPAFYELANREGLSYLSGTPTQVERFDLARLSHLRCVLVAGEAFQPQHFEKMRGEFAGPILNAYGTTETTVYNTVHRFEPGDAYRNTLGAPLGNTRLYVLGDGMKLLPTGAVGELYLAGDCVTEGYLHRPELTRERFLPNPFAAESGRFPMIYRTGDVVRRGPDGELQYLGRNDAQVKIN…	Val	Val	834.3	match
QHQAAIQTQCEGLDSSYPETSLHAIVEAFAATQPEAIAVRCGDAVLTYAQLNESADKVADTLLRKGVQPGDVVGICMMRSELLVAALLGVLKAGACYLSIDCALPAERRNWLLEEADVKWALIDESAPALRDATSTLLIGQLVNEQDDPRVSPLAKPVISADARCYYMFTSGSTGTPKATASTHRAVVSLVKGTDYIDIKGDDRFLFFAPLAFDASTFEIWGALLNGAQLVVQPGEAGGLDDLAHTLENQQVSVLWLTSALFQEMVDQYPQAMAGVRHVLTGGDVVSPQSMRSLLARSTGTLTICYGPTEGTVFTTAYSMDKVEQVTDKPLIGWPIAQADAYIVDVFGQLAEPGVPGELFIGGTGITGAYLKRPELNQERFVTLERFPGKTLFRTGDLA…	Val	Val	825.5	match
NEDEAHYLIHELNRTKIDYPRNETISRLFEMQAEQTPNAVAIVSDTQVFTYEDLNSWANQIASVLQIKGVGPDSVVALLTGRTPELIAGMLGILKAGGAYLPIDSNLPVERIAYMLSDSRAALLLQSEKTEKRLLGIECEQIIIEDIQKQGEAKNVESSAGPHSLAYIIYTSGSTGKPKGVMIEQRSVIRLVKNSNYITFTPEDRLLMTSSIGFDVGSFEIFGPLLNGAALHLSDQQTFLDSHQLKRYIEHQGITTIWLTSSLFNHLTEQNEQTFSQLKHLIIGGEALSPSHVNRIRNVCPEVSIWNGYGPTENTTFSTCLHIQKTYELSIPIGRPVGNSTAFILNQWGVLQPVGAVGELCVGGDGVARGYLGRPDLTKEKFVPHPFAPGDRLYRTGDL…	Val	Val	1017	match
SEEERRIVTVDFNNTFAAYPRDLTIQELFEQQAAKTPEHAAVVMDGQMLTYRELNEKANQLAHVLRQNGVGKESIVGLLADRSLEMITGIMGILKAGGAYLGLDPEHPSERLAYMLEDGGVKVVLVQKHLLPLVGEGLMPIVLEEESLRPEDCGNPAIVNGASDLAYVMYTSGSTGKPKGVMVEHRNVTRLVMHTNYVQVRESDRMIQTGAIGFDAMTFEIFGALLHGASLYLVSKDVLLDAEKLGDFLRTNQITTMWLTSPLFNQLSQDNPAMFDSLRALIVGGEALSPKHINRVKSALPDLEIWNGYGPTENTTFSTCYLIEQHFEEQIPIGKPIANSTAYIVDGNNQPQPIGVPGELCVGGDGVARGYVNKPELTAEKFVPNPFAPGETMYRTGDL…	Val	Val	1057.1	match
