# Supplementary material for: Genomes to natural products PRediction Informatics for Secondary Metabolomes (PRISM)
Source: Nucleic Acids Res. 2015 Oct 5;43(20):9645–62. doi: 10.1093/nar/gkv1012 (PMC4787774; doi:10.1093/nar/gkv1012)
Supplement: SUPPLEMENTARY DATA [file supp_gkv1012_nar-01872-z-2015-File017.xlsx]

## Sheet: Sheet1
Cluster	Accession	Database accession	PRISM	Antismash
Aeruginosin	AM990465.1	FJ609416.1	Aeruginosin	Aeruginoside
Anabaenopeptin	AM990463.2	GU174493.1	Anabaenopeptin	Anabaenopeptin
Anabaenopeptin	EF672686.1	GU174493.1	Anabaenopeptilide	Anabaenopeptin
Anatoxin	JF803645.1	FJ477836.1	Anatoxin	Anatoxin
Bacillaene	AL009126.3	AJ634060.2	Bacillaene	Bacillaene
Cyanopeptolin	AM990463.2	DQ075244.1	Cyanopeptin	Cyanopeptolin
Cylindrospermopsin	FJ418586.4	EU140798.1	Cylindrospermopsin	Cylindrospermopsin
Cylindrospermopsin	GQ385961.1	EU140798.1	Cylindrospermopsin	Cylindrospermopsin
Cylindrospermopsin	JN873921.1	EU140798.1	Cylindrospermopsin	Cylindrospermopsin
Cylindrospermopsin	KJ139742.1	EU140798.1	Cylindrospermopsin	Cylindrospermopsin
Cylindrospermopsin	KJ139743.1	EU140798.1	Cylindrospermopsin	Cylindrospermopsin
Cylindrospermopsin	KJ139745.1	EU140798.1	Cylindrospermopsin	Cylindrospermopsin
Elansolid	NC013132.1	HQ680975.1	Elansolid	Elansolid
Enterocin	KM000069.1	AF254925.1	Enterocin	Enterocin
Erythromycin	NC_009142.1	AY623658.2	Megalomicin	Erythromycin
Fredericamycin	KP213175.1	AF525490.2	Fredericamycin	Fredericamycin
Granaticin	GU233672.1	AJ011500.1	Granaticin	Granaticin
Lomaiviticin	KF515737.1	KF731828.1	Lomaiviticin	Lomaiviticin
6-methylsalicylic acid	D85860.2	X55776.1	6-methylsalicylic acid	—
6-methylsalicylic acid	U52151.1	X55776.1	6-methylsalicylic acid	—
Microcystin	AJ441056.1	AF183408.1	Microcystin	Microcystin
Microcystin	AJ536156.1	AF183408.1	Microcystin	Microcystin
Microcystin	AM990462.1	AF183408.1	Microcystin	Microcystin
Microcystin	KC699835.1	AF183408.1	Microcystin	Microcystin
Oocydin	JX315603.1	JX315604.1	Oocydin	Oocydin
Pyochelin	EU088199.1	AF074705.2	Pyochelin	Amychelin
Tautomycetin	EU035755.1	DQ983361.1	Tautomycetin	Tautomycetin
Teicoplanin	AJ632270.1	AJ605139.1	Teicoplanin	Teicoplanin
Tetrahydroxynaphthalene	AF025541.1	D83643.1	Tetrahydroxynaphthalene	—
Tetrahydroxynaphthalene	AF130309.3	D83643.1	Tetrahydroxynaphthalene	—
Tetrahydroxynaphthalene	AF151533.1	D83643.1	Tetrahydroxynaphthalene	—
Tetrahydroxynaphthalene	AF549411.1	D83643.1	Tetrahydroxynaphthalene	Not detected
Vancomycin	HQ679900.1	HE589771.1	Vancomycin	Vancomycin
			Total: 31/33	Total: 26/33
