# Supplementary material for: Genomes to natural products PRediction Informatics for Secondary Metabolomes (PRISM)
Source: Nucleic Acids Res. 2015 Oct 5;43(20):9645–62. doi: 10.1093/nar/gkv1012 (PMC4787774; doi:10.1093/nar/gkv1012)
Supplement: SUPPLEMENTARY DATA [file supp_gkv1012_nar-01872-z-2015-File018.xlsx]

## Sheet: Tailored natural products
Cluster	Tailored?	Number of tailoring domains	Tailoring domains
9-methylstreptimidone	Yes	1	C-methyltransferase
A-102395	Yes	1	2,3-dehydratase
A-500359	Yes	2	2,3-dehydratase; 4,6-dehydratase
A-74528	Yes	9	Type II polyketide priming acyltransferase; Type II polyketide cyclase, clade 4 (angucyclines, 3rd/4th ring); Type II polyketide cyclase, clade 5a (pentangular polyphenols, 4th/5th rings); Type II polyketide cyclase, clade 7 (tetracenomycins/pentangular polyphenols, 1st/2nd/3rd rings); C-11 O-methyltransferase (1); C19 ketoreductase; Anthrone-type oxygenase; Ketosynthase III
A40926	Yes	8	Glycosyltransferase; Chlorination; P450C; P450B; P450D; P450A; Oxidoreductase
A47934	Yes	8	Sulfotransferase; Chlorination; P450C; P450B; P450D; P450A
A54145	Yes	3	Acyl adenylating enzyme; Condensation starter; N-methyltransferase
abyssomicin	No	0
acetylaranotin	No	0
acetylaszonalenin	No	0
acidobactin	Yes	1	Acyl adenylating enzyme
acinetobactin	Yes	3	Heterocyclization; Acyl adenylating enzyme
aclacinomycin_A	Yes	19	4-ketoreductase; Epimerase; Glycosyltransferase; Type II polyketide cyclase, clades 8/9 (multi-family, 1st/2nd/3rd rings); C9 ketoreductase; Anthrone-type oxygenase; Ketosynthase III; Type II polyketide priming acyltransferase; Type II polyketide cyclase, clade 6a (anthracyclines, 4th ring); Carboxy-O-methyltransferase; Oxidoreductase; 3,4-dehydratase; 3-ketoreductase; 4,6-dehydratase; C17 ketore…
actinomycin	Yes	8	Tryptophan dioxygenase; N-methyltransferase; Condensation starter; Aryl formamidase
actinorhodin	Yes	15	3,4-dehydratase; Epimerase; Glycosyltransferase; Type II polyketide cyclase, clade 8a (benzoisochromanequinones, 1st/2nd rings); 4,6-dehydratase; Anthrone-type oxygenase; Acyl adenylating enzyme; Type II polyketide cyclase, clades 8/9 (multi-family, 1st/2nd/3rd rings); Type II polyketide cyclase, clade 6b subtype 2 (tetracyclines/aureolic acids, 4th ring); C9 ketoreductase; Type II polyketide cyc…
aculeximycin	Yes	15	Glycosyltransferase; P450B; 4-aminotransferase; 3-aminotransferase; 2,3-dehydratase; Epimerase; 4,6-dehydratase; C-methyltransferase
aeruginosin	Yes	2	Acyl adenylating enzyme; Chlorination
AF-toxin	Yes	1	C-methyltransferase
aflatoxin	Yes	5	Product template, clade IV (C4/C9, C2/C11 cyclization); Starter unit-acyl carrier protein transacylase (C2)
albicidin	Yes	4	Carbamoyltransferase; Acyl adenylating enzyme; C-methyltransferase
albomycin	Yes	1	Carbamoyltransferase
alnumycin	Yes	4	C9 ketoreductase; Type II polyketide cyclase, clade 8a (benzoisochromanequinones, 1st/2nd rings); Type II polyketide cyclase, clade 3 (benzoisochromanequinones, pyran ring); Ketosynthase III
Alpha_lipomycin	Yes	5	Glycosyltransferase; 4,6-dehydratase; 3-ketoreductase; 4-ketoreductase; 2,3-dehydratase
alternapyrone	Yes	1	C-methyltransferase
alternariol	Yes	2	Product template, clade V (C6/C11, C4/C13 cyclization; Starter unit-acyl carrier protein transacylase (C2)
althiomycin	Yes	2	Heterocyclization
AM-toxin	No	0
ambruticin	Yes	1	Acyl adenylating enzyme
amphotericin	Yes	2	3-aminotransferase; Glycosyltransferase
amychelin	Yes	2	Heterocyclization; Acyl adenylating enzyme
anabaenopeptilide	Yes	5	Formyltransferase; N-methyltransferase; Chlorination; O-methyltransferase
anabaenopeptin	Yes	2	N-methyltransferase; 2-isopropylmalate synthase
anatoxin	Yes	2	Proline dehydrogenase; C-methyltransferase
andrimid	Yes	1	Phenylalanine ammonia lyase
anglomycin	No	0
ansamitocin	Yes	8	Glycosyltransferase; Acyl adenylating enzyme; Carbamoyltransferase; Acetyltransferase; O-methyltransferase (methoxymalonate biosynthesis); Acyl-CoA dehydrogenase (methoxymalonate biosynthesis); 3-hydroxyacyl-CoA dehydrogenase (methoxymalonate biosynthesis); Chlorination
anthramycin	Yes	3	Tryptophan dioxygenase; Aryl formamidase; Reductase
antimycin	Yes	4	Condensation starter; Acyl adenylating enzyme; Tryptophan dioxygenase
apicidin	Yes	3	Transaminase
apoptolidin	Yes	11	4-ketoreductase; Glycosyltransferase; C-methyltransferase; 3-ketoreductase; 2,3-dehydratase; O-methyltransferase (methoxymalonate biosynthesis); Acyl-CoA dehydrogenase (methoxymalonate biosynthesis); 3-hydroxyacyl-CoA dehydrogenase (methoxymalonate biosynthesis)
aranciamycin	Yes	8	Type II polyketide cyclase, clades 8/9 (multi-family, 1st/2nd/3rd rings); C9 ketoreductase; Type II polyketide cyclase, clade 6b subtype 1 (anthracyclines, 4th ring); Type II polyketide cyclase, clade 2 (anthracyclines/tetracyclines/aureolic acids, 3rd ring); Anthrone-type oxygenase; Glycosyltransferase; Oxidoreductase; O-methyltransferase
arthrofactin	Yes	1	Condensation starter
arylomycins	Yes	3	Condensation starter; N-methyltransferase
ascomycin	Yes	5	O-methyltransferase (methoxymalonate biosynthesis); Acyl-CoA dehydrogenase (methoxymalonate biosynthesis); 3-hydroxyacyl-CoA dehydrogenase (methoxymalonate biosynthesis); Cyclodeaminase (pipecolic acid biosynthesis); Acyl adenylating enzyme
asperfuranone	Yes	3	C-methyltransferase; Reductase
aspirochlorine	Yes	1	Chlorination
aspyridone	Yes	2	C-methyltransferase; Reductase
asukamycin	Yes	4	Anthrone-type oxygenase; Nitroreductase; Acyl adenylating enzyme; Ketosynthase III
aurafuron	Yes	1	Acyl adenylating enzyme
aureobasidin	Yes	4	N-methyltransferase
aureothin	No	0
aureusimine	Yes	1	Reductase
auricin	Yes	6	C-6 monooxygenase; Type II polyketide cyclase, clade 4 (angucyclines, 3rd/4th ring); C9 ketoreductase; C15 ketoreductase; Type II polyketide cyclase, clade 8a (benzoisochromanequinones, 1st/2nd rings); Type II polyketide cyclase, clade 10 (angucyclines, 1st/2nd rings)
avermectin	Yes	8	O-methyltransferase; Glycosyltransferase; 4,6-dehydratase; 4-ketoreductase; Epimerase; 2,3-dehydratase; 3-ketoreductase
avilamycin	Yes	7	C-methyltransferase; 4,6-dehydratase; Glycosyltransferase; Chlorination; 2,3-dehydratase; 3-ketoreductase; 4-ketoreductase
azaphilone	Yes	2	C-methyltransferase; Reductase
azicemicin	Yes	9	Oxidoreductase; C-6 monooxygenase; C9 ketoreductase; Type II polyketide cyclase, clades 8/9 (multi-family, 1st/2nd/3rd rings); Type II polyketide cyclase, clade 10 (angucyclines, 1st/2nd rings); C15 ketoreductase; Type II polyketide priming acyltransferase; Type II polyketide cyclase, clade 4 (angucyclines, 3rd/4th ring)
azinomycin	Yes	3	Acyl adenylating enzyme; Acetyltransferase; Reductase
bacillaene	Yes	3	Acyl adenylating enzyme; C-methyltransferase
bacillibactin	Yes	2	Acyl adenylating enzyme; Condensation starter
bacillomycin	Yes	1	Acyl adenylating enzyme
bacitracin	Yes	1	Heterocyclization
bactobolin	No	0
bafilomycin	Yes	4	Acyl adenylating enzyme; 3-hydroxyacyl-CoA dehydrogenase (methoxymalonate biosynthesis); Acyl-CoA dehydrogenase (methoxymalonate biosynthesis); O-methyltransferase (methoxymalonate biosynthesis)
balhimycin	Yes	12	P450A; P450B; P450C; Chlorination; Glycosyltransferase; C-methyltransferase; 2,3-dehydratase; 3-aminotransferase; Epimerase; Acyl adenylating enzyme
barbamide	Yes	6	Chlorination; Acyl adenylating enzyme; O-methyltransferase; N-methyltransferase; Heterocyclization
basiliskamide	Yes	2	C-methyltransferase
bassianolide	Yes	1	N-methyltransferase
BE-14106	Yes	1	Acyl adenylating enzyme
BE-7585A	Yes	14	C-6 monooxygenase; Type II polyketide cyclase, clade 4 (angucyclines, 3rd/4th ring); C9 ketoreductase; C15 ketoreductase; Type II polyketide cyclase, clade 8a (benzoisochromanequinones, 1st/2nd rings); Type II polyketide cyclase, clade 10 (angucyclines, 1st/2nd rings); Anthrone-type oxygenase; Glycosyltransferase; 3-ketoreductase; 4,6-dehydratase; 3,4-dehydratase; 2,3-dehydratase; Thiosugar synth…
beauvericin	Yes	1	N-methyltransferase
benastatin	Yes	7	C-8 C-methyltransferase; Type II polyketide cyclase, clade 5a (pentangular polyphenols, 4th/5th rings); Type II polyketide cyclase, clade 7 (tetracenomycins/pentangular polyphenols, 1st/2nd/3rd rings); Anthrone-type oxygenase; C19 ketoreductase; Ketosynthase III
bicornutin	No	0
bikaverin	Yes	3	Starter unit-acyl carrier protein transacylase (C2); Product template, clade III (C2/C7, C1/C10 cyclization)
bleomycin	Yes	8	Capreomycidine synthase; N-methyltransferase; C-methyltransferase; Acyl adenylating enzyme; Heterocyclization; Nitroreductase; Carbamoyltransferase
bogorol	Yes	2	Acyl adenylating enzyme; Reductase
bongkrekic_acid	Yes	3	C-methyltransferase; O-methyltransferase
borrelidin	No	0
brefeldin	No	0
bryostatin	Yes	3	C-methyltransferase
burkholdac	Yes	1	Acyl adenylating enzyme
C-1027	Yes	7	Chlorination; 4-aminotransferase; N,N-dimethyltransferase; C-methyltransferase; Epimerase; Glycosyltransferase; 4,6-dehydratase
caerulomycin_A	Yes	3	Acyl adenylating enzyme; Heterocyclization; Oxidoreductase
calcimycin	Yes	1	Proline dehydrogenase
calcium_dependent_antibiotic	Yes	2	Condensation starter; Phosphotransferase (1)
calicheamicin	Yes	15	Epimerase; 4-ketoreductase; 4,6-dehydratase; UDP-sugar dehydrogenase; UDP-sugar decarboxylase; N-ethyltransferase; Glycosyltransferase; O-methyltransferase; 3-ketoreductase; 4-aminotransferase; Chlorination; 2,3-dehydratase
calyculin	Yes	12	N-methyltransferase; C-methyltransferase; Heterocyclization; Nitroreductase; O-methyltransferase
candicidin	Yes	3	Glycosyltransferase; 3-aminotransferase; Acyl adenylating enzyme
capreomycin	Yes	3	Capreomycidine synthase; L-arginine hydroxylase; 2,3-diaminopropionate synthase
capuramycin	Yes	2	2,3-dehydratase; 4,6-dehydratase
cephalosporin	Yes	3	Isopenicillin N synthase; Deacetoxycephalosporin C synthase
cephamycin_C	Yes	4	Isopenicillin N synthase; Carbamoyltransferase; Deacetoxycephalosporin C synthase
cereulide	Yes	2	Acyl adenylating enzyme
chaetocin	No	0
chaetoglobosin	Yes	1	C-methyltransferase
chalcomycin	Yes	10	4-aminotransferase; O-methyltransferase; Oxidative deaminase; 4,6-dehydratase; Epimerase; 4-ketoreductase; Glycosyltransferase
chartreusin	Yes	11	Type II polyketide cyclase, clade 2 (anthracyclines/tetracyclines/aureolic acids, 3rd ring); Type II polyketide cyclase, clades 8/9 (multi-family, 1st/2nd/3rd rings); C9 ketoreductase; Glycosyltransferase; 4-ketoreductase; Anthrone-type oxygenase; 4,6-dehydratase; Type II polyketide cyclase, clade 6a (anthracyclines, 4th ring); C17 ketoreductase
chattamycin	Yes	21	C-6 monooxygenase; Type II polyketide cyclase, clade 4 (angucyclines, 3rd/4th ring); C9 ketoreductase; Type II polyketide cyclase, clades 8/9 (multi-family, 1st/2nd/3rd rings); Type II polyketide cyclase, clade 10 (angucyclines, 1st/2nd rings); C15 ketoreductase; Acetyltransferase; 4,6-dehydratase; 2,3-dehydratase; 3-ketoreductase; C-glycosyltransferase; 4-ketoreductase; Glycosyltransferase; Epim…
chejuenolide	Yes	1	C-methyltransferase
chelocardin	Yes	9	Type II polyketide cyclase, clades 8/9 (multi-family, 1st/2nd/3rd rings); C-10 C-methyltransferase; Glycosyltransferase; C-6 C-methyltransferase; Acyl adenylating enzyme; Anthrone-type oxygenase; Type II polyketide cyclase, clade 6b subtype 2 (tetracyclines/aureolic acids, 4th ring); C9 ketoreductase
chivosazol	Yes	10	C-methyltransferase; Heterocyclization; Nitroreductase; O-methyltransferase
chlorizidine_A	Yes	3	Chlorination; Reductase; Proline dehydrogenase
chloroeremomycin	Yes	12	P450A; P450B; P450C; Chlorination; Glycosyltransferase; C-methyltransferase; 2,3-dehydratase; 4-ketoreductase; 3-aminotransferase; Epimerase
chlorothricin	Yes	6	Glycosyltransferase; Chlorination; 3-ketoreductase; 2,3-dehydratase; 4,6-dehydratase
chlortetracycline	Yes	10	Type II polyketide cyclase, clade 2 (anthracyclines/tetracyclines/aureolic acids, 3rd ring); Type II polyketide cyclase, clades 8/9 (multi-family, 1st/2nd/3rd rings); C9 ketoreductase; Type II polyketide cyclase, clade 6b subtype 2 (tetracyclines/aureolic acids, 4th ring); Anthrone-type oxygenase; C-6 C-methyltransferase; C-2 aminotransferase; D-ring O-/N-methyltransferase; Chlorination; Amidotra…
chondramide	Yes	2	N-methyltransferase; Chlorination
chondrochlorens	Yes	4	Chlorination; Acyl adenylating enzyme; 3-hydroxyacyl-CoA dehydrogenase (methoxymalonate biosynthesis); Acyl-CoA dehydrogenase (methoxymalonate biosynthesis)
chromomycin	Yes	18	Type II polyketide cyclase, clade 2 (anthracyclines/tetracyclines/aureolic acids, 3rd ring); 2,3-dehydratase; 3-ketoreductase; Type II polyketide cyclase, clade 6b subtype 2 (tetracyclines/aureolic acids, 4th ring); 4,6-dehydratase; O-methyltransferase; C-10 C-methyltransferase; D-ring O-/N-methyltransferase; Glycosyltransferase; Baeyer-Villiger monooxygenase; 4-ketoreductase; Acetyltransferase; …
chrysomycin	Yes	13	C9 ketoreductase; C-6 monooxygenase; Type II polyketide cyclase, clade 4 (angucyclines, 3rd/4th ring); Type II polyketide cyclase, clade 8a (benzoisochromanequinones, 1st/2nd rings); Type II polyketide cyclase, clade 10 (angucyclines, 1st/2nd rings); C15 ketoreductase; Type II polyketide priming acyltransferase; 4,6-dehydratase; C-glycosyltransferase; Anthrone-type oxygenase; Oxidoreductase; C-me…
cichofactin	Yes	1	Condensation starter
cichorine	Yes	2	Product template, clade I (C2/C7 cyclization PKS); C-methyltransferase
cinerubin	Yes	21	N,N-dimethyltransferase; Oxidoreductase; Type II polyketide cyclase, clade 6a (anthracyclines, 4th ring); Carboxy-O-methyltransferase; Type II polyketide priming acyltransferase; Ketosynthase III; Anthrone-type oxygenase; Type II polyketide cyclase, clades 8/9 (multi-family, 1st/2nd/3rd rings); C9 ketoreductase; Glycosyltransferase; Epimerase; 4-ketoreductase; 2,3-dehydratase; 3-aminotransferase;…
cinnabaramide	Yes	3	Ketosynthase III; Acyl adenylating enzyme; Transaminase
citrinin	Yes	2	C-methyltransferase; Reductase
coelibactin	Yes	5	Acyl adenylating enzyme; Heterocyclization; C-methyltransferase
coelichelin	Yes	1	Formyltransferase
coelimycin	Yes	3	Oxidoreductase; Reductase
colibactin	Yes	5	Condensation starter; Heterocyclization; Nitroreductase; Acyl-CoA dehydrogenase (methoxymalonate biosynthesis)
colistin	Yes	1	Condensation starter
collismycin_A	Yes	4	Oxidoreductase; Acyl adenylating enzyme; Heterocyclization; N-methyltransferase
compactin	Yes	2	C-methyltransferase
complestatin	Yes	6	N-methyltransferase; Chlorination; P450B; P450D; P450A
concanamycin_A	Yes	8	3-hydroxyacyl-CoA dehydrogenase (methoxymalonate biosynthesis); Acyl-CoA dehydrogenase (methoxymalonate biosynthesis); 4,6-dehydratase; Carbamoyltransferase; 3-ketoreductase; 2,3-dehydratase; Glycosyltransferase; O-methyltransferase (methoxymalonate biosynthesis)
corallopyronin_A	Yes	2	C-methyltransferase
coronatine	No	0
corpeptin	No	0
cosmomycin	Yes	7	Epimerase; Glycosyltransferase; Anthrone-type oxygenase; Ketosynthase III; Type II polyketide priming acyltransferase; 4,6-dehydratase
crocacin	Yes	4	Acyl adenylating enzyme; O-methyltransferase
cryptophycin	Yes	4	Acyl adenylating enzyme; C-methyltransferase; Chlorination
cuevaene	Yes	4	Acyl-CoA dehydrogenase (methoxymalonate biosynthesis); 3-hydroxyacyl-CoA dehydrogenase (methoxymalonate biosynthesis); O-methyltransferase (methoxymalonate biosynthesis); Acyl adenylating enzyme
cupriachelin	No	0
curacin	Yes	3	Heterocyclization; C-methyltransferase; O-methyltransferase
cyanopeptin	Yes	1	N-methyltransferase
cyanopeptolin	Yes	2	N-methyltransferase; Chlorination
cycloheximide	Yes	2	C-methyltransferase; Reductase
cyclomarin	Yes	3	N-methyltransferase; 2-isopropylmalate synthase
cyclopiazonic_acid	No	0
cyclosporine	Yes	7	N-methyltransferase
cylindrocyclophane	Yes	1	Acyl adenylating enzyme
cylindrospermopsin	Yes	2	Sulfotransferase; C-methyltransferase
cystomanamide	Yes	1	Acyl adenylating enzyme
cystothiazole_A	Yes	7	L-arginine hydroxylase; Heterocyclization; Nitroreductase; O-methyltransferase
cytochalasin	Yes	2	Reductase; C-methyltransferase
dactylocycline	Yes	16	4-ketoreductase; Glycosyltransferase; Chlorination; D-ring O-/N-methyltransferase; Type II polyketide cyclase, clades 8/9 (multi-family, 1st/2nd/3rd rings); Type II polyketide cyclase, clade 6b subtype 2 (tetracyclines/aureolic acids, 4th ring); Type II polyketide priming acyltransferase; C-6 C-methyltransferase; Anthrone-type oxygenase; Type II polyketide cyclase, clade 2 (anthracyclines/tetracy…
daptomycin	Yes	3	Acyl adenylating enzyme; Condensation starter; Tryptophan dioxygenase
daunorubicin	Yes	13	Type II polyketide cyclase, clade 6b subtype 1 (anthracyclines, 4th ring); 2,3-dehydratase; Glycosyltransferase; C17 ketoreductase; Type II polyketide cyclase, clades 8/9 (multi-family, 1st/2nd/3rd rings); C9 ketoreductase; Anthrone-type oxygenase; Ketosynthase III; Type II polyketide priming acyltransferase; Carboxy-O-methyltransferase; Type II polyketide cyclase, clade 6a (anthracyclines, 4th r…
delftibactin	Yes	1	Acyl adenylating enzyme
depsidomycin	Yes	3	Condensation starter; Transaminase; Formyltransferase
depudecin	No	0
desmethylbassianin	Yes	1	C-methyltransferase
destruxin	Yes	3	Heterocyclization; N-methyltransferase
diaphorin	Yes	2	C-methyltransferase; O-methyltransferase
difficidin	Yes	3	C-methyltransferase
disorazole	Yes	4	C-methyltransferase; Heterocyclization; Nitroreductase
divergolide	Yes	2	Acyl adenylating enzyme; Nitroreductase
dothistromin	Yes	3	Starter unit-acyl carrier protein transacylase (C2); Starter unit-acyl carrier protein transacylase (C6); Product template, clade IV (C4/C9, C2/C11 cyclization)
doxorubicin	Yes	7	C17 ketoreductase; Type II polyketide cyclase, clades 8/9 (multi-family, 1st/2nd/3rd rings); C9 ketoreductase; Anthrone-type oxygenase; Ketosynthase III; Type II polyketide priming acyltransferase; Carboxy-O-methyltransferase
dynemicin	No	0
ebelactone	No	0
echinocandin	No	0
echinomycin	Yes	4	Acyl adenylating enzyme; Condensation starter; N-methyltransferase
elansolid	Yes	5	Acyl adenylating enzyme; C-methyltransferase
elloramycin	Yes	7	Anthrone-type oxygenase; Type II polyketide cyclase, clade 5b (tetracenomycins, 4th ring); Type II polyketide cyclase, clade 1 (tetracenomycins/pentangular polyphenols, 3rd ring); Type II polyketide cyclase, clade 7 (tetracenomycins/pentangular polyphenols, 1st/2nd/3rd rings); Glycosyltransferase; O-methyltransferase
enacyloxin	Yes	4	C-methyltransferase; Chlorination; Carbamoyltransferase
endocrocin	Yes	2	Product template, clade I (C2/C7 cyclization PKS); Product template, clade V (C6/C11, C4/C13 cyclization
enduracidin	Yes	5	PLP-dependent aminotransferase (MppQ); PLP-dependent aminotransferase (MppP); Chlorination; Condensation starter; Acyl adenylating enzyme
enniatin	Yes	1	N-methyltransferase
enterobactin	Yes	2	Acyl adenylating enzyme; Condensation starter
enterocin	Yes	5	Acyl adenylating enzyme; C9 ketoreductase; Type II polyketide priming acyltransferase; Favorskiiase; Phenylalanine ammonia lyase
entolysin	No	0
eponemycin	Yes	1	C-methyltransferase
epothilone	Yes	3	Heterocyclization; Nitroreductase; C-methyltransferase
epoxomicin	Yes	4	Oxidoreductase; Condensation starter; N-methyltransferase; C-methyltransferase
equisetin	Yes	2	C-methyltransferase; Reductase
erdacin	Yes	3	Type II polyketide cyclase, clade 8a (benzoisochromanequinones, 1st/2nd rings); C9 ketoreductase; Type II polyketide cyclase, clade 3 (benzoisochromanequinones, pyran ring)
ergovaline	No	0
erythrochelin	Yes	1	Condensation starter
erythromycin	Yes	12	Epimerase; Oxidative deaminase; 4-aminotransferase; 2,3-dehydratase; N,N-dimethyltransferase; Glycosyltransferase; 4-ketoreductase; 3-ketoreductase; O-methyltransferase; C-methyltransferase; 3-aminotransferase
esmeraldin	Yes	1	Acyl adenylating enzyme
ET-743	Yes	3	Reductase; Acyl adenylating enzyme; O-methyltransferase (methoxymalonate biosynthesis)
etnangien	Yes	4	C-methyltransferase; O-methyltransferase
exochelin	Yes	1	Formyltransferase
faerifungin	No	0
FD-594	Yes	12	Type II polyketide priming acyltransferase; Type II polyketide cyclase, clade 5a (pentangular polyphenols, 4th/5th rings); Type II polyketide cyclase, clade 7 (tetracenomycins/pentangular polyphenols, 1st/2nd/3rd rings); C19 ketoreductase; Anthrone-type oxygenase; 2,3-dehydratase; 3-ketoreductase; Glycosyltransferase; Ketosynthase III; C11 ketoreductase
FD-891	Yes	1	O-methyltransferase
fengycin	Yes	1	Condensation starter
ferrichrome	No	0
filipin	Yes	1	P450B
fimsbactin	Yes	3	Acyl adenylating enzyme; Heterocyclization
FK228	Yes	2	Acyl adenylating enzyme; Heterocyclization
FK506	Yes	5	O-methyltransferase (methoxymalonate biosynthesis); Acyl-CoA dehydrogenase (methoxymalonate biosynthesis); 3-hydroxyacyl-CoA dehydrogenase (methoxymalonate biosynthesis); Cyclodeaminase (pipecolic acid biosynthesis); Acyl adenylating enzyme
fluostatin	Yes	8	C-6 monooxygenase; C15 ketoreductase; Type II polyketide cyclase, clade 8a (benzoisochromanequinones, 1st/2nd rings); Type II polyketide cyclase, clade 10 (angucyclines, 1st/2nd rings); C9 ketoreductase; Type II polyketide cyclase, clade 4 (angucyclines, 3rd/4th ring); Anthrone-type oxygenase
fostriecin	Yes	1	P450B
FR-008	Yes	3	Glycosyltransferase; 3-aminotransferase; Acyl adenylating enzyme
FR901464	Yes	2	C-methyltransferase
fredericamycin	Yes	10	Type II polyketide priming acyltransferase; Type II polyketide cyclase, clade 4 (angucyclines, 3rd/4th ring); Type II polyketide cyclase, clade 5a (pentangular polyphenols, 4th/5th rings); Type II polyketide cyclase, clade 1 (tetracenomycins/pentangular polyphenols, 3rd ring); Type II polyketide cyclase, clade 7 (tetracenomycins/pentangular polyphenols, 1st/2nd/3rd rings); Anthrone-type oxygenase…
frenolicin	Yes	6	Ketosynthase III; Type II polyketide priming acyltransferase; Type II polyketide cyclase, clade 8a (benzoisochromanequinones, 1st/2nd rings); C9 ketoreductase; Type II polyketide cyclase, clade 3 (benzoisochromanequinones, pyran ring); Anthrone-type oxygenase
friulimicin	Yes	3	Acyl adenylating enzyme; Condensation starter; Cyclodeaminase (pipecolic acid biosynthesis)
frontalamide	No	0
fumagillin	Yes	1	C-methyltransferase
fumiquinazoline	No	0
fumitremorgin	No	0
fumonisin	Yes	2	C-methyltransferase
fungisporin	No	0
fusaricidin	Yes	1	Condensation starter
fusaridione_A	Yes	2	C-methyltransferase; Reductase
fusarin	Yes	2	C-methyltransferase; Reductase
fuscachelin	Yes	2	Condensation starter; Acyl adenylating enzyme
galbonolide	No	0
GE81112	Yes	4	Cyclodeaminase (pipecolic acid biosynthesis); Hydroxylase (pipecolic acid biosynthesis); Capreomycidine synthase; Chlorination
geldanamycin	Yes	5	Acyl adenylating enzyme; Carbamoyltransferase; Acyl-CoA dehydrogenase (methoxymalonate biosynthesis); 3-hydroxyacyl-CoA dehydrogenase (methoxymalonate biosynthesis); O-methyltransferase (methoxymalonate biosynthesis)
gephyronic_acid	Yes	7	O-methyltransferase; C-methyltransferase
gilvocarcin	Yes	8	C-glycosyltransferase; Anthrone-type oxygenase; 4,6-dehydratase; Type II polyketide cyclase, clade 4 (angucyclines, 3rd/4th ring); C9 ketoreductase; Type II polyketide cyclase, clades 8/9 (multi-family, 1st/2nd/3rd rings); Type II polyketide priming acyltransferase; 4-ketoreductase
glidobactin_A	Yes	1	Condensation starter
gliotoxin	No	0
gobichelin	Yes	2	Heterocyclization; Acyl adenylating enzyme
gramicidin	Yes	2	Formyltransferase; Reductase
granaticin	Yes	9	C-glycosyltransferase; 4,6-dehydratase; 3,4-dehydratase; Epimerase; 3-ketoreductase; 2,3-dehydratase; C9 ketoreductase; Type II polyketide cyclase, clade 8a (benzoisochromanequinones, 1st/2nd rings); Type II polyketide cyclase, clade 3 (benzoisochromanequinones, pyran ring)
grincamycin	Yes	16	C-6 monooxygenase; Type II polyketide cyclase, clade 4 (angucyclines, 3rd/4th ring); C9 ketoreductase; Type II polyketide cyclase, clade 8a (benzoisochromanequinones, 1st/2nd rings); Type II polyketide cyclase, clade 10 (angucyclines, 1st/2nd rings); C15 ketoreductase; Glycosyltransferase; Epimerase; C-glycosyltransferase; 4,6-dehydratase; 4-ketoreductase; 3,4-dehydratase; 2,3-dehydratase; 3-keto…
griselimycin	Yes	5	Condensation starter; N-methyltransferase
griseobactin	Yes	2	Acyl adenylating enzyme; Condensation starter
griseofulvin	Yes	3	Chlorination; Starter unit-acyl carrier protein transacylase (C2); Product template, clade V (C6/C11, C4/C13 cyclization
griseorhodin	Yes	7	Type II polyketide cyclase, clades 8/9 (multi-family, 1st/2nd/3rd rings); C-11 O-methyltransferase (2); Type II polyketide cyclase, clade 1 (tetracenomycins/pentangular polyphenols, 3rd ring); Type II polyketide cyclase, clade 5a (pentangular polyphenols, 4th/5th rings); C19 ketoreductase; Type II polyketide cyclase, clade 7 (tetracenomycins/pentangular polyphenols, 1st/2nd/3rd rings); Anthrone-t…
griseoviridin	Yes	9	Transaminase; Condensation starter; Acyl adenylating enzyme; N-methyltransferase; Heterocyclization; Nitroreductase
griseusin	Yes	3	C9 ketoreductase; Type II polyketide cyclase, clades 8/9 (multi-family, 1st/2nd/3rd rings); Type II polyketide cyclase, clade 10 (angucyclines, 1st/2nd rings)
guadinomine	Yes	2	Acyl-CoA dehydrogenase (methoxymalonate biosynthesis); Carbamoyltransferase
gulmirecin	No	0
halstoctacosanolide	No	0
hassallidin	Yes	2	Condensation starter; N-methyltransferase
hatomarubigin	Yes	8	Type II polyketide cyclase, clade 4 (angucyclines, 3rd/4th ring); C15 ketoreductase; Anthrone-type oxygenase; C9 ketoreductase; Type II polyketide cyclase, clade 8a (benzoisochromanequinones, 1st/2nd rings); Type II polyketide cyclase, clade 10 (angucyclines, 1st/2nd rings); C-6 monooxygenase; C-11 O-methyltransferase (2)
HC-toxin	No	0
Hectochlorin	Yes	8	Acyl adenylating enzyme; C-methyltransferase; Heterocyclization; Nitroreductase
Hedamycin	Yes	14	Ketosynthase III; Anthrone-type oxygenase; 2,3-dehydratase; N,N-dimethyltransferase; 4-ketoreductase; 3-aminotransferase; C-glycosyltransferase; Epimerase; Type II polyketide priming acyltransferase; Type II polyketide cyclase, clades 8/9 (multi-family, 1st/2nd/3rd rings); C9 ketoreductase
herbimycin	Yes	5	Acyl adenylating enzyme; Carbamoyltransferase; Acyl-CoA dehydrogenase (methoxymalonate biosynthesis); O-methyltransferase (methoxymalonate biosynthesis); 3-hydroxyacyl-CoA dehydrogenase (methoxymalonate biosynthesis)
herboxidiene	Yes	2	O-methyltransferase; Carbamoyltransferase
heterobactin	Yes	2	Formyltransferase; Condensation starter
himastatin	Yes	1	Acyl adenylating enzyme
hitachimycin	Yes	1	Phenylalanine ammonia lyase
hormaomycin	Yes	2	Condensation starter; Chlorination
hygrocin	Yes	2	Nitroreductase; Acyl adenylating enzyme
hygromycin_A	No	0
hypothemycin	Yes	1	Product template, clade I (C2/C7 cyclization PKS)
incednine	Yes	13	Glycosyltransferase; 4,6-dehydratase; N,N-dimethyltransferase; 2,3-dehydratase; 3-ketoreductase; 3,4-dehydratase; 4-aminotransferase; 3-hydroxyacyl-CoA dehydrogenase (methoxymalonate biosynthesis); Acyl-CoA dehydrogenase (methoxymalonate biosynthesis); O-methyltransferase (methoxymalonate biosynthesis)
indanomycin	Yes	1	Proline dehydrogenase
isoflavipucine	Yes	1	Reductase
iturin	Yes	1	Acyl adenylating enzyme
jadomycin	Yes	14	Type II polyketide cyclase, clade 4 (angucyclines, 3rd/4th ring); C9 ketoreductase; Type II polyketide cyclase, clade 8a (benzoisochromanequinones, 1st/2nd rings); Type II polyketide cyclase, clade 10 (angucyclines, 1st/2nd rings); C15 ketoreductase; Anthrone-type oxygenase; C-6 monooxygenase; 2,3-dehydratase; 3-ketoreductase; Glycosyltransferase; 4,6-dehydratase; Epimerase; 4-ketoreductase
jagaricin	No	0
jamaicamide	Yes	3	Acyl adenylating enzyme; C-methyltransferase; O-methyltransferase
jawsamycin	Yes	1	N-methyltransferase
JBIR-06	Yes	4	Condensation starter; Acyl adenylating enzyme; C-methyltransferase
JBIR-34	Yes	3	Chlorination; Heterocyclization
jerangolid	No	0
kalimantacin	Yes	3	C-methyltransferase; Carbamoyltransferase; Acyl adenylating enzyme
kedarcidin	Yes	17	2,3-dehydratase; 4-aminotransferase; N,N-dimethyltransferase; Glycosyltransferase; Acyl adenylating enzyme; 4-ketoreductase; C-methyltransferase; Nitroreductase; Acyl-CoA dehydrogenase (methoxymalonate biosynthesis); Chlorination; 3-ketoreductase; Epimerase
kendomycin	Yes	2	Acyl adenylating enzyme; Oxidoreductase
kijanimicin	Yes	13	Glycosyltransferase; 2,3-dehydratase; 4-ketoreductase; C-methyltransferase; 3-aminotransferase; 4,6-dehydratase; 4-aminotransferase; 3-ketoreductase; Epimerase
kinamycin	Yes	7	Anthrone-type oxygenase; Type II polyketide cyclase, clade 4 (angucyclines, 3rd/4th ring); C9 ketoreductase; Type II polyketide cyclase, clade 8a (benzoisochromanequinones, 1st/2nd rings); Type II polyketide cyclase, clade 10 (angucyclines, 1st/2nd rings); C15 ketoreductase; C-6 monooxygenase
kirromycin	Yes	2	C-methyltransferase
koranimine	Yes	1	Reductase
kosinostatin	Yes	13	Type II polyketide cyclase, clade 2 (anthracyclines/tetracyclines/aureolic acids, 3rd ring); 4,6-dehydratase; Type II polyketide cyclase, clades 8/9 (multi-family, 1st/2nd/3rd rings); C9 ketoreductase; Anthrone-type oxygenase; Type II polyketide cyclase, clade 6a (anthracyclines, 4th ring); Epimerase; Glycosyltransferase; 2,3-dehydratase; 3-ketoreductase; Oxidoreductase; Carboxy-O-methyltransfera…
kutznerides	Yes	3	Chlorination; Acyl adenylating enzyme
L-155175	Yes	1	Acyl adenylating enzyme
lactimidomycin	Yes	2	C-methyltransferase
lactonamycin	Yes	12	Type II polyketide cyclase, clade 7 (tetracenomycins/pentangular polyphenols, 1st/2nd/3rd rings); Type II polyketide cyclase, clade 5b (tetracenomycins, 4th ring); Anthrone-type oxygenase; C-11 O-methyltransferase (2); Glycosyltransferase; 3-ketoreductase; 2,3-dehydratase; 3,4-dehydratase; 4-ketoreductase; 4,6-dehydratase; Epimerase
laidlomycin	No	0
landomycin	Yes	16	C-6 monooxygenase; Type II polyketide cyclase, clade 4 (angucyclines, 3rd/4th ring); C9 ketoreductase; Type II polyketide cyclase, clade 8a (benzoisochromanequinones, 1st/2nd rings); Type II polyketide cyclase, clade 10 (angucyclines, 1st/2nd rings); C15 ketoreductase; 4,6-dehydratase; 3,4-dehydratase; 3-ketoreductase; 2,3-dehydratase; C-glycosyltransferase; Glycosyltransferase; Epimerase; 4-keto…
lankacidin	Yes	1	C-methyltransferase
lankamycin	Yes	14	4,6-dehydratase; C-methyltransferase; O-methyltransferase; 3-ketoreductase; Glycosyltransferase; Acetyltransferase; 4-aminotransferase; Oxidative deaminase; 4-ketoreductase; Epimerase
lasalocid	No	0
laspartomycin	Yes	3	Acyl adenylating enzyme; Condensation starter; Cyclodeaminase (pipecolic acid biosynthesis)
legioliulin	Yes	1	Acyl adenylating enzyme
leinamycin	Yes	4	Heterocyclization; Nitroreductase; C-methyltransferase
lichenysin	Yes	1	Condensation starter
lobophorin	Yes	11	Epimerase; 3-ketoreductase; 4,6-dehydratase; 3-aminotransferase; C-methyltransferase; Glycosyltransferase; 2,3-dehydratase; 4-aminotransferase
locillomycin	Yes	1	Acyl adenylating enzyme
lomaiviticin	Yes	15	2,3-dehydratase; Type II polyketide cyclase, clade 4 (angucyclines, 3rd/4th ring); C9 ketoreductase; Type II polyketide cyclase, clades 8/9 (multi-family, 1st/2nd/3rd rings); Anthrone-type oxygenase; 2-isopropylmalate synthase; C-glycosyltransferase; O-methyltransferase; 4-ketoreductase; Epimerase; 3-ketoreductase; 4,6-dehydratase; 4-aminotransferase; Type II polyketide priming acyltransferase
lovastatin	Yes	1	C-methyltransferase
luminaolide	Yes	12	C-methyltransferase; O-methyltransferase; Formyltransferase; N-methyltransferase
luminmycin	Yes	1	Condensation starter
lyngbyatoxin	Yes	2	N-methyltransferase; Reductase
lysobactin	No	0
lysolipin	Yes	11	Anthrone-type oxygenase; C19 ketoreductase; Type II polyketide cyclase, clade 7 (tetracenomycins/pentangular polyphenols, 1st/2nd/3rd rings); Type II polyketide cyclase, clade 1 (tetracenomycins/pentangular polyphenols, 3rd ring); Type II polyketide cyclase, clade 5a (pentangular polyphenols, 4th/5th rings); Glycosyltransferase; C-11 O-methyltransferase (2); C11 ketoreductase; Chlorination
macbecin	Yes	7	Acyl adenylating enzyme; Carbamoyltransferase; Acyl-CoA dehydrogenase (methoxymalonate biosynthesis); 3-hydroxyacyl-CoA dehydrogenase (methoxymalonate biosynthesis); O-methyltransferase (methoxymalonate biosynthesis)
macrolactin	No	0
maduropeptin	Yes	7	C-methyltransferase; UDP-sugar decarboxylase; UDP-sugar dehydrogenase; 4-aminotransferase; Acyl adenylating enzyme; Glycosyltransferase; Chlorination
malbrancheamide	Yes	1	Reductase
malleilactone	Yes	3	C-methyltransferase; Reductase; Acyl adenylating enzyme
mannopeptimycin	Yes	6	Glycosyltransferase; Acetyltransferase; Capreomycidine synthase; PLP-dependent aminotransferase (MppP); PLP-dependent aminotransferase (MppQ)
marinopyrrole	Yes	5	Proline dehydrogenase; Reductase; Chlorination
massetolide	No	0
medermycin	Yes	9	Type II polyketide cyclase, clade 8a (benzoisochromanequinones, 1st/2nd rings); 3-aminotransferase; 4,6-dehydratase; 2,3-dehydratase; N,N-dimethyltransferase; 4-ketoreductase; C-glycosyltransferase; C9 ketoreductase; Type II polyketide cyclase, clade 3 (benzoisochromanequinones, pyran ring)
megalomicin	Yes	10	Glycosyltransferase; Acetyltransferase; 3-aminotransferase; N,N-dimethyltransferase; Epimerase; 4-ketoreductase; 3-ketoreductase
meilingmycin	Yes	2	Acyl adenylating enzyme; O-methyltransferase
melithiazol	Yes	6	Heterocyclization; Nitroreductase; O-methyltransferase
mensacaricin	Yes	8	Anthrone-type oxygenase; Type II polyketide cyclase, clade 8a (benzoisochromanequinones, 1st/2nd rings); Type II polyketide cyclase, clade 3 (benzoisochromanequinones, pyran ring); C9 ketoreductase; Type II polyketide cyclase, clades 8/9 (multi-family, 1st/2nd/3rd rings); Type II polyketide cyclase, clade 10 (angucyclines, 1st/2nd rings)
meridamycin	No	0
methylsalicylic_acid	No	0
methymycin	No	0
micacocidin	Yes	8	Acyl adenylating enzyme; Heterocyclization; C-methyltransferase
microcystin	Yes	6	O-methyltransferase; Acyl adenylating enzyme; C-methyltransferase; N-methyltransferase
micropeptin	Yes	2	N-methyltransferase; O-methyltransferase
microsclerodermin	Yes	2	Acyl adenylating enzyme; N-methyltransferase
midecamycin	Yes	18	Oxidative deaminase; 4-aminotransferase; Epimerase; Glycosyltransferase; 3-hydroxyacyl-CoA dehydrogenase (methoxymalonate biosynthesis); Acyl-CoA dehydrogenase (methoxymalonate biosynthesis); C-methyltransferase; 3-ketoreductase; 4-ketoreductase; Acetyltransferase; 2,3-dehydratase; 4,6-dehydratase; 3-aminotransferase; 3,4-isomerase; N,N-dimethyltransferase; O-methyltransferase (methoxymalonate bi…
migrastatin	Yes	3	C-methyltransferase; O-methyltransferase
mirubactin	Yes	2	Condensation starter; Acyl adenylating enzyme
misakinolide	Yes	7	O-methyltransferase; C-methyltransferase
mithramycin	Yes	16	4,6-dehydratase; Anthrone-type oxygenase; Acyl adenylating enzyme; Type II polyketide cyclase, clades 8/9 (multi-family, 1st/2nd/3rd rings); Type II polyketide cyclase, clade 6b subtype 2 (tetracyclines/aureolic acids, 4th ring); Type II polyketide cyclase, clade 2 (anthracyclines/tetracyclines/aureolic acids, 3rd ring); C-methyltransferase; 3-ketoreductase; 2,3-dehydratase; Glycosyltransferase; …
ML-449	Yes	1	Acyl adenylating enzyme
monacolin	Yes	2	C-methyltransferase
monascorubrin	Yes	2	C-methyltransferase; Reductase
monensin	Yes	1	O-methyltransferase
monodictyphenone	Yes	2	Product template, clade V (C6/C11, C4/C13 cyclization; Starter unit-acyl carrier protein transacylase (C2)
mulundocandin	Yes	4	Transaminase; 2-isopropylmalate synthase
mupirocin	Yes	2	C-methyltransferase
muraymycin	Yes	1	Nitroreductase
mycinamicin	Yes	11	O-methyltransferase; 4-ketoreductase; Glycosyltransferase; 3-aminotransferase; Oxidative deaminase; 4-aminotransferase; N,N-dimethyltransferase; Epimerase; 4,6-dehydratase
mycobactin	Yes	2	Heterocyclization; Acyl adenylating enzyme
mycolactone	No	0
mycophenolic_acid	Yes	2	Product template, clade I (C2/C7 cyclization PKS); C-methyltransferase
mycosubtilin	Yes	1	Acyl adenylating enzyme
mycotrienin	Yes	3	Acyl adenylating enzyme; Nitroreductase
myxalamid	Yes	1	Reductase
myxochromide_S	Yes	1	N-methyltransferase
myxoprincomide	Yes	2	Acyl adenylating enzyme; N-methyltransferase
myxopyronin	Yes	2	C-methyltransferase
myxothiazol	Yes	6	Heterocyclization; Nitroreductase; O-methyltransferase
myxovirescin	Yes	2	C-methyltransferase
nanchangmycin	Yes	5	Glycosyltransferase; O-methyltransferase; 4-ketoreductase; 3,4-dehydratase; 4,6-dehydratase
naphthocyclinone	Yes	2	Type II polyketide cyclase, clade 3 (benzoisochromanequinones, pyran ring); Type II polyketide cyclase, clade 8a (benzoisochromanequinones, 1st/2nd rings)
naphthomycin	Yes	2	Acyl adenylating enzyme; Chlorination
naphthopyrone	Yes	5	Product template, clade II (tetrahydroxynaphthalene synthase); Product template, clade III (C2/C7, C1/C10 cyclization); Starter unit-acyl carrier protein transacylase (C2)
naphthyridinomycin	Yes	5	Capreomycidine synthase; Reductase; Acyl adenylating enzyme; Oxidoreductase; O-methyltransferase
napsamycin	No	0
natamycin	Yes	3	Glycosyltransferase; 3-aminotransferase; Acyl adenylating enzyme
nataxazole	Yes	2	Reductase; Acyl adenylating enzyme
nemadectin	Yes	1	O-methyltransferase
neoantimycin	Yes	5	Condensation starter; Acyl adenylating enzyme; C-methyltransferase
neoaureothin	No	0
neocarzilin	Yes	1	Chlorination
neocarzinostatin	Yes	2	Acyl adenylating enzyme; N-methyltransferase
neosartoricin	Yes	4	Product template, clade II (tetrahydroxynaphthalene synthase); Product template, clade V (C6/C11, C4/C13 cyclization; Starter unit-acyl carrier protein transacylase (C2)
NG-391	Yes	2	C-methyltransferase; Reductase
niddamycin	Yes	1	N,N-dimethyltransferase
nigericin	Yes	1	O-methyltransferase
nocardicin_A	No	0
nocardiopsin	Yes	2	P450B; Cyclodeaminase (pipecolic acid biosynthesis)
nodularin	Yes	6	N-methyltransferase; Acyl adenylating enzyme; C-methyltransferase; O-methyltransferase
nogalamycin	Yes	23	O-methyltransferase; C17 ketoreductase; Type II polyketide cyclase, clade 6b subtype 1 (anthracyclines, 4th ring); Glycosyltransferase; Type II polyketide cyclase, clade 6a (anthracyclines, 4th ring); 4,6-dehydratase; 4-ketoreductase; C-methyltransferase; Type II polyketide cyclase, clade 2 (anthracyclines/tetracyclines/aureolic acids, 3rd ring); N,N-dimethyltransferase; 3-aminotransferase; 2,3-d…
nosperin	Yes	4	C-methyltransferase; O-methyltransferase
nostocyclopeptide	Yes	1	Reductase
nostopeptolide	No	0
nostophycin	Yes	1	Acyl adenylating enzyme
notoamide	No	0
nystatin	Yes	2	3-aminotransferase; Glycosyltransferase
ochratoxin_A	Yes	1	Reductase
octacosamicin	Yes	3	Acyl adenylating enzyme; Anthrone-type oxygenase; Acyl-CoA dehydrogenase (methoxymalonate biosynthesis)
oligomycin	No	0
onnamide	Yes	5	C-methyltransferase; O-methyltransferase
oocydin	Yes	1	C-methyltransferase
orfamide	Yes	1	Condensation starter
oviedomycin	Yes	6	C-6 monooxygenase; Type II polyketide cyclase, clade 4 (angucyclines, 3rd/4th ring); C9 ketoreductase; Type II polyketide cyclase, clade 8a (benzoisochromanequinones, 1st/2nd rings); Type II polyketide cyclase, clade 10 (angucyclines, 1st/2nd rings); C15 ketoreductase
oxazolomycin	Yes	9	Acyl-CoA dehydrogenase (methoxymalonate biosynthesis); O-methyltransferase (methoxymalonate biosynthesis); 3-hydroxyacyl-CoA dehydrogenase (methoxymalonate biosynthesis); C-methyltransferase; N-methyltransferase; Formyltransferase
oxytetracycline	Yes	10	Amidotransferase; C-6 C-methyltransferase; Anthrone-type oxygenase; Type II polyketide cyclase, clade 6b subtype 2 (tetracyclines/aureolic acids, 4th ring); C9 ketoreductase; Type II polyketide cyclase, clades 8/9 (multi-family, 1st/2nd/3rd rings); Type II polyketide cyclase, clade 2 (anthracyclines/tetracyclines/aureolic acids, 3rd ring); Type II polyketide priming acyltransferase; C-2 aminotran…
pacidamycin	No	0
padanamide	No	0
paenibacterin	Yes	1	Condensation starter
paenibactin	Yes	2	Acyl adenylating enzyme; Condensation starter
paenilamicin	Yes	3	N-methyltransferase; Condensation starter
paenilarvin	Yes	1	Acyl adenylating enzyme
paraherquamide	Yes	1	Reductase
patulin	No	0
pederin	Yes	3	O-methyltransferase; C-methyltransferase
pelgipeptin	Yes	1	Condensation starter
pellasoren	Yes	2	3-hydroxyacyl-CoA dehydrogenase (methoxymalonate biosynthesis); Acyl-CoA dehydrogenase (methoxymalonate biosynthesis)
pendolmycin	Yes	3	Condensation starter; N-methyltransferase; Reductase
penicillin	Yes	2	Isopenicillin N acyltransferase; Isopenicillin N synthase
peptaibol	Yes	1	Reductase
pestheic_acid	Yes	3	Product template, clade II (tetrahydroxynaphthalene synthase); Product template, clade V (C6/C11, C4/C13 cyclization; Starter unit-acyl carrier protein transacylase (C2)
phenylnannolone	Yes	1	Acyl adenylating enzyme
phoslactomycin	Yes	1	Acyl adenylating enzyme
piericidin_A1	No	0
pikromycin	Yes	6	Glycosyltransferase; N,N-dimethyltransferase; 3-aminotransferase; 4,6-dehydratase; Oxidative deaminase; 4-aminotransferase
pimaricin	Yes	3	Glycosyltransferase; 3-aminotransferase; Acyl adenylating enzyme
pladienolide	No	0
plipastatin	Yes	2	Condensation starter; Acyl-CoA dehydrogenase (methoxymalonate biosynthesis)
pneumocandin	Yes	6	C-methyltransferase; 2-isopropylmalate synthase; Transaminase
polyketomycin	Yes	16	C-methyltransferase; Glycosyltransferase; 4-ketoreductase; 3,4-dehydratase; 3-ketoreductase; 2,3-dehydratase; Acyl adenylating enzyme; 4,6-dehydratase; C-6 C-methyltransferase; Type II polyketide cyclase, clade 2 (anthracyclines/tetracyclines/aureolic acids, 3rd ring); Type II polyketide cyclase, clade 6b (heterogeneous clade); Anthrone-type oxygenase; Type II polyketide cyclase, clades 8/9 (mult…
polymyxin	Yes	1	Condensation starter
polyoxypeptin	Yes	3	N-methyltransferase; Hydroxylase (pipecolic acid biosynthesis); Condensation starter
porothramycin	Yes	2	Aryl formamidase; Reductase
potensimicin	Yes	11	Glycosyltransferase; 2,3-dehydratase; N,N-dimethyltransferase; 3-aminotransferase; Epimerase; 4-ketoreductase; 4,6-dehydratase; 3,4-isomerase
pradimicin	Yes	10	4,6-dehydratase; C-11 O-methyltransferase (2); Glycosyltransferase; N,N-dimethyltransferase; Type II polyketide cyclase, clade 1 (tetracenomycins/pentangular polyphenols, 3rd ring); Type II polyketide cyclase, clade 7 (tetracenomycins/pentangular polyphenols, 1st/2nd/3rd rings); C19 ketoreductase; Anthrone-type oxygenase; Type II polyketide cyclase, clade 5a (pentangular polyphenols, 4th/5th ring…
pristinamycin	Yes	26	N-methyltransferase; Condensation starter; Type II polyketide cyclase, clades 8/9 (multi-family, 1st/2nd/3rd rings); C9 ketoreductase; Anthrone-type oxygenase; C17 ketoreductase; Carboxy-O-methyltransferase; Type II polyketide cyclase, clade 6a (anthracyclines, 4th ring); 2,3-dehydratase; Type II polyketide cyclase, clade 8a (benzoisochromanequinones, 1st/2nd rings); Glycosyltransferase; 3-ketore…
prodigiosin	Yes	1	Proline dehydrogenase
promysalin	Yes	1	Acyl adenylating enzyme
psymberin	Yes	5	O-methyltransferase; C-methyltransferase
putisolvin	Yes	1	Condensation starter
puwainaphycin	Yes	3	N-methyltransferase; C-methyltransferase; Acyl adenylating enzyme
pyochelin	Yes	4	Heterocyclization; N-methyltransferase; Acyl adenylating enzyme
pyoluteorin	Yes	3	Chlorination; Proline dehydrogenase
pyoverdin	No	0
pyralomicin	Yes	6	O-methyltransferase; Glycosyltransferase; Proline dehydrogenase; Chlorination
pyranonigrin	No	0
pyridomycin	Yes	4	Acyl adenylating enzyme; Condensation starter; C-methyltransferase
pyripyropene	No	0
pyrrolocin	Yes	2	Reductase; C-methyltransferase
pyrrolomycin	Yes	6	Proline dehydrogenase; Chlorination; Anthrone-type oxygenase; Reductase
quartromicin	Yes	1	Formyltransferase
quinocarcin	Yes	3	Acyl adenylating enzyme; Reductase; Capreomycidine synthase
R1128	Yes	4	Type II polyketide priming acyltransferase; Ketosynthase III; Type II polyketide cyclase, clade 8a (benzoisochromanequinones, 1st/2nd rings); Type II polyketide cyclase, clade 2 (anthracyclines/tetracyclines/aureolic acids, 3rd ring)
radicicol	Yes	3	Starter unit-acyl carrier protein transacylase (C2); Product template, clade I (C2/C7 cyclization PKS); Chlorination
ramoplanin	Yes	3	Condensation starter; Chlorination; Acyl adenylating enzyme
rapamycin	Yes	2	Acyl adenylating enzyme; Cyclodeaminase (pipecolic acid biosynthesis)
ravidomycin	Yes	14	Oxidoreductase; Anthrone-type oxygenase; 3-aminotransferase; 3,4-isomerase; N,N-dimethyltransferase; C-glycosyltransferase; 4,6-dehydratase; Type II polyketide priming acyltransferase; Type II polyketide cyclase, clades 8/9 (multi-family, 1st/2nd/3rd rings); Type II polyketide cyclase, clade 10 (angucyclines, 1st/2nd rings); Type II polyketide cyclase, clade 4 (angucyclines, 3rd/4th ring); C-6 mo…
resistomycin	No	0
respirantin	Yes	7	Tryptophan dioxygenase; Acyl adenylating enzyme; Condensation starter; C-methyltransferase
reutericyclin	No	0
reveromycin	Yes	2	Ketosynthase III; Acyl adenylating enzyme
rhabdopeptide	Yes	3	N-methyltransferase
rhizopodin	Yes	12	Formyltransferase; N-methyltransferase; C-methyltransferase; O-methyltransferase; Heterocyclization; Nitroreductase
rhizoxin	Yes	8	Heterocyclization; Nitroreductase; C-methyltransferase
rhodochelin	Yes	1	Condensation starter
ribostamycin	No	0
rifamycin	Yes	7	Acyl adenylating enzyme; 3,4-dehydratase; C-glycosyltransferase; Epimerase; 3-ketoreductase; 2,3-dehydratase; O-methyltransferase
rimocidin	Yes	3	3-aminotransferase; Glycosyltransferase; Acyl adenylating enzyme
rishirilide_B	Yes	5	C-methyltransferase; Type II polyketide cyclase, clades 8/9 (multi-family, 1st/2nd/3rd rings); Type II polyketide priming acyltransferase; Anthrone-type oxygenase; C9 ketoreductase
ristocetin	Yes	15	P450A; P450C; P450D; P450B; Glycosyltransferase; 2,3-dehydratase; 4-ketoreductase; 3-aminotransferase; Epimerase
roquefortine_C	No	0
rosamicin	Yes	6	3-aminotransferase; Glycosyltransferase; N,N-dimethyltransferase; 4-aminotransferase; Oxidative deaminase; 4,6-dehydratase
rubradirin	Yes	11	4,6-dehydratase; Acyl adenylating enzyme; Glycosyltransferase; C-methyltransferase; 3-aminotransferase; O-methyltransferase; 4-ketoreductase; 2,3-dehydratase
rubrinomycin	Yes	5	Type II polyketide cyclase, clade 4 (angucyclines, 3rd/4th ring); Type II polyketide cyclase, clade 5a (pentangular polyphenols, 4th/5th rings); Type II polyketide cyclase, clade 1 (tetracenomycins/pentangular polyphenols, 3rd ring); Type II polyketide cyclase, clade 7 (tetracenomycins/pentangular polyphenols, 1st/2nd/3rd rings); C19 ketoreductase
safracin	Yes	1	Reductase
saframycin	Yes	2	Acyl adenylating enzyme; Reductase
salinilactam	No	0
salinomycin	Yes	1	Acyl adenylating enzyme
salinosporamide_A	No	0
sanglifehrin_A	Yes	2	Acyl adenylating enzyme; Amidotransferase
sansanmycin	No	0
saquayamycin	Yes	19	C-6 monooxygenase; Type II polyketide cyclase, clade 4 (angucyclines, 3rd/4th ring); C9 ketoreductase; Type II polyketide cyclase, clade 8a (benzoisochromanequinones, 1st/2nd rings); Type II polyketide cyclase, clade 10 (angucyclines, 1st/2nd rings); C15 ketoreductase; Glycosyltransferase; Epimerase; C-glycosyltransferase; 4,6-dehydratase; 4-ketoreductase; 3,4-dehydratase; 2,3-dehydratase; 3-keto…
scabichelin	Yes	3	N-methyltransferase; Formyltransferase
Sch_47554	Yes	15	3-ketoreductase; 2,3-dehydratase; 3,4-dehydratase; 4-ketoreductase; 4,6-dehydratase; C-glycosyltransferase; Epimerase; Glycosyltransferase; Type II polyketide cyclase, clade 8a (benzoisochromanequinones, 1st/2nd rings); Type II polyketide cyclase, clade 10 (angucyclines, 1st/2nd rings); C9 ketoreductase; Type II polyketide cyclase, clade 4 (angucyclines, 3rd/4th ring); C-6 monooxygenase; Oxidored…
serobactin	Yes	1	Acyl adenylating enzyme
sessilin	Yes	1	Condensation starter
sevadicin	No	0
SF2575	Yes	13	C-6 C-methyltransferase; Type II polyketide priming acyltransferase; Type II polyketide cyclase, clade 6b subtype 2 (tetracyclines/aureolic acids, 4th ring); Type II polyketide cyclase, clades 8/9 (multi-family, 1st/2nd/3rd rings); C9 ketoreductase; 4-ketoreductase; Acyl adenylating enzyme; D-ring O-/N-methyltransferase; 2,3-dehydratase; 3-ketoreductase; C-glycosyltransferase; 4,6-dehydratase; Am…
simocyclinone	Yes	11	C-glycosyltransferase; 3-ketoreductase; Chlorination; C-6 monooxygenase; Type II polyketide cyclase, clade 4 (angucyclines, 3rd/4th ring); C9 ketoreductase; Type II polyketide cyclase, clades 8/9 (multi-family, 1st/2nd/3rd rings); Type II polyketide cyclase, clade 10 (angucyclines, 1st/2nd rings); C15 ketoreductase; Acyl adenylating enzyme; 2,3-dehydratase
sirodesmin	Yes	3	Starter unit-acyl carrier protein transacylase (C2); Product template, clade IV (C4/C9, C2/C11 cyclization)
skyllamycin	Yes	1	Condensation starter
solanapyrone	Yes	1	C-methyltransferase
sorangicin	Yes	5	C-methyltransferase; Glycosyltransferase
soraphen	Yes	3	Acyl-CoA dehydrogenase (methoxymalonate biosynthesis); 3-hydroxyacyl-CoA dehydrogenase (methoxymalonate biosynthesis); O-methyltransferase (methoxymalonate biosynthesis)
sphaerimicin	No	0
spinosad	Yes	11	N,N-dimethyltransferase; 4-aminotransferase; 3,4-dehydratase; Glycosyltransferase; 2,3-dehydratase; 3-ketoreductase; O-methyltransferase; Oxidoreductase
spirangien	Yes	1	O-methyltransferase
spiruchostatin	Yes	2	Acyl adenylating enzyme; Heterocyclization
spumigin	Yes	2	Reductase; Acyl adenylating enzyme
stambomycin	Yes	6	N,N-dimethyltransferase; 3,4-isomerase; 3-aminotransferase; Glycosyltransferase; Acyl adenylating enzyme; 4,6-dehydratase
steffimycin	Yes	10	Anthrone-type oxygenase; C17 ketoreductase; Type II polyketide cyclase, clade 6b subtype 1 (anthracyclines, 4th ring); Type II polyketide cyclase, clade 2 (anthracyclines/tetracyclines/aureolic acids, 3rd ring); Type II polyketide cyclase, clades 8/9 (multi-family, 1st/2nd/3rd rings); Oxidoreductase; O-methyltransferase; Glycosyltransferase; Formyltransferase
stenothricin	Yes	2	Condensation starter; N-methyltransferase
sterigmatocystin	Yes	3	Product template, clade IV (C4/C9, C2/C11 cyclization); Starter unit-acyl carrier protein transacylase (C2); Starter unit-acyl carrier protein transacylase (C6)
stigmatellin	Yes	3	O-methyltransferase
stipitatic_acid	Yes	2	C-methyltransferase; Reductase
streptolydigin	Yes	7	Epimerase; 3,4-dehydratase; 4-ketoreductase; 3-ketoreductase; 2,3-dehydratase; Glycosyltransferase; 4,6-dehydratase
streptothricin	Yes	3	Capreomycidine synthase; L-arginine hydroxylase; Carbamoyltransferase
surfactin	Yes	1	Condensation starter
SW-163	Yes	4	Acyl adenylating enzyme; Condensation starter; N-methyltransferase
syringafactin	No	0
syringolin	No	0
syringomycin	Yes	1	Condensation starter
tabtoxin	No	0
tallysomycin	Yes	6	Acyl adenylating enzyme; Heterocyclization; Nitroreductase; Carbamoyltransferase; 4-aminotransferase
TAN-1612	Yes	2	Starter unit-acyl carrier protein transacylase (C2); Product template, clade V (C6/C11, C4/C13 cyclization
taromycin	Yes	8	Acyl adenylating enzyme; Condensation starter; Tryptophan dioxygenase; Chlorination; Aryl formamidase; O-methyltransferase (methoxymalonate biosynthesis); Acyl-CoA dehydrogenase (methoxymalonate biosynthesis); 3-hydroxyacyl-CoA dehydrogenase (methoxymalonate biosynthesis)
tartrolon	Yes	1	C-methyltransferase
tauramamide	Yes	1	Condensation starter
tautomycetin	No	0
tautomycin	Yes	3	Acyl-CoA dehydrogenase (methoxymalonate biosynthesis); 3-hydroxyacyl-CoA dehydrogenase (methoxymalonate biosynthesis); O-methyltransferase (methoxymalonate biosynthesis)
taxillaid	Yes	1	Condensation starter
teicoplanin	Yes	9	Glycosyltransferase; P450A; P450D; P450B; Chlorination; P450C; Acyl adenylating enzyme
teixobactin	Yes	1	N-methyltransferase
telomycin	Yes	2	Acyl adenylating enzyme; Condensation starter
tenellin	Yes	1	C-methyltransferase
terreic_acid	No	0
terrein	Yes	3	Starter unit-acyl carrier protein transacylase (C2); Product template, clade I (C2/C7 cyclization PKS)
tetarimycin	No	0
tetracenomyin	Yes	6	Anthrone-type oxygenase; Type II polyketide cyclase, clade 5b (tetracenomycins, 4th ring); Type II polyketide cyclase, clade 1 (tetracenomycins/pentangular polyphenols, 3rd ring); Type II polyketide cyclase, clade 7 (tetracenomycins/pentangular polyphenols, 1st/2nd/3rd rings); C-11 O-methyltransferase (1); C-11 O-methyltransferase (2)
tetracycline	Yes	10	Amidotransferase; C-6 C-methyltransferase; Anthrone-type oxygenase; Type II polyketide cyclase, clade 6b subtype 2 (tetracyclines/aureolic acids, 4th ring); C9 ketoreductase; Type II polyketide cyclase, clades 8/9 (multi-family, 1st/2nd/3rd rings); Type II polyketide cyclase, clade 2 (anthracyclines/tetracyclines/aureolic acids, 3rd ring); Type II polyketide priming acyltransferase; C-2 aminotran…
tetrahydroxynaphthalene	Yes	4	Starter unit-acyl carrier protein transacylase (C2); Product template, clade II (tetrahydroxynaphthalene synthase)
tetramycin	Yes	3	Glycosyltransferase; 3-aminotransferase; Acyl adenylating enzyme
tetrocarcin	Yes	12	Glycosyltransferase; 3-ketoreductase; Epimerase; 4-aminotransferase; Acetyltransferase; 4,6-dehydratase; 3-aminotransferase; C-methyltransferase; 2,3-dehydratase
tetronasin	Yes	3	O-methyltransferase; Acyl adenylating enzyme; Anthrone-type oxygenase
tetronate_RK-682	Yes	1	Acyl adenylating enzyme
tetronomycin	Yes	3	O-methyltransferase; P450B; Acyl adenylating enzyme
thailandamide	Yes	5	C-methyltransferase; O-methyltransferase; Acyl adenylating enzyme
thailanstatin	Yes	2	C-methyltransferase
thalassospiramide	Yes	1	Condensation starter
thanamycin	Yes	1	Condensation starter
thienamycin	No	0
thiocoraline	Yes	5	Tryptophan dioxygenase; Acyl adenylating enzyme; Condensation starter; N-methyltransferase
thiomarinol	Yes	3	C-methyltransferase; Heterocyclization
thuggacin	Yes	1	Heterocyclization
tiacumicin	Yes	5	Glycosyltransferase; Chlorination; Acetyltransferase; P450B
tirandamycin	Yes	1	Oxidoreductase
TLN-05220	Yes	6	Type II polyketide priming acyltransferase; C-11 O-methyltransferase (2); Type II polyketide cyclase, clade 5a (pentangular polyphenols, 4th/5th rings); Type II polyketide cyclase, clade 7 (tetracenomycins/pentangular polyphenols, 1st/2nd/3rd rings); C19 ketoreductase; Anthrone-type oxygenase
tolaasin	Yes	1	Condensation starter
tomaymycin	Yes	1	Reductase
tridecaptin	Yes	1	Condensation starter
triostin_A	Yes	5	N-methyltransferase; Condensation starter; Acyl adenylating enzyme; Tryptophan dioxygenase
tryptoquialanine	No	0
tubulysin	Yes	7	Cyclodeaminase (pipecolic acid biosynthesis); N-methyltransferase; Heterocyclization; Nitroreductase; Acyl adenylating enzyme; C-methyltransferase
tylactone	No	0
tyrocydine	No	0
UK-68597	Yes	14	Epimerase; C-methyltransferase; Glycosyltransferase; 3-aminotransferase; 2,3-dehydratase; P450A; P450D; P450B; Sulfotransferase; Chlorination; P450C
urdamycin	Yes	16	Glycosyltransferase; C-6 monooxygenase; Type II polyketide cyclase, clade 4 (angucyclines, 3rd/4th ring); C9 ketoreductase; Type II polyketide cyclase, clade 8a (benzoisochromanequinones, 1st/2nd rings); Type II polyketide cyclase, clade 10 (angucyclines, 1st/2nd rings); C15 ketoreductase; Epimerase; C-glycosyltransferase; 4,6-dehydratase; 4-ketoreductase; 3,4-dehydratase; 2,3-dehydratase; 3-keto…
valinomycin	Yes	2	Acyl adenylating enzyme
vanchrobactin	Yes	2	Acyl adenylating enzyme; Condensation starter
vancomycin	Yes	11	P450A; P450B; P450C; Chlorination; Glycosyltransferase; C-methyltransferase; 2,3-dehydratase; 4-ketoreductase; 3-aminotransferase; Epimerase
variobactin	Yes	1	Acyl adenylating enzyme
verlamelin	No	0
vibriobactin	Yes	2	Acyl adenylating enzyme; Condensation starter
vicenistatin	Yes	6	4,6-dehydratase; Glycosyltransferase; N-methyltransferase; 4-aminotransferase; 2,3-dehydratase; 3-ketoreductase
viomycin	Yes	4	Capreomycidine synthase; L-arginine hydroxylase; 2,3-diaminopropionate synthase; Carbamoyltransferase
virginiamycin	Yes	5	Condensation starter; Heterocyclization; Nitroreductase; C-methyltransferase
viridicatumtoxin	Yes	2	Starter unit-acyl carrier protein transacylase (C2); Product template, clade V (C6/C11, C4/C13 cyclization
vulnibactin	Yes	5	Heterocyclization; Acyl adenylating enzyme; Condensation starter
WS9326	Yes	3	Condensation starter; N-methyltransferase; Anthrone-type oxygenase
xantholipin	Yes	11	Anthrone-type oxygenase; Glycosyltransferase; Chlorination; C-11 O-methyltransferase (2); C19 ketoreductase; Type II polyketide cyclase, clade 7 (tetracenomycins/pentangular polyphenols, 1st/2nd/3rd rings); Type II polyketide cyclase, clade 1 (tetracenomycins/pentangular polyphenols, 3rd ring); C11 ketoreductase; Type II polyketide cyclase, clade 4 (angucyclines, 3rd/4th ring); Type II polyketide…
xenoamicin	Yes	1	Condensation starter
xenocoumacin	Yes	2	Acyl-CoA dehydrogenase (methoxymalonate biosynthesis); Condensation starter
xenortide	Yes	2	N-methyltransferase
yanuthone_D	No	0
yersiniabactin	Yes	6	Heterocyclization; C-methyltransferase; Acyl adenylating enzyme
zeamine	Yes	1	Reductase
zearalenone	Yes	1	Product template, clade I (C2/C7 cyclization PKS)
zorbamycin	Yes	6	C-methyltransferase; Acyl adenylating enzyme; Heterocyclization; Nitroreductase; Carbamoyltransferase
zwittermicin	Yes	4	Acyl-CoA dehydrogenase (methoxymalonate biosynthesis); 3-hydroxyacyl-CoA dehydrogenase (methoxymalonate biosynthesis); Condensation starter

## Sheet: Tailoring domains
Tailoring domains considered in this dataset:
Family	Domain
Thiotemplated	Heterocyclization condensation
Thiotemplated	Condensation starter
Thiotemplated	Acyl-adenylating
Thiotemplated	C-methyltransferase
Thiotemplated	N-methyltransferase
Thiotemplated	O-methyltransferase
Thiotemplated	Nitroreductase
Thiotemplated	Reductase
Thiotemplated	Product template, clade I (C2/C7 cyclization PKS)
Thiotemplated	Product template, clade II (tetrahydroxynaphthalene synthase)
Thiotemplated	Product template, clade III (C2/C7, C1/C10 cyclization)
Thiotemplated	Product template, clade IV (C4/C9, C2/C11 cyclization)
Thiotemplated	Product template, clade V (C6/C11, C4/C13 cyclization)
Thiotemplated	Starter unit-acyl carrier protein transacylase (C2)
Thiotemplated	Starter unit-acyl carrier protein transacylase (62)
Tailoring	Glycosyltransferase
Tailoring	C-glycosyltransferase
Tailoring	Chlorination
Tailoring	Sulfotransferase
Tailoring	Formyltransferase
Tailoring	Phosphotransferase (1)
Tailoring	Phosphotransferase (2)
Tailoring	Carbamoyltransferase
Tailoring	Tryptophan dioxygenase
Tailoring	Proline dehydrogenase
Tailoring	P450A
Tailoring	P450B
Tailoring	P450C
Tailoring	P450D
Type II polyketide	Type II polyketide cyclase, clade 1 (tetracenomycins/pentangular polyphenols, 3rd ring)
Type II polyketide	Type II polyketide cyclase, clade 2 (anthracyclines/tetracyclines/aureolic acids, 3rd ring)
Type II polyketide	Type II polyketide cyclase, clade 3 (benzoisochromanequinones, pyran ring)
Type II polyketide	Type II polyketide cyclase, clade 4 (angucyclines, 3rd/4th ring)
Type II polyketide	Type II polyketide cyclase, clade 5a (pentangular polyphenols, 4th/5th rings)
Type II polyketide	Type II polyketide cyclase, clade 5b (tetracenomycins, 4th ring)
Type II polyketide	Type II polyketide cyclase, clade 6a (anthracyclines, 4th ring)
Type II polyketide	Type II polyketide cyclase, clade 6b (heterogeneous clade)
Type II polyketide	Type II polyketide cyclase, clade 7 (tetracenomycins/pentangular polyphenols, 1st/2nd/3rd rings)
Type II polyketide	Type II polyketide cyclase, clades 8/9 (multi-family, 1st/2nd/3rd rings)
Type II polyketide	Type II polyketide cyclase, clade 8a (benzoisochromanequinones, 1st/2nd rings)
Type II polyketide	Type II polyketide cyclase, clade 10 (angucyclines, 1st/2nd rings)
Type II polyketide	C-2 aminotransferase
Type II polyketide	Anthrone-type oxygenase
Type II polyketide	C-6 monooxygenase
Type II polyketide	Favorskiiase
Type II polyketide	Baeyer-Villiger monooxygenase
Type II polyketide	C9 ketoreductase
Type II polyketide	C11 ketoreductase
Type II polyketide	C15 ketoreductase
Type II polyketide	C17 ketoreductase
Type II polyketide	C19 ketoreductase
Type II polyketide	Carboxy-O-methyltransferase
Type II polyketide	D-ring O-/N-methyltransferase
Type II polyketide	C-6 C-methyltransferase
Type II polyketide	C-10 C-methyltransferase
Type II polyketide	C-11 O-methyltransferase (1)
Type II polyketide	C-11 O-methyltransferase (2)
Type II polyketide	Amidotransferase
Type II polyketide	Type II polyketide priming acyltransferase
Sugar	4,6-dehydratase
Sugar	2,3-dehydratase
Sugar	3,4-dehydratase
Sugar	3-ketoreductase
Sugar	4-ketoreductase
Sugar	Epimerase
Sugar	3,4-isomerase
Sugar	3-aminotransferase
Sugar	4-aminotransferase
Sugar	C-methyltransferase
Sugar	N-methyltransferase
Sugar	N,N-dimethyltransferase
Sugar	O-methyltransferase
Sugar	N-ethyltransferase
Sugar	Acetyltransferase
Sugar	Pyrrolyltransferase
Sugar	Oxidoreductase
Sugar	Oxidative deaminase
Sugar	Thiosugar synthase
Sugar	UDP-sugar decarboxylase
Sugar	UDP-sugar dehydrogenase
Beta-lactam	Isopenicillin N acyltransferase
Beta-lactam	Isopenicillin N synthase
Beta-lactam	Deacetoxycephalosporin C synthase
